# Supplementary material for: The production of the chemokine CCL2 by corneal sensory neurons initiates anti-viral immunity at the cornea and trigeminal ganglion
Source: Cell Rep. Author manuscript; Available in PMC 2026 Apr 1. (PMC13042276; doi:10.1016/j.celrep.2025.116693)
Supplement: 2 [file NIHMS2142907-supplement-2.xlsx]

## Sheet: Sheet1
	mouse_F1_01_Cornea_WGA488_1_S1_R1_001_val_1_val_1_val_1	mouse_F1_01_Cornea_WGA488_10_S10_R1_001_val_1_val_1_val_1	mouse_F1_01_Cornea_WGA488_11_S11_R1_001_val_1_val_1_val_1	mouse_F1_01_Cornea_WGA488_2_S2_R1_001_val_1_val_1_val_1	mouse_F1_01_Cornea_WGA488_3_S3_R1_001_val_1_val_1_val_1	mouse_F1_01_Cornea_WGA488_4_S4_R1_001_val_1_val_1_val_1	mouse_F1_01_Cornea_WGA488_5_S5_R1_001_val_1_val_1_val_1	mouse_F1_01_Cornea_WGA488_6_S6_R1_001_val_1_val_1_val_1	mouse_F1_01_Cornea_WGA488_7_S7_R1_001_val_1_val_1_val_1	mouse_F1_01_Cornea_WGA488_8_S8_R1_001_val_1_val_1_val_1	mouse_F1_01_Cornea_WGA488_9_S9_R1_001_val_1_val_1_val_1	mouse_F1_02_Cornea_WGA488_33_S33_R1_001_val_1_val_1_val_1	mouse_F1_02_Cornea_WGA488_34_S34_R1_001_val_1_val_1_val_1	mouse_F1_02_Cornea_WGA488_35_S35_R1_001_val_1_val_1_val_1	mouse_F1_02_Cornea_WGA488_36_S36_R1_001_val_1_val_1_val_1	mouse_F1_02_Cornea_WGA488_37_S37_R1_001_val_1_val_1_val_1	mouse_F1_02_Cornea_WGA488_38_S38_R1_001_val_1_val_1_val_1	mouse_F1_02_Cornea_WGA488_41_S41_R1_001_val_1_val_1_val_1	mouse_F1_02_Cornea_WGA488_42_S42_R1_001_val_1_val_1_val_1	mouse_F1_02_Cornea_WGA488_43_S43_R1_001_val_1_val_1_val_1	mouse_F1_02_Cornea_WGA488_44_S44_R1_001_val_1_val_1_val_1	mouse_F1_02_Cornea_WGA488_45_S45_R1_001_val_1_val_1_val_1	mouse_F1_02_Cornea_WGA488_46_S46_R1_001_val_1_val_1_val_1	mouse_F1_02_Cornea_WGA488_47_S47_R1_001_val_1_val_1_val_1	mouse_F1_02_Cornea_WGA488_48_S48_R1_001_val_1_val_1_val_1	mouse_F1_02_Cornea_WGA488_49_S49_R1_001_val_1_val_1_val_1	mouse_F1_02_Cornea_WGA488_50_S50_R1_001_val_1_val_1_val_1	mouse_F1_02_Cornea_WGA488_51_S51_R1_001_val_1_val_1_val_1	mouse_F1_02_Cornea_WGA488_52_S52_R1_001_val_1_val_1_val_1	mouse_F1_02_Cornea_WGA488_53_S53_R1_001_val_1_val_1_val_1	mouse_F1_02_Cornea_WGA488_54_S54_R1_001_val_1_val_1_val_1	mouse_F1_02_Cornea_WGA488_55_S55_R1_001_val_1_val_1_val_1	mouse_F1_02_Cornea_WGA488_56_S56_R1_001_val_1_val_1_val_1	mouse_F1_02_Cornea_WGA488_57_S57_R1_001_val_1_val_1_val_1	mouse_F1_02_Cornea_WGA488_58_S58_R1_001_val_1_val_1_val_1	mouse_F1_02_Cornea_WGA488_59_S59_R1_001_val_1_val_1_val_1	mouse_F1_02_Cornea_WGA488_60_S60_R1_001_val_1_val_1_val_1	mouse_F1_02_Cornea_WGA488_61_S61_R1_001_val_1_val_1_val_1	mouse_F1_02_Cornea_WGA488_62_S62_R1_001_val_1_val_1_val_1	mouse_F1_02_Cornea_WGA488_63_S63_R1_001_val_1_val_1_val_1	mouse_F1_03_Cornea_WGA488_100_S100_R1_001_val_1_val_1_val_1	mouse_F1_03_Cornea_WGA488_101_S101_R1_001_val_1_val_1_val_1	mouse_F1_03_Cornea_WGA488_102_S102_R1_001_val_1_val_1_val_1	mouse_F1_03_Cornea_WGA488_103_S103_R1_001_val_1_val_1_val_1	mouse_F1_03_Cornea_WGA488_104_S104_R1_001_val_1_val_1_val_1	mouse_F1_03_Cornea_WGA488_105_S105_R1_001_val_1_val_1_val_1	mouse_F1_03_Cornea_WGA488_106_S106_R1_001_val_1_val_1_val_1	mouse_F1_03_Cornea_WGA488_107_S107_R1_001_val_1_val_1_val_1	mouse_F1_03_Cornea_WGA488_108_S108_R1_001_val_1_val_1_val_1
Gnai3	38	0	75	116	18	0	173	88	111	151	64	52	0	0	24	87	61	53	67	48	36	74	36	53	81	45	0	84	0	0	129	228	0	27	117	87	79	0	95	75	104	97	56	154	121	99	153	39	0
Pbsn	0	0	0	0	0	0	0	0	0	0	0	0	0	0	0	0	0	0	0	0	0	0	0	0	0	0	0	0	0	0	0	0	0	0	0	0	0	0	0	0	0	0	0	0	0	0	0	0	0
Cdc45	9	0	12	0	0	0	0	6	0	0	1	2	0	0	0	0	0	0	1	0	1	6	0	7	0	0	0	0	0	0	0	15	0	0	2	0	8	0	0	5	0	19	6	0	0	0	0	0	0
H19	0	0	0	0	0	0	0	0	0	0	0	0	0	0	0	0	0	0	0	0	0	0	0	0	0	0	0	0	0	0	0	0	0	0	0	0	0	0	0	0	0	0	0	0	0	0	0	0	0
Scml2	0	0	0	0	0	0	0	1	0	0	1	0	0	0	0	0	4	0	0	0	0	8	0	5	0	0	0	0	0	0	0	0	0	0	0	0	1	0	0	0	5	0	0	0	0	0	3	0	0
Apoh	1	0	4	0	0	0	0	0	13	0	5	6	0	0	0	0	0	0	0	0	3	5	0	0	0	0	0	0	0	0	1	0	0	0	2	0	11	0	0	0	0	0	7	0	2	0	37	0	0
Narf	25	0	13	0	1	0	0	16	9	27	41	13	0	0	8	22	8	8	17	13	3	8	35	8	21	9	0	6	0	0	6	30	0	20	14	8	35	0	19	24	85	0	43	68	10	2	26	79	0
Cav2	45	0	141	25	114	0	5	198	221	94	82	41	0	0	29	13	43	52	54	37	33	7	25	58	24	35	0	74	0	0	41	79	0	36	56	46	110	0	51	15	97	6	201	83	381	13	107	111	0
Klf6	23	0	42	343	254	70	1221	35	135	468	46	74	0	0	111	387	363	120	231	269	19	344	87	544	282	100	0	183	0	0	451	535	0	268	48	416	380	4	262	354	185	289	117	230	144	600	343	99	0
Scmh1	10	0	20	1	0	0	34	24	13	20	32	1	0	0	9	19	26	1	10	19	2	13	6	44	14	17	0	37	0	0	11	55	0	5	12	8	14	0	4	29	16	13	10	22	6	15	29	12	0
Cox5a	733	362	479	67	276	158	117	795	291	490	741	663	0	0	480	652	641	747	334	950	780	484	1140	699	750	502	0	389	0	0	634	704	0	1094	760	100	2834	17	645	1270	425	492	1724	1462	2435	774	941	1296	0
Tbx2	0	0	0	6	4	0	128	0	2	4	1	0	0	0	0	0	0	2	0	0	1	0	1	0	1	0	0	0	0	0	0	0	0	0	0	5	23	0	1	0	0	5	9	0	1	0	0	0	0
Tbx4	0	0	0	0	0	0	0	0	0	0	0	0	0	0	0	0	4	0	0	3	0	0	0	0	0	0	0	0	0	0	0	0	0	0	0	0	0	0	0	0	0	1	0	0	0	0	0	1	0
Zfy2	0	0	0	0	0	0	0	0	0	0	0	0	0	0	0	0	0	0	0	0	0	0	0	0	0	0	0	0	0	0	0	0	0	0	0	0	0	0	0	0	0	0	0	0	0	0	0	0	0
Ngfr	55	0	18	1	40	0	3	116	8	2	128	124	0	0	0	20	3	5	2	0	124	13	81	66	54	37	0	42	0	0	12	8	0	1	147	7	172	0	339	42	0	0	39	0	17	0	175	0	0
Wnt3	0	0	2	0	0	0	0	1	0	0	0	3	0	0	0	0	0	2	0	0	0	5	0	38	0	1	0	0	0	0	0	0	0	0	0	0	0	0	9	0	0	0	0	0	0	0	2	1	0
Wnt9a	4	0	11	0	0	0	0	2	4	12	0	0	0	0	0	0	0	0	2	0	0	0	12	11	0	0	0	0	0	0	3	0	0	0	1	0	1	1	0	17	5	0	1	7	4	0	0	0	0
Fer	26	0	32	0	0	0	0	19	33	35	12	7	0	0	18	24	0	22	22	15	9	26	9	26	46	12	0	17	0	0	15	34	0	10	24	2	25	0	44	40	16	44	20	17	19	11	31	27	0
Xpo6	23	0	67	20	46	25	90	27	48	111	35	28	0	0	57	59	52	87	25	114	7	39	34	10	37	6	0	17	0	0	85	53	0	216	15	19	53	2	71	64	40	33	133	381	70	195	32	193	0
Tfe3	18	0	42	30	13	0	47	33	45	60	47	16	0	0	28	8	28	2	25	37	5	28	27	20	13	29	0	22	0	0	37	36	0	32	30	14	91	0	15	63	37	20	19	22	53	37	45	31	0
Axin2	0	0	1	0	6	0	17	6	1	2	0	0	0	0	0	0	0	0	0	0	0	0	1	0	0	1	0	0	0	0	0	0	0	0	0	0	0	0	0	0	0	0	8	1	2	4	0	0	0
Brat1	4	0	17	0	26	0	0	14	22	0	11	8	0	0	5	3	27	1	4	0	11	0	5	9	8	2	0	16	0	0	2	12	0	0	20	0	19	0	30	12	5	0	23	17	4	5	13	12	0
Gna12	57	0	44	22	50	4	18	41	73	78	59	26	0	0	18	45	66	20	36	56	9	44	50	34	58	52	0	26	0	0	109	59	0	31	59	17	119	0	146	179	74	22	66	66	56	33	89	108	0
Slc22a18	28	0	47	0	0	0	63	22	20	0	17	1	0	0	0	7	0	2	12	10	0	0	8	0	0	0	0	0	0	0	1	0	0	6	6	0	23	0	0	0	0	7	3	0	56	0	0	0	0
Itgb2l	0	0	0	0	0	0	0	0	0	0	0	0	0	0	0	0	0	0	0	0	0	0	0	0	0	0	0	0	0	0	0	0	0	0	0	0	2	0	0	0	0	0	0	0	0	0	0	0	0
Igsf5	0	0	0	0	0	0	0	0	0	0	0	0	0	0	0	0	0	0	0	0	0	0	0	0	0	0	0	0	0	0	0	0	0	0	0	0	0	0	0	0	0	0	0	0	0	0	0	0	0
Pih1d2	2	0	3	0	0	0	0	6	0	0	3	2	0	0	0	1	0	5	5	0	0	0	0	5	0	0	0	3	0	0	0	9	0	0	5	0	9	0	0	0	0	1	1	0	7	4	9	0	0
Dlat	162	0	153	49	4	49	32	193	73	119	153	59	0	0	63	90	126	61	76	227	55	51	136	186	85	61	0	78	0	0	125	130	0	106	120	15	229	3	143	175	111	4	236	196	160	105	126	346	0
Sdhd	253	0	177	59	94	4	188	229	177	211	174	157	0	0	107	229	245	177	126	336	159	175	327	292	249	70	0	185	0	0	192	288	0	344	257	58	647	8	314	527	231	49	457	661	629	252	310	453	0
Fgf23	0	0	0	0	0	0	0	0	0	0	0	0	0	0	0	0	0	0	0	0	0	0	0	0	0	0	0	0	0	0	0	0	0	0	0	0	0	0	0	0	0	0	0	0	0	0	3	0	0
Fgf6	0	0	0	0	0	0	0	0	1	0	0	0	0	0	0	0	0	0	0	0	0	0	0	0	0	0	0	0	0	0	0	0	0	0	0	0	0	0	0	0	0	0	0	0	0	0	0	0	0
Ccnd2	0	0	0	35	173	0	0	3	0	5	4	0	0	0	49	0	26	0	2	43	0	0	0	0	0	0	0	0	0	0	4	0	0	45	0	20	0	0	7	0	6	0	21	194	0	157	0	171	0
Gpr107	17	0	25	0	28	0	23	19	53	20	27	7	0	0	6	22	0	12	33	10	4	6	16	14	8	8	0	24	0	0	20	9	0	1	19	9	42	0	38	51	39	0	7	24	35	9	31	30	0
Nalcn	40	0	11	4	0	0	0	6	34	7	27	19	0	0	37	12	29	12	20	27	26	17	27	46	32	13	0	32	0	0	26	30	0	30	34	0	87	0	133	3	54	0	41	56	28	1	31	35	0
Btbd17	0	0	0	0	0	0	0	0	0	0	1	0	0	0	0	0	0	0	0	0	0	0	0	0	0	0	0	0	0	0	0	0	0	0	0	0	0	0	0	0	0	0	0	0	0	0	0	0	0
Slfn4	0	0	0	0	0	0	0	0	0	0	0	0	0	0	0	0	0	0	0	0	0	0	0	0	0	0	0	0	0	0	0	0	0	0	0	0	0	0	0	0	0	0	0	0	0	0	0	0	0
Th	3	0	0	0	0	0	0	0	0	0	0	0	0	0	0	0	0	0	0	9	0	3	0	0	2	0	0	3	0	0	0	0	0	6	0	0	0	0	0	0	0	0	12	16	4	1	0	18	0
Ins2	0	0	0	0	0	0	0	0	0	0	0	0	0	0	0	0	0	0	0	0	0	0	0	0	0	0	0	0	0	0	0	0	0	0	0	0	0	0	0	0	0	0	0	0	0	0	0	0	0
Scnn1g	0	0	0	0	0	0	0	0	0	0	0	0	0	0	0	0	0	0	0	0	0	0	0	0	0	0	0	0	0	0	0	0	0	0	0	0	0	0	0	0	0	0	0	0	0	0	0	0	0
Drp2	5	0	0	7	0	0	0	7	4	32	6	2	0	0	0	0	0	0	8	10	3	5	3	2	1	1	0	1	0	0	11	4	0	12	0	25	18	0	0	15	0	9	23	55	0	14	4	64	0
Tspan32	0	0	0	0	0	0	0	0	0	0	0	0	0	0	0	0	0	0	0	0	0	0	0	0	0	0	0	0	0	0	0	0	0	0	0	0	0	0	0	0	0	0	0	0	0	0	0	0	0
Lhx2	0	0	0	0	0	0	0	0	0	0	0	0	0	0	0	0	0	0	0	0	0	0	0	0	0	0	0	0	0	0	0	0	0	0	0	0	0	0	0	0	0	0	0	0	0	0	0	0	0
Clec2g	0	0	0	0	0	0	0	0	0	0	0	0	0	0	0	0	0	0	0	0	0	0	0	0	0	0	0	0	0	0	0	0	0	0	0	0	0	0	0	0	0	0	0	0	0	0	0	0	0
Gmpr	80	118	86	0	9	37	0	134	40	20	113	74	0	0	21	66	39	54	31	58	76	81	147	63	60	21	0	33	0	0	24	116	0	63	122	1	241	0	46	285	69	39	176	119	140	43	177	170	0
Glra1	0	0	0	0	1	0	0	0	0	0	0	0	0	0	0	0	0	0	0	0	0	0	0	0	0	0	0	0	0	0	0	0	0	0	0	0	0	0	0	0	0	0	0	0	0	2	0	0	0
Mid2	24	0	18	0	29	7	0	28	41	31	28	9	0	0	11	18	18	13	8	5	11	9	21	40	5	6	0	5	0	0	15	42	0	27	21	4	38	0	19	38	23	17	17	37	20	7	25	5	0
Trim25	4	0	100	17	40	0	75	5	25	11	13	19	0	0	0	15	0	15	6	14	4	14	0	91	19	12	0	30	0	0	16	51	0	6	36	19	0	1	23	35	11	59	9	53	3	39	81	0	0
Dgke	30	0	21	0	2	11	0	20	21	48	32	19	0	0	27	15	27	22	16	33	5	7	26	47	27	8	0	20	0	0	43	34	0	11	17	17	44	0	60	54	3	1	38	76	29	38	9	85	0
Scpep1	11	917	7	31	6	4	246	22	21	129	18	14	0	0	25	38	81	1	24	28	8	79	13	43	57	53	0	127	0	0	45	134	0	81	57	28	62	0	209	177	63	62	27	62	25	79	73	51	0
Mnt	12	0	35	6	7	0	0	6	30	18	8	13	0	0	31	17	20	10	19	27	8	4	10	23	6	21	0	24	0	0	33	27	0	9	19	13	48	0	20	96	20	7	24	1	15	39	15	22	10
Itgb2	0	0	0	0	0	0	0	0	0	0	0	0	0	0	0	0	0	0	0	0	0	0	0	0	0	0	0	0	0	0	0	0	0	0	0	0	0	0	12	0	0	10	0	0	0	9	0	0	0
Hddc2	40	0	42	12	24	22	18	31	21	41	35	24	0	0	16	90	43	55	24	37	41	46	69	1	85	28	0	14	0	0	35	42	0	26	43	0	150	0	95	106	22	22	76	64	158	87	65	30	0
Tpd52l1	0	0	2	0	47	0	0	3	0	0	16	0	0	0	0	0	0	3	0	0	0	0	0	0	4	0	0	0	0	0	0	0	0	0	0	7	22	0	0	0	0	0	0	0	44	3	0	0	0
Pemt	19	0	20	0	8	0	0	24	3	18	10	11	0	0	10	31	30	13	5	1	14	7	14	7	36	7	0	1	0	0	21	27	0	8	25	17	34	0	0	23	4	1	28	5	9	4	23	14	0
Cdh1	16	0	268	55	53	43	202	3	51	215	5	0	0	0	35	155	176	126	184	26	1	78	8	0	191	0	0	0	0	0	240	46	0	99	0	65	5	0	49	67	324	88	89	297	270	188	0	111	0
Cdh4	1	0	18	0	0	2	0	42	18	41	50	48	0	0	41	10	65	3	12	17	21	32	0	47	35	6	0	21	0	0	62	60	0	22	36	0	93	0	92	0	15	0	9	29	0	39	94	53	0
Ckmt1	415	0	180	9	46	58	6	176	25	71	235	26	0	0	37	119	70	81	55	119	113	32	276	300	169	158	0	34	0	0	86	101	0	75	60	6	734	3	96	133	86	21	657	140	94	59	194	298	0
Bcl6b	0	0	0	0	14	0	0	3	0	0	0	0	0	0	0	0	0	0	0	0	0	0	0	0	0	0	0	0	0	0	0	0	0	0	0	0	0	0	0	0	0	0	3	1	0	0	0	0	0
Clec10a	0	0	0	0	0	0	0	0	0	0	0	0	0	0	0	0	0	0	0	0	0	0	0	0	0	0	0	0	0	0	0	0	0	0	0	0	0	0	0	0	2	0	0	0	0	0	0	0	0
Alox12	0	0	0	0	95	0	0	3	0	0	0	0	0	0	0	0	0	0	0	0	0	0	0	0	0	0	0	0	0	0	0	0	0	0	0	1	0	0	0	0	0	0	0	0	0	0	0	0	0
Comt	84	288	148	81	99	30	134	139	121	133	73	108	0	0	62	161	172	106	93	175	109	225	121	306	148	146	0	156	0	0	136	268	0	140	156	52	269	3	264	279	160	89	158	248	412	218	249	242	1
Rtca	197	0	219	2	62	92	89	181	199	110	149	167	0	0	109	183	187	136	98	109	124	134	192	304	215	144	0	101	0	0	106	132	0	86	248	25	429	0	199	344	165	28	251	102	302	165	324	155	0
Dbt	17	0	18	13	26	0	0	19	1	19	11	13	0	0	6	19	17	13	6	30	6	29	45	17	3	1	0	22	0	0	16	34	0	3	12	17	25	0	109	12	32	1	45	51	46	7	23	33	0
Dazap2	121	0	155	62	140	44	653	179	180	287	128	104	0	0	132	164	212	96	149	100	78	133	191	226	233	202	0	216	0	0	247	336	0	145	189	134	312	1	236	434	188	127	204	335	453	192	239	269	42
Mcts1	153	587	171	49	79	38	94	210	122	225	192	209	0	0	184	224	275	185	121	176	212	176	159	266	210	151	0	134	0	0	106	293	0	203	132	27	450	0	150	277	195	139	254	380	435	224	223	213	0
Rem1	0	0	0	0	0	0	0	0	0	0	0	0	0	0	0	0	0	0	0	0	0	0	0	0	0	0	0	0	0	0	0	0	0	0	0	5	0	0	0	0	0	0	0	0	0	0	0	0	0
Rnf17	0	0	0	0	0	0	0	0	0	0	4	10	0	0	0	0	0	5	0	0	0	0	0	0	0	6	0	0	0	0	0	0	0	0	7	0	0	0	0	0	0	0	0	0	5	0	9	0	0
Trappc10	21	0	16	14	5	0	46	30	13	41	21	19	0	0	34	40	46	17	21	51	7	7	43	37	22	21	0	16	0	0	23	38	0	43	35	11	38	2	35	43	31	7	81	103	95	58	15	119	0
Ccm2	66	73	93	11	1	0	12	99	66	98	75	62	0	0	11	120	89	62	66	36	39	133	68	85	75	71	0	71	0	0	59	137	0	54	133	9	128	0	93	282	134	9	89	73	126	53	173	94	0
Wap	0	0	0	0	0	0	0	0	0	0	0	0	0	0	0	0	0	0	0	0	0	0	0	0	0	0	0	0	0	0	0	0	0	0	0	0	0	0	0	0	0	0	0	0	0	0	0	0	0
Tbrg4	5	0	3	0	8	0	65	1	2	9	5	5	0	0	0	3	4	8	0	1	4	2	7	0	2	3	0	6	0	0	4	4	0	7	14	17	10	0	10	3	1	1	7	9	2	1	14	7	0
Tmprss2	0	0	0	0	0	0	0	0	0	0	0	0	0	0	0	0	0	0	0	0	0	0	0	0	0	0	0	0	0	0	0	0	0	0	0	0	0	0	0	0	0	0	0	0	0	0	0	0	0
Mx1	0	0	19	0	10	0	0	0	0	0	3	0	0	0	0	0	7	0	4	0	0	0	0	0	0	0	0	0	0	0	0	0	0	8	0	0	0	0	27	13	0	68	0	0	0	319	2	0	0
Fap	0	0	0	0	0	0	64	0	0	0	0	0	0	0	0	0	0	0	0	0	0	0	0	0	0	0	0	0	0	0	0	6	0	0	0	14	0	0	0	0	0	0	1	0	0	3	0	0	0
Gcg	0	0	1	0	0	0	0	0	0	0	0	0	0	0	0	0	0	0	0	0	0	0	0	0	0	0	0	0	0	0	0	0	0	0	0	0	0	0	0	0	0	0	0	0	0	3	0	2	0
Ndufa9	210	0	224	35	48	40	0	286	118	194	196	179	0	0	152	182	232	210	112	236	152	211	271	221	217	135	0	216	0	0	220	264	0	181	314	41	655	0	84	522	225	81	429	430	555	121	333	399	1
Egfl6	0	0	0	0	0	0	0	0	0	0	0	0	0	0	0	0	0	0	0	0	0	0	0	0	0	0	0	0	0	0	0	0	0	0	0	0	0	0	0	0	0	0	1	0	0	0	0	0	0
Lck	0	0	9	0	0	0	33	6	0	5	5	0	0	0	0	7	6	2	22	0	0	2	9	26	0	6	0	15	0	0	9	42	0	0	3	0	3	0	27	5	0	29	10	0	11	10	0	0	0
Tssk3	0	0	0	0	0	0	38	0	0	0	0	0	0	0	0	0	0	0	0	0	0	0	0	0	0	0	0	0	0	0	0	0	0	0	0	0	0	0	0	0	0	0	0	0	0	0	0	0	0
Cttnbp2	1	0	0	9	63	0	0	13	0	1	6	4	0	0	8	13	19	0	19	5	5	34	0	0	21	20	0	0	0	0	5	15	0	4	0	0	17	0	0	2	0	23	15	0	0	9	3	0	0
Galnt1	34	0	53	27	3	0	152	41	46	84	48	35	0	0	23	61	59	34	46	69	11	24	34	77	78	16	0	52	0	0	33	142	0	26	35	3	53	0	149	125	71	18	70	60	39	65	58	64	0
Myf5	0	0	0	0	47	0	0	0	0	0	0	0	0	0	0	0	3	0	0	0	0	0	0	2	3	0	0	0	0	0	2	7	0	0	1	0	0	0	13	0	0	35	0	0	0	0	0	0	0
Mkrn2	98	0	74	35	60	0	4	53	39	45	59	35	0	0	27	36	89	32	24	25	29	48	51	83	53	40	0	33	0	0	53	142	0	44	60	0	68	0	47	166	75	1	62	130	49	27	73	54	0
Pparg	1	0	2	0	0	0	0	5	2	11	3	0	0	0	0	7	32	0	2	1	1	0	0	0	0	0	0	0	0	0	23	0	0	0	0	0	11	0	0	9	0	0	3	0	12	8	0	6	0
Raf1	121	0	107	8	40	38	133	134	62	145	115	15	0	0	28	39	90	30	58	63	15	44	54	64	69	39	0	62	0	0	71	169	0	48	89	47	148	0	114	107	87	28	87	98	60	63	153	167	0
Septin1	1	0	3	0	0	1	6	0	0	2	0	3	0	0	0	6	0	0	3	3	1	0	0	0	0	0	0	9	0	0	0	0	0	0	1	0	4	0	0	0	0	3	4	0	0	2	0	2	0
Pdgfb	3	0	1	0	70	0	0	3	0	0	3	0	0	0	0	0	0	0	0	7	0	0	0	0	0	13	0	0	0	0	0	0	0	0	0	0	1	0	0	0	0	0	1	17	0	0	0	0	0
Acvrl1	0	0	0	21	200	0	81	10	0	0	0	0	0	0	0	0	0	0	0	0	0	0	1	0	0	0	0	1	0	0	0	0	0	0	0	0	0	0	8	0	0	0	4	37	0	0	0	0	0
Tamalin	14	0	1	7	60	2	69	15	0	0	17	2	0	0	0	10	0	2	0	0	3	0	10	0	1	0	0	4	0	0	0	0	0	0	4	0	16	0	0	5	0	11	8	49	4	0	10	0	0
Acvr1b	8	0	10	34	0	0	0	5	5	11	13	1	0	0	3	10	10	5	1	17	6	1	6	1	5	2	0	3	0	0	1	18	0	11	3	0	25	2	72	1	9	0	24	14	14	17	16	21	0
Tom1l2	108	0	151	6	67	4	0	76	118	99	96	25	0	0	16	42	73	49	29	40	41	47	86	134	45	35	0	43	0	0	70	69	0	54	81	8	195	0	171	81	87	59	171	156	108	42	150	128	0
Gpa33	0	0	0	0	0	0	0	0	0	0	0	0	0	0	0	0	0	0	0	0	0	0	0	0	0	0	0	0	0	0	0	0	0	0	0	0	0	0	0	0	0	0	0	0	0	0	0	0	0
Zfp385a	14	0	1	1	0	0	4	1	0	1	2	0	0	0	0	0	1	1	0	12	0	7	9	0	0	0	0	1	0	0	0	1	0	10	0	1	4	0	5	0	0	1	6	4	19	7	12	33	0
Itga5	0	0	0	7	0	0	95	0	0	0	1	0	0	0	0	0	0	0	0	0	0	0	0	0	0	1	0	0	0	0	0	0	0	1	0	32	0	0	8	7	0	0	1	0	0	13	0	0	0
Gabra2	50	0	18	0	43	2	0	27	0	38	34	14	0	0	7	38	57	16	20	25	16	7	71	3	0	0	0	6	0	0	34	38	0	45	24	1	100	0	14	31	0	0	91	21	51	54	16	64	0
Wdr77	62	0	96	14	25	13	7	114	69	128	91	43	0	0	19	33	52	60	18	24	30	29	109	39	17	40	0	77	0	0	65	67	0	64	93	47	150	1	67	168	54	12	96	55	104	87	66	87	0
Adora3	0	0	0	0	0	0	0	0	0	0	0	0	0	0	0	0	0	1	0	0	0	0	2	0	0	0	0	0	0	0	2	0	0	0	0	0	0	0	5	0	0	0	0	0	0	0	0	0	0
Atp5pb	624	0	634	178	56	101	176	728	279	515	552	560	0	0	402	627	602	518	278	847	483	359	773	781	587	386	0	492	0	0	521	830	0	709	658	137	1561	15	500	1415	542	233	1190	1008	1553	637	914	1117	1
Sox9	0	0	0	0	13	0	0	0	3	0	0	0	0	0	0	0	0	0	0	0	0	0	0	0	0	16	0	0	0	0	0	0	0	0	0	38	8	0	17	0	0	0	9	0	16	17	9	0	0
Hnrnpd	27	0	57	23	87	37	258	44	42	134	37	58	0	0	19	73	64	35	50	46	7	45	39	44	48	64	0	53	0	0	46	71	0	26	61	75	56	0	75	51	69	31	60	105	52	62	32	103	0
Dynlt1c	0	0	4	0	2	5	6	11	10	32	1	10	0	0	0	19	10	5	5	0	4	0	12	20	23	5	0	4	0	0	4	35	0	2	20	11	16	0	0	32	17	8	4	8	20	33	7	2	0
C1d	183	490	174	70	77	24	23	238	240	204	199	260	0	0	153	419	377	308	134	143	324	232	253	304	278	166	0	128	0	0	271	358	0	103	274	10	506	1	218	513	231	95	316	394	680	88	358	259	2
Gm2a	15	0	11	4	21	1	98	26	17	22	19	8	0	0	22	19	12	8	13	11	20	7	14	2	2	19	0	12	0	0	24	11	0	16	13	16	17	0	8	13	32	6	16	66	11	27	42	25	0
Krit1	84	0	40	21	22	0	0	43	17	69	39	41	0	0	32	23	65	24	31	40	17	61	28	80	56	8	0	49	0	0	89	136	0	28	37	38	34	0	72	56	73	34	84	59	29	42	49	93	0
Clcn4	152	0	163	34	57	113	128	150	202	203	153	120	0	0	123	155	231	101	135	170	74	145	128	284	187	64	0	197	0	0	159	194	0	166	250	61	285	1	591	394	164	34	234	206	190	63	258	332	0
Vmn2r88	0	0	0	0	0	0	0	0	0	0	0	0	0	0	0	0	0	0	0	0	0	0	0	0	0	0	0	0	0	0	0	0	0	0	0	0	0	0	0	0	0	0	0	0	0	0	0	0	0
Grm6	0	0	0	0	0	0	0	0	0	0	0	0	0	0	0	0	0	0	0	0	0	0	0	0	0	0	0	0	0	0	0	0	0	0	0	0	0	0	0	0	0	0	0	0	0	0	0	1	0
Sema4f	80	2	172	49	21	0	0	86	74	61	88	41	0	0	47	79	83	71	73	103	30	63	24	62	86	24	0	67	0	0	109	104	0	41	132	4	146	0	138	124	138	21	82	203	126	102	249	221	0
Hk2	31	0	10	2	0	3	0	1	1	0	0	0	0	0	0	6	0	3	0	24	0	10	8	0	0	1	0	2	0	0	1	2	0	12	0	12	11	0	12	7	0	5	2	1	11	8	7	11	0
Myo18a	55	0	36	42	63	33	42	18	20	41	33	35	0	0	24	9	42	12	31	42	21	14	42	31	19	14	0	29	0	0	22	3	0	33	40	9	79	0	80	72	41	3	95	92	40	49	23	67	0
Sez6	29	3	141	16	20	0	0	100	0	61	71	96	0	0	0	35	16	18	23	56	50	81	23	84	25	12	0	61	0	0	14	117	0	19	131	0	65	3	200	171	53	3	23	9	6	11	112	97	0
Haao	0	0	0	0	0	0	0	0	0	0	0	0	0	0	0	0	0	0	0	0	0	0	1	0	0	0	0	0	0	0	0	0	0	0	0	0	0	0	0	0	0	0	0	0	0	0	0	10	0
Cd52	0	0	0	11	0	0	0	0	0	0	0	0	0	0	0	0	0	0	4	0	0	0	0	0	0	0	0	0	0	0	0	0	0	0	0	7	0	0	13	0	0	11	0	0	0	22	0	0	0
Abhd15	0	0	0	0	0	0	0	4	0	0	0	1	0	0	2	0	0	1	3	0	0	3	2	0	0	0	0	2	0	0	0	0	0	0	6	2	1	0	0	10	1	0	4	0	0	2	0	0	0
Hoxb6	0	0	0	0	0	0	0	0	0	0	0	0	0	0	0	0	0	0	0	0	0	0	0	0	0	0	0	0	0	0	0	0	0	0	0	0	0	0	0	0	0	0	0	0	0	0	0	0	0
Loxl3	0	0	4	0	0	0	24	0	5	0	0	0	0	0	0	1	0	0	1	0	1	0	2	0	0	0	0	0	0	0	0	0	0	1	2	2	0	0	0	0	0	0	2	0	0	0	0	1	0
Tcl1b5	0	0	0	0	0	0	0	0	0	0	0	0	0	0	0	0	0	0	0	0	0	0	0	0	0	0	0	0	0	0	0	0	0	0	0	0	0	0	0	0	0	0	0	0	0	0	0	0	0
Btn1a1	0	0	0	0	0	0	0	0	0	0	0	0	0	0	0	0	0	0	0	0	0	0	0	0	0	0	0	0	0	0	0	0	0	0	0	0	0	0	0	0	0	0	0	0	0	0	0	0	0
Kat2b	26	0	30	11	6	0	42	3	21	67	2	10	0	0	15	23	19	3	7	11	6	15	10	28	28	4	0	62	0	0	13	10	0	3	5	13	29	0	104	42	12	29	22	14	1	19	9	18	0
Rab5b	49	0	79	10	33	19	43	37	63	88	51	17	0	0	11	9	29	21	29	21	11	53	25	34	13	18	0	20	0	0	38	19	0	13	44	6	86	0	92	39	29	8	50	89	25	21	37	59	0
Cryba1	0	0	0	0	0	0	0	0	0	0	0	1	0	0	0	0	0	0	0	0	0	0	0	0	0	0	0	0	0	0	0	0	0	0	0	0	1	0	1	0	0	0	2	0	0	0	0	0	0
Dnmt3l	0	0	0	0	0	0	0	0	0	0	0	0	0	0	0	0	0	0	0	0	0	0	0	0	0	0	0	5	0	0	3	26	0	0	0	0	0	0	18	49	0	0	0	0	0	0	0	0	0
Aire	0	0	0	0	0	0	0	0	0	0	0	0	0	0	0	0	0	0	0	0	0	0	0	0	0	0	0	0	0	0	0	0	0	0	0	0	0	0	0	0	0	0	0	0	0	0	0	0	0
Icosl	0	0	0	0	0	0	0	0	5	0	0	0	0	0	0	0	0	0	0	0	0	0	0	0	0	3	0	0	0	0	3	0	0	0	0	6	2	0	0	0	0	0	0	0	3	8	0	0	0
Spg7	41	0	64	0	48	6	42	56	28	41	60	27	0	0	12	55	51	19	39	17	23	47	22	25	29	19	0	35	0	0	29	44	0	18	59	13	89	0	131	75	32	4	51	43	51	17	75	51	0
Sult5a1	0	0	1	0	0	0	0	0	0	0	2	0	0	0	0	0	0	0	0	0	0	1	0	0	0	0	0	0	0	0	0	0	0	0	0	0	0	0	0	0	0	0	0	3	0	0	0	0	0
Rpl13	282	692	313	236	754	111	1169	419	412	390	200	545	0	0	323	611	577	323	340	308	436	505	290	708	545	386	0	555	0	0	670	808	0	367	593	550	979	2	1280	995	361	417	501	795	1018	318	564	342	23
Chmp1a	168	0	190	16	46	40	88	192	196	107	146	77	0	0	11	130	96	132	129	85	78	132	129	125	75	80	0	60	0	0	100	176	0	56	151	37	300	1	195	192	140	35	159	152	267	27	212	175	0
Rpa1	67	0	100	16	0	0	63	66	83	37	47	35	0	0	33	23	14	25	12	36	17	46	63	28	38	19	0	44	0	0	16	45	0	22	75	10	103	1	67	82	82	16	120	61	53	13	31	117	0
Serpinf1	156	1	163	19	0	39	0	307	24	164	173	247	0	0	108	275	266	190	185	201	111	183	134	107	365	0	0	210	0	0	209	480	0	221	426	32	275	4	298	383	191	77	211	349	517	74	368	261	0
Tubgcp3	21	1	20	0	3	0	44	34	26	29	27	14	0	0	1	23	34	8	5	17	5	40	14	23	34	23	0	28	0	0	15	93	0	1	49	13	38	0	14	39	31	74	27	8	22	40	30	60	0
Oprm1	1	0	11	1	5	0	0	34	5	18	2	8	0	0	5	29	16	1	12	33	3	43	0	15	9	15	0	26	0	0	2	39	0	19	12	0	4	0	27	54	21	0	0	28	0	11	49	24	0
Polr3d	22	0	32	12	7	0	108	18	37	24	19	16	0	0	19	17	6	20	14	18	14	0	18	12	20	27	0	13	0	0	0	16	0	23	29	28	55	0	25	66	12	11	38	41	42	21	35	23	0
Tcf7	1	0	1	0	35	0	49	3	0	0	0	0	0	0	0	0	0	3	12	0	0	0	0	0	0	0	0	0	0	0	5	0	0	0	0	0	0	0	0	0	0	0	7	0	0	0	0	4	0
Ddx3x	327	2	265	705	870	32	2020	331	439	654	276	127	0	0	193	234	396	141	139	310	158	274	256	489	480	250	0	358	0	0	348	632	0	232	308	311	609	2	693	466	277	370	581	705	304	293	265	450	2
Il12rb1	0	0	0	0	0	0	0	0	0	0	0	0	0	0	0	0	0	0	0	0	0	0	0	0	0	0	0	0	0	0	0	0	0	0	0	0	0	0	0	0	0	0	0	0	0	0	2	0	0
Slc5a5	17	0	2	8	0	0	36	51	0	27	106	5	0	0	0	49	0	18	13	0	33	43	1	94	67	72	0	44	0	0	18	37	0	1	30	1	279	0	3	14	35	11	48	0	47	7	13	0	0
Kcnn3	0	0	0	0	0	0	0	0	0	8	0	0	0	0	7	0	0	0	0	22	0	0	0	0	0	0	0	0	0	0	12	0	0	38	0	0	0	0	0	0	0	0	6	0	0	3	0	61	0
Usp32	88	0	86	27	64	0	2	76	53	31	122	98	0	0	32	92	66	37	55	46	80	74	101	125	28	54	0	69	0	0	43	128	0	25	64	5	230	0	157	97	66	162	174	146	149	9	119	48	0
Car4	0	0	0	0	165	0	0	0	0	0	0	0	0	0	0	0	0	0	0	0	0	0	0	0	0	0	0	0	0	0	0	0	0	0	0	0	0	0	0	0	0	0	8	136	0	0	0	0	0
Txnrd3	14	0	21	42	15	11	100	3	21	90	10	6	0	0	21	18	64	15	15	6	4	55	9	43	29	13	0	30	0	0	4	80	0	1	9	5	15	0	21	81	19	38	14	39	25	29	17	5	0
Fasl	0	0	0	0	0	0	0	0	5	0	0	0	0	0	0	0	0	0	14	0	0	0	0	0	0	0	0	0	0	0	0	0	0	0	0	0	0	0	0	0	2	0	0	0	0	0	0	0	0
Zfp512b	7	0	8	0	3	1	2	2	6	2	4	2	0	0	7	18	8	6	3	17	5	8	7	5	10	3	0	17	0	0	27	44	0	2	8	7	8	0	45	14	26	6	8	20	11	1	1	2	0
Dnajc5	166	68	180	74	86	45	66	154	139	213	192	116	0	0	49	84	143	62	83	124	96	122	177	178	113	32	0	80	0	0	109	175	0	90	108	49	403	1	173	292	150	62	167	243	271	84	222	220	0
Tpd52l2	90	646	97	78	147	35	56	123	172	142	79	85	0	0	52	105	168	107	89	98	100	93	91	161	122	88	0	43	0	0	95	235	0	140	109	26	269	2	27	175	146	67	139	195	379	128	176	152	0
Fmr1	61	0	67	41	157	19	90	40	68	38	56	37	0	0	54	51	120	52	30	51	35	120	79	29	56	12	0	26	0	0	118	46	0	65	55	62	106	0	156	64	69	93	79	107	61	20	74	64	0
Bcl11a	3	0	0	0	10	0	0	0	0	0	0	0	0	0	9	0	1	0	6	0	0	26	0	57	0	6	0	24	0	0	0	90	0	0	0	1	0	0	49	30	0	0	0	0	0	0	0	0	0
Il4	3	0	1	0	0	0	0	4	2	1	0	0	0	0	0	0	1	1	0	0	1	0	1	0	0	0	0	1	0	0	1	0	0	0	1	0	0	0	2	0	2	0	1	1	3	0	7	2	0
Pxmp4	16	0	21	5	18	0	0	25	5	4	14	30	0	0	0	26	14	15	10	30	22	27	13	24	32	0	0	18	0	0	9	24	0	8	19	0	43	0	21	36	15	25	7	53	90	16	20	36	0
Dlg3	0	0	0	0	0	0	56	1	5	6	0	1	0	0	0	0	0	1	0	3	0	0	0	0	0	4	0	5	0	0	0	0	0	0	0	12	0	0	0	0	0	0	2	0	9	8	0	0	0
Gnb1l	2	0	4	0	24	0	0	5	5	7	4	1	0	0	0	5	5	0	2	4	0	2	5	9	0	15	0	4	0	0	3	0	0	8	9	0	13	0	0	10	0	0	5	12	12	2	10	1	0
Dbh	0	0	0	0	0	0	0	0	0	0	0	0	0	0	0	0	0	0	0	0	0	0	0	0	0	0	0	0	0	0	0	0	0	0	0	0	0	0	0	0	0	0	0	0	0	0	0	0	0
Mmp11	9	0	0	0	0	0	0	0	0	2	0	0	0	0	1	1	0	0	0	6	0	0	0	0	9	1	0	0	0	0	1	0	0	1	0	0	0	0	0	0	0	0	0	24	0	8	0	14	0
Smarcb1	72	0	69	2	34	0	48	110	56	139	62	51	0	0	52	48	91	51	39	110	39	83	41	114	74	51	0	52	0	0	93	141	0	62	106	23	140	7	81	259	149	66	94	192	243	112	123	178	0
Vpreb3	0	0	0	0	0	0	0	0	0	0	0	0	0	0	0	0	0	0	0	0	0	0	0	0	0	0	0	0	0	0	0	0	0	0	0	0	0	0	0	0	0	0	0	0	0	0	0	7	0
Hip1r	24	0	29	0	0	0	5	13	12	30	16	8	0	0	11	4	7	12	4	24	13	5	11	34	10	2	0	40	0	0	5	23	0	27	28	0	46	1	71	8	35	3	18	10	29	41	20	41	0
Nsun5	27	0	26	8	0	0	15	19	28	16	21	17	0	0	0	13	0	9	14	2	9	18	17	0	9	2	0	8	0	0	32	47	0	23	16	18	46	0	43	28	5	0	23	8	20	39	16	12	0
Top1mt	34	0	24	0	0	0	0	38	0	0	15	16	0	0	0	7	42	20	4	5	13	4	15	34	11	5	0	10	0	0	0	8	0	8	39	0	44	0	47	36	8	20	33	8	91	22	29	21	0
Hoxa10	0	0	0	0	0	0	0	0	0	0	0	0	0	0	0	0	0	0	0	0	0	0	0	0	0	0	0	0	0	0	0	0	0	0	0	0	0	0	0	0	0	0	0	0	0	0	0	0	0
Hoxa4	0	0	0	0	0	0	0	0	0	0	0	0	0	0	0	0	0	0	0	0	0	0	0	0	0	0	0	0	0	0	0	0	0	0	0	0	0	0	0	0	0	0	0	0	0	0	0	0	0
Gm38393	19	0	8	0	0	2	1	18	14	6	12	19	0	0	9	8	9	8	5	14	2	43	21	15	13	10	0	2	0	0	8	3	0	7	6	0	8	0	15	5	18	13	14	52	22	25	11	22	0
Mmp14	73	0	4	13	94	0	110	4	4	2	42	7	0	0	9	0	0	2	0	0	3	0	34	5	1	0	0	0	0	0	9	5	0	0	41	36	33	0	50	3	0	16	8	3	4	0	3	1	1
Slc7a7	156	0	115	9	17	17	0	149	159	176	191	93	0	0	81	167	67	78	116	41	83	167	93	158	156	98	0	146	0	0	50	167	0	62	272	0	294	0	324	369	197	34	109	99	170	8	225	87	0
Oxa1l	25	0	25	0	45	8	47	32	20	11	18	13	0	0	10	9	0	29	12	50	10	7	33	17	34	23	0	9	0	0	10	56	0	27	12	11	65	0	45	32	30	10	86	52	41	53	39	77	0
Heatr6	46	0	53	5	8	0	2	42	42	33	44	23	0	0	6	2	16	18	17	21	19	18	15	14	18	10	0	21	0	0	22	34	0	13	39	0	75	0	99	42	21	22	29	41	56	2	27	56	0
Ccl3	0	0	0	0	0	0	0	0	0	0	0	0	0	0	0	0	0	0	4	3	0	0	0	0	0	0	0	0	0	0	0	0	0	0	0	1	0	0	265	0	0	6	2	0	0	83	0	12	0
Wfdc18	1	0	0	0	0	0	0	0	1	0	0	2	0	0	0	0	0	0	0	0	0	0	0	0	0	0	0	0	0	0	0	0	0	0	0	0	1	0	0	0	0	0	0	0	0	0	0	0	0
Icam4	0	0	0	0	0	0	0	0	0	0	0	0	0	0	0	0	0	0	0	0	0	0	0	0	0	10	0	0	0	0	0	0	0	0	0	0	0	0	0	0	0	0	0	0	0	0	0	0	0
Ilf2	78	0	77	56	73	30	179	136	109	206	92	67	0	0	93	122	162	94	82	71	106	59	95	158	113	123	0	106	0	0	63	186	0	76	87	56	282	0	185	206	146	29	132	154	193	68	134	208	0
Chtop	106	0	91	158	102	0	134	113	68	94	77	75	0	0	31	59	103	68	65	74	59	58	67	176	97	22	0	98	0	0	87	137	0	142	141	130	187	1	79	194	125	45	162	209	82	79	129	180	0
Snapin	163	500	155	2	39	21	11	171	157	174	137	106	0	0	83	164	68	121	102	73	99	149	175	318	165	115	0	117	0	0	129	383	0	36	153	46	223	6	132	396	204	62	199	277	338	62	250	179	0
S100a4	10	0	1	58	44	0	30	0	25	7	4	1	0	0	124	29	14	0	22	25	5	9	17	5	26	5	0	13	0	0	21	19	0	82	1	2	11	0	23	11	22	30	13	302	9	112	2	219	0
S100a3	0	0	1	0	0	0	0	1	3	0	3	0	0	0	0	0	0	0	0	0	0	0	0	0	0	4	0	1	0	0	2	0	0	0	0	2	7	0	0	7	0	0	0	0	0	1	0	0	0
S100a5	0	0	0	0	0	0	0	0	1	0	0	0	0	0	0	0	0	0	0	0	0	0	0	0	0	0	0	0	0	0	0	0	0	0	0	0	0	0	7	0	0	0	0	0	0	0	0	0	0
S100a6	100	2485	1838	804	315	610	709	627	1517	1036	412	1650	0	0	1572	3944	2786	881	2003	849	669	3094	4	8	3392	1943	0	2013	0	0	3101	3748	0	2190	2031	683	1536	32	1431	4709	2758	2838	912	2117	0	3236	28	1893	1
Scn4a	0	0	0	0	0	0	0	6	4	0	5	5	0	0	0	0	0	0	0	0	1	0	0	0	0	0	0	0	0	0	0	0	0	0	0	0	2	0	0	0	0	0	0	0	0	0	3	0	0
Icam2	0	0	0	0	0	0	0	6	2	0	0	2	0	0	0	0	0	0	0	0	0	0	0	0	0	0	0	0	0	0	0	0	0	0	4	0	0	0	0	0	0	0	6	30	0	0	0	0	0
Mapk7	5	1	23	0	4	0	41	20	30	25	14	10	0	0	3	11	4	11	10	0	1	9	0	3	3	2	0	16	0	0	3	46	0	11	27	0	5	0	5	15	4	11	21	9	19	42	26	13	0
Epn2	12	0	58	30	124	28	61	76	58	32	61	48	0	0	5	41	65	51	68	4	30	61	0	68	83	28	0	9	0	0	27	124	0	7	49	29	81	0	152	124	85	16	27	74	70	36	103	49	0
B9d1	4	0	4	3	10	0	2	5	4	3	3	0	0	0	0	16	7	0	5	6	1	12	10	2	0	5	0	5	0	0	28	20	0	3	9	7	24	0	0	1	1	24	18	24	25	1	5	13	0
Sec24b	30	3	34	22	74	0	169	21	59	60	29	14	0	0	28	21	13	11	25	15	21	12	16	56	3	20	0	20	0	0	46	113	0	26	31	35	39	0	147	85	68	3	53	79	62	42	23	40	0
N4bp3	0	0	13	0	23	0	0	8	0	0	0	0	0	0	0	0	0	0	0	0	0	6	0	6	0	1	0	1	0	0	0	0	0	1	0	0	9	0	0	0	0	0	4	24	0	0	0	0	0
Rmnd5b	39	0	58	2	16	12	40	39	51	71	25	15	0	0	16	52	36	44	32	26	11	52	18	160	15	82	0	60	0	0	31	93	0	15	61	8	31	1	58	186	47	33	35	44	78	39	73	29	0
Nhp2	71	165	50	16	34	11	30	77	32	55	47	78	0	0	78	57	79	60	50	45	48	113	94	108	57	51	0	24	0	0	79	113	0	54	99	74	298	0	133	232	32	22	90	127	308	28	99	63	0
Vps9d1	33	0	21	6	23	0	0	16	42	34	19	2	0	0	0	0	5	10	15	11	6	4	13	46	4	7	0	6	0	0	12	42	0	18	34	0	40	0	1	41	20	0	45	49	10	9	28	25	0
Zfp276	2	0	4	5	8	0	43	2	3	0	2	0	0	0	0	0	2	0	1	0	0	7	0	1	0	5	0	3	0	0	3	11	0	0	4	0	1	0	4	0	0	3	1	0	0	8	0	0	0
C1ql4	0	0	0	0	0	0	0	0	0	0	0	0	0	0	0	0	8	0	0	0	0	1	0	0	0	0	0	4	0	0	0	0	0	0	0	0	0	0	0	0	0	0	1	26	0	0	0	0	0
Mfsd10	9	0	7	0	41	0	0	12	23	19	7	11	0	0	0	11	15	7	14	24	2	20	8	73	8	27	0	19	0	0	18	50	0	5	20	8	15	1	45	37	17	34	27	38	36	35	19	54	0
Luzp1	130	0	42	37	157	0	5	144	18	48	155	75	0	0	20	42	27	51	2	23	97	45	177	52	16	10	0	38	0	0	8	34	0	9	123	8	408	0	129	126	37	21	137	53	129	4	71	31	0
Slc13a2	0	0	0	0	0	0	0	0	0	0	0	0	0	0	0	0	0	0	0	0	0	0	0	0	0	0	0	0	0	0	0	0	0	0	0	0	0	0	0	0	0	0	0	0	0	0	0	0	0
Kctd10	97	0	79	54	77	0	81	69	158	108	102	33	0	0	62	66	138	61	54	111	21	44	104	51	56	12	0	26	0	0	43	136	0	60	104	33	133	5	79	165	129	18	92	168	110	83	140	183	0
Poldip2	90	0	71	0	27	24	13	83	40	46	78	57	0	0	40	39	42	79	20	92	47	26	84	98	65	39	0	47	0	0	70	160	0	50	85	8	154	1	97	121	118	32	133	167	212	21	142	169	0
Sebox	0	0	3	0	0	0	0	1	0	7	0	0	0	0	0	0	0	0	0	0	0	0	0	0	0	0	0	0	0	0	0	0	0	0	0	0	1	0	0	0	0	0	0	0	0	0	0	0	0
Ift20	65	0	63	64	59	0	119	67	38	77	60	50	0	0	72	145	66	49	75	72	55	38	90	53	80	47	0	58	0	0	71	120	0	40	68	60	247	0	202	157	65	55	162	173	302	100	79	141	0
Col6a1	3	0	3	12	0	0	0	0	0	0	3	0	0	0	0	0	0	0	0	0	0	0	3	0	0	0	0	0	0	0	0	0	0	1	0	4	0	0	0	0	5	6	10	0	0	0	0	0	0
Pcbp3	517	5	580	23	69	109	94	659	649	623	435	317	0	0	99	293	431	344	226	374	205	333	344	737	311	312	0	447	0	0	203	867	0	224	776	16	891	4	712	1114	337	125	569	339	694	277	890	714	0
Lgals9	159	174	509	48	46	122	52	405	265	292	116	328	0	0	66	595	242	419	227	329	161	417	218	738	543	307	0	200	0	0	252	659	0	153	624	45	81	3	207	770	308	179	169	292	667	646	840	209	0
Araf	283	1	323	39	117	122	14	301	338	305	220	229	0	0	174	440	529	305	302	275	156	349	296	579	341	328	0	281	0	0	374	501	0	289	394	80	399	3	322	917	602	62	386	449	713	234	413	422	0
Cfp	0	0	1	0	0	0	3	0	0	0	0	0	0	0	0	1	0	0	0	0	0	0	0	0	0	0	0	1	0	0	7	1	0	0	0	3	0	0	0	9	0	0	0	0	9	0	0	0	0
Timp1	2	1	0	10	0	0	283	4	8	3	7	36	0	0	0	0	0	0	0	0	27	10	20	66	9	0	0	70	0	0	15	26	0	0	12	43	4	0	14	5	0	105	5	1	0	0	40	0	0
Uxt	29	0	14	3	7	3	14	29	27	43	22	22	0	0	2	21	62	13	10	14	18	18	28	27	13	17	0	20	0	0	7	76	0	6	13	1	95	0	57	20	25	15	23	80	130	14	33	9	0
Cnnm3	12	0	6	0	32	0	0	1	15	3	2	3	0	0	1	0	14	4	8	21	0	0	1	17	0	0	0	7	0	0	2	2	0	2	11	0	0	0	30	21	20	0	4	22	13	0	6	9	0
Lman2l	44	0	27	0	29	6	70	34	25	20	43	35	0	0	24	40	35	25	54	30	28	23	26	39	48	28	0	23	0	0	25	79	0	20	41	19	42	0	40	50	87	9	47	90	60	48	64	50	0
Mcm3ap	27	0	21	0	0	0	0	14	25	8	9	3	0	0	28	14	30	3	12	4	10	0	35	15	5	8	0	5	0	0	22	21	0	4	19	4	31	0	65	17	5	5	19	9	14	15	16	15	0
Pcnt	8	0	6	17	3	0	0	2	6	3	2	8	0	0	0	4	7	3	6	1	4	18	7	25	10	0	0	10	0	0	3	9	0	2	4	3	17	0	20	0	31	18	8	13	14	5	8	19	0
Ftcd	0	0	0	1	0	0	0	0	3	0	0	0	0	0	0	0	0	0	0	0	0	0	0	0	0	0	0	0	0	0	0	0	0	0	0	0	0	0	0	0	1	0	0	0	0	0	0	0	0
Mxd1	0	0	2	12	27	0	105	9	11	1	5	2	0	0	0	0	22	1	9	3	1	5	1	5	20	8	0	0	0	0	1	6	0	2	2	4	12	0	49	16	0	12	15	17	5	15	12	0	0
Gmcl1	57	0	42	18	1	2	0	57	107	46	48	54	0	0	38	4	55	50	24	29	24	29	30	55	22	20	0	19	0	0	56	20	0	44	45	0	128	0	73	79	61	32	77	82	67	39	90	72	1
Snrnp27	52	0	86	7	59	0	130	72	79	90	65	93	0	0	65	156	118	105	71	58	89	110	82	122	54	70	0	90	0	0	79	114	0	71	106	38	171	0	159	252	98	116	124	166	321	83	150	99	0
Oas1c	4	0	15	0	0	0	0	10	39	0	18	8	0	0	0	3	0	16	0	32	9	4	4	12	0	17	0	0	0	0	0	0	0	10	11	0	45	0	0	5	4	0	27	0	55	6	8	29	0
Oas1h	0	0	0	0	0	0	0	0	0	0	0	0	0	0	0	0	0	0	0	0	0	0	0	0	0	0	0	0	0	0	4	0	0	0	0	0	0	0	0	0	0	0	0	0	0	0	0	0	0
Ocrl	52	0	66	6	43	0	98	65	82	81	60	34	0	0	35	38	68	20	28	39	23	48	37	94	40	25	0	13	0	0	33	76	0	37	53	3	138	0	87	78	48	25	36	104	46	11	56	68	0
Calm1	3184	1892	4834	943	2785	861	1643	5330	5097	3350	3819	4062	0	0	2263	6216	4154	4515	2799	2440	4549	5270	3751	6972	5014	3440	0	3874	0	0	5273	6423	0	2492	4905	603	12596	37	6695	11238	4371	3323	5239	6263	8564	2155	7284	3709	89
Agpat3	82	0	62	54	80	0	76	36	31	82	82	26	0	0	24	18	59	11	18	73	22	6	45	47	13	11	0	58	0	0	41	38	0	64	27	27	171	0	52	60	52	10	128	106	97	49	44	95	0
Slc26a3	1	0	0	0	0	0	0	0	0	0	0	0	0	0	0	0	0	0	0	1	0	0	0	0	0	0	0	0	0	0	0	0	0	0	0	0	0	0	0	0	0	0	0	0	0	0	0	0	0
Sema6b	0	0	0	0	16	0	0	0	0	0	0	0	0	0	0	0	0	0	0	0	1	0	1	0	0	0	0	0	0	0	0	0	0	0	1	0	0	0	0	0	0	0	3	0	0	0	0	1	0
Uhrf1	1	0	3	0	0	0	0	0	0	4	0	0	0	0	0	0	0	0	0	0	0	0	0	0	16	0	0	0	0	0	0	0	0	0	0	0	0	0	7	0	0	0	0	14	0	8	0	3	0
Dpp9	42	0	80	8	14	0	46	48	24	31	40	21	0	0	10	6	32	12	17	42	16	39	25	46	17	11	0	19	0	0	25	14	0	15	39	1	54	0	94	60	34	16	64	67	33	33	49	84	0
Ramp2	7	0	2	6	209	10	0	38	31	8	3	4	0	0	0	19	13	2	0	2	6	11	4	6	11	6	0	8	0	0	13	34	0	0	37	17	95	0	23	12	18	10	50	93	22	19	29	20	0
Lsr	0	0	0	0	102	0	0	25	0	6	0	0	0	0	0	0	0	0	1	0	0	0	0	0	0	0	0	0	0	0	0	1	0	0	0	7	0	0	0	0	0	0	11	55	0	1	0	0	0
Gramd1a	64	0	83	46	101	0	199	50	67	57	90	29	0	0	15	36	48	30	13	31	23	53	33	51	36	36	0	76	0	0	29	96	0	27	86	21	90	0	126	127	38	72	76	71	36	25	112	77	0
Hpn	1	0	0	0	0	0	0	0	0	0	3	0	0	0	0	0	0	1	2	0	0	0	0	0	0	0	0	2	0	0	0	0	0	0	0	0	0	0	0	0	0	0	0	0	0	0	0	0	0
Gabrg1	1	0	2	0	2	0	0	0	0	0	1	0	0	0	0	0	0	0	0	0	0	0	6	0	0	0	0	0	0	0	0	0	0	0	0	0	6	0	0	0	0	0	65	0	2	0	0	15	0
Ckb	1105	0	598	145	241	114	426	728	777	359	617	441	0	0	450	471	499	442	402	1808	358	414	1092	608	290	387	0	233	0	0	339	448	0	1028	895	267	2453	21	695	1022	474	208	2199	1335	1431	1442	1067	2476	0
Sp1	8	0	3	32	11	0	36	4	1	5	4	0	0	0	0	23	15	0	17	0	0	9	3	17	0	4	0	0	0	0	5	24	0	6	6	18	4	0	1	17	0	6	4	77	6	30	1	0	0
Itgb7	0	0	3	0	18	0	0	0	0	0	0	0	0	0	0	0	0	0	4	0	0	0	0	0	2	0	0	0	0	0	0	0	0	0	0	0	0	0	0	0	0	0	0	0	0	0	0	0	0
Myg1	45	259	66	21	16	17	13	27	31	28	32	17	0	0	13	61	29	31	29	24	24	12	35	41	58	16	0	27	0	0	49	83	0	38	42	5	116	0	51	84	49	0	67	45	100	52	51	45	30
Rarg	6	0	10	3	0	0	19	1	24	5	1	1	0	0	0	0	0	1	4	0	1	0	0	0	0	0	0	1	0	0	0	0	0	11	4	0	0	0	0	5	13	13	2	12	3	1	3	3	0
Pfdn5	173	79	134	118	193	43	154	159	166	126	87	116	0	0	124	203	277	145	87	126	130	157	143	201	223	154	0	96	0	0	178	252	0	133	216	56	317	2	369	402	117	75	254	345	408	147	238	165	14
Efnb2	32	0	2	0	13	0	32	0	2	19	4	0	0	0	0	9	0	0	1	0	0	0	53	4	0	0	0	0	0	0	0	0	0	6	2	13	61	0	0	0	0	0	45	25	65	0	0	2	0
Rrp15	5	0	9	20	0	0	37	4	2	22	11	9	0	0	1	3	0	6	0	1	5	0	9	9	33	9	0	5	0	0	21	8	0	3	5	69	7	0	66	9	9	10	9	31	21	35	4	5	0
Rnd2	20	0	13	19	64	35	123	6	13	34	8	11	0	0	0	59	53	24	45	28	2	19	31	14	34	13	0	16	0	0	52	27	0	27	18	46	41	2	32	36	38	25	94	66	30	39	16	45	0
Srr	48	0	40	0	24	25	37	31	28	38	42	12	0	0	8	12	48	13	21	25	23	28	17	26	23	30	0	19	0	0	52	83	0	34	39	2	63	1	36	86	40	12	22	96	25	5	39	92	1
Sync	2	0	2	0	3	0	0	6	24	8	15	12	0	0	1	0	4	9	8	1	5	6	6	15	6	8	0	6	0	0	1	18	0	2	6	6	21	0	5	5	23	3	9	14	15	13	42	12	0
Fndc5	14	0	19	10	0	19	0	4	12	36	16	2	0	0	50	46	60	19	59	247	1	0	32	8	12	0	0	0	0	0	11	13	0	153	3	0	62	0	0	0	123	5	214	272	51	201	13	480	0
Acp5	0	0	0	0	0	0	0	0	0	0	0	0	0	0	0	0	0	0	0	0	0	0	0	0	0	0	0	0	0	0	0	0	0	0	0	0	0	0	0	0	0	0	0	0	0	2	0	0	0
Cnn1	0	0	0	0	80	0	0	2	0	0	0	0	0	0	0	0	0	0	0	2	0	0	0	0	0	0	0	0	0	0	0	0	0	0	0	0	0	0	0	0	0	0	0	0	0	0	0	0	0
Fbxo9	249	0	72	8	16	85	0	87	136	77	66	56	0	0	45	83	236	108	123	141	37	147	219	222	199	53	0	151	0	0	143	252	0	240	131	25	130	1	189	523	203	33	441	251	291	92	250	657	0
Vps50	68	0	57	20	0	21	0	74	102	90	76	43	0	0	21	16	48	41	25	69	41	31	33	88	24	19	0	68	0	0	15	104	0	35	74	2	94	0	38	92	34	1	50	99	52	11	93	65	0
Hars1	174	0	145	34	39	18	19	281	183	163	188	172	0	0	66	197	170	130	105	147	155	115	217	205	176	168	0	168	0	0	139	379	0	133	203	89	421	0	289	370	222	121	247	248	452	87	357	165	0
Zmat2	121	302	99	38	130	0	92	191	124	128	112	210	0	0	43	94	114	120	101	95	132	137	120	273	266	130	0	157	0	0	167	214	0	71	165	53	284	0	263	271	118	66	146	189	378	85	263	138	0
Ube2c	0	0	2	0	0	0	0	1	0	7	1	0	0	0	0	0	0	0	0	1	0	0	1	0	1	0	0	0	0	0	4	0	0	0	0	0	0	0	0	0	0	0	1	0	0	0	0	0	0
Smg5	16	0	14	0	10	0	14	6	27	24	5	7	0	0	2	3	14	2	9	6	11	7	6	6	8	6	0	3	0	0	7	11	0	7	2	3	17	0	14	33	19	27	11	13	20	33	12	25	0
Cct3	298	0	254	79	270	52	308	333	290	368	271	214	0	0	125	289	316	212	154	214	180	312	274	326	459	220	0	342	0	0	254	494	0	165	358	100	573	13	549	571	306	79	367	383	595	191	427	360	26
Glmp	67	0	85	40	15	12	0	57	73	68	51	40	0	0	10	112	108	25	41	21	31	85	60	83	43	50	0	49	0	0	108	64	0	31	83	28	160	0	113	165	50	7	85	78	128	34	85	82	0
Mef2d	38	0	22	25	24	1	98	18	63	81	33	17	0	0	12	13	76	23	50	27	3	32	13	47	17	20	0	32	0	0	33	50	0	23	24	8	69	0	3	177	21	17	44	39	23	42	25	120	0
Tmem79	113	0	163	0	0	27	1	18	293	331	57	0	0	0	22	44	25	101	92	4	19	120	84	0	81	4	0	34	0	0	45	40	0	0	0	3	156	0	2	11	113	18	72	2	206	17	1	26	18
Snd1	51	0	33	31	17	0	75	29	42	93	49	26	0	0	8	27	48	22	13	44	17	58	35	35	32	37	0	30	0	0	53	40	0	11	35	27	86	0	70	45	98	10	52	35	22	25	33	47	0
Col18a1	0	0	5	0	108	0	117	1	5	0	6	2	0	0	0	0	0	0	0	0	0	0	0	0	0	3	0	1	0	0	0	0	0	0	3	20	1	0	15	0	0	0	0	18	3	16	2	0	0
Slc19a1	24	0	42	11	0	0	7	57	19	40	48	18	0	0	15	18	19	13	6	18	22	23	21	5	6	3	0	30	0	0	26	44	0	12	46	0	72	1	82	18	41	0	17	50	34	18	37	16	0
Kpnb1	78	0	125	37	59	0	104	111	56	114	91	100	0	0	59	76	220	63	40	49	93	152	55	95	59	54	0	56	0	0	73	123	0	47	133	104	238	1	128	110	139	17	106	175	150	29	189	110	0
Npepps	165	3	227	96	55	0	74	129	140	231	150	108	0	0	73	99	208	127	89	110	65	116	133	315	122	83	0	75	0	0	138	208	0	74	135	18	384	1	296	238	132	30	175	208	197	51	237	211	0
Tbx21	0	0	0	0	0	0	0	0	0	3	0	0	0	0	0	0	0	0	0	10	0	0	0	0	0	0	0	0	0	0	0	0	0	0	0	0	0	0	0	0	1	0	0	8	0	0	0	0	0
Mrpl10	90	0	70	4	67	21	0	80	70	73	62	71	0	0	29	40	138	66	39	56	26	27	74	52	84	37	0	83	0	0	43	83	0	74	109	16	181	0	149	117	60	7	102	76	161	65	129	161	0
Cyp51	44	795	61	0	54	0	1519	85	100	191	89	209	0	0	26	45	85	51	78	65	32	128	34	122	91	53	0	105	0	0	142	182	0	88	84	531	158	6	293	105	82	135	91	58	71	65	210	107	1
Tcf25	623	537	714	266	249	113	424	706	578	535	675	413	0	0	167	377	434	378	329	397	301	357	479	648	415	327	0	321	0	0	290	877	0	316	943	100	1367	8	1049	1117	582	97	768	555	882	282	1123	788	0
Tubb6	3	0	4	68	0	0	559	5	13	62	2	5	0	0	0	4	12	16	5	3	1	9	4	8	9	11	0	6	0	0	8	64	0	12	1	144	9	0	68	14	23	165	5	46	144	1	8	1	0
Def8	99	0	58	6	52	0	0	44	44	22	56	11	0	0	7	18	42	28	27	24	17	19	45	36	20	20	0	23	0	0	21	18	0	34	36	4	54	0	9	111	48	6	46	36	73	31	84	54	0
Meox1	0	0	0	0	0	0	0	0	0	0	0	0	0	0	0	0	0	0	0	0	0	0	0	0	0	0	0	0	0	0	0	0	0	0	0	0	0	0	0	0	0	0	0	0	0	0	0	0	0
Sost	0	0	0	0	0	0	0	0	0	0	0	0	0	0	0	0	0	0	0	0	0	0	0	0	0	0	0	0	0	0	0	0	0	0	0	0	0	0	0	0	0	0	0	0	0	0	0	0	0
Nkx2-1	0	0	0	0	0	0	0	0	0	0	0	0	0	0	0	0	0	0	0	0	0	0	0	0	0	0	0	0	0	0	0	0	0	0	0	0	0	0	0	0	0	0	0	0	0	0	0	0	0
Pax9	0	0	0	0	0	0	0	0	0	0	0	0	0	0	0	0	0	0	0	0	0	0	0	0	0	0	0	0	0	0	0	0	0	0	0	0	0	0	0	0	0	0	5	0	0	0	0	0	0
Irx2	0	0	0	0	1	0	0	0	0	0	0	0	0	0	0	0	0	0	0	0	0	0	0	0	0	0	0	0	0	0	0	0	0	0	0	0	0	0	0	0	0	0	0	0	0	0	0	0	0
Col1a1	0	0	0	6	3	0	1	1	0	5	0	0	0	0	0	6	0	0	0	0	0	0	0	0	1	0	0	1	0	0	0	0	0	0	0	15	0	0	0	0	0	9	19	0	0	0	0	0	0
Itga3	3	0	55	7	12	2	0	53	46	42	62	30	0	0	6	23	67	28	34	14	32	69	0	32	56	12	0	62	0	0	32	85	0	4	60	1	67	0	134	183	118	26	128	69	131	26	81	24	0
Sgca	0	0	0	0	0	0	0	0	0	0	0	0	0	0	0	0	0	0	0	0	0	0	0	0	0	0	0	0	0	0	0	0	0	0	0	0	0	0	0	0	0	0	0	0	0	0	0	0	0
Dlx3	0	0	11	0	0	0	0	1	0	6	1	0	0	0	0	3	17	1	9	0	4	2	0	0	0	0	0	3	0	0	0	17	0	0	7	0	0	0	11	2	4	13	4	0	9	0	1	0	0
Foxm1	0	0	0	0	0	0	0	0	0	0	0	1	0	0	0	0	0	0	0	0	0	3	0	0	0	0	0	3	0	0	0	1	0	0	0	0	0	0	0	0	0	3	4	0	5	0	0	0	0
Itfg2	27	0	28	2	2	0	65	21	18	36	24	12	0	0	5	2	22	9	12	9	5	12	8	10	27	4	0	8	0	0	17	41	0	11	18	13	22	0	9	32	18	1	24	3	10	33	10	31	0
Nrip2	11	222	6	0	7	10	52	13	20	36	9	24	0	0	0	10	9	5	6	9	14	26	12	29	12	14	0	0	0	0	15	37	0	0	26	0	24	0	6	42	13	0	72	28	28	0	29	4	0
Tulp3	4	3	21	1	0	0	0	6	9	18	7	16	0	0	0	21	29	9	0	0	5	15	12	9	18	14	0	17	0	0	2	41	0	1	7	8	21	0	8	13	11	22	13	27	22	4	14	4	0
Gtf2h4	16	9	5	0	9	9	0	8	8	5	8	4	0	0	13	24	1	18	5	14	6	0	14	19	0	2	0	3	0	0	13	5	0	3	13	7	51	0	4	21	4	13	36	17	26	6	13	17	0
Tubb5	959	3109	1656	335	374	306	454	1842	1818	2620	1032	1485	0	0	765	1767	2507	1158	573	459	996	1189	1051	2435	1459	1015	0	970	0	0	1090	2320	0	378	2637	129	2278	6	3424	2095	1902	428	1148	2564	4345	947	2935	1278	0
Ell2	21	0	8	5	0	0	0	22	33	43	48	20	0	0	7	16	22	14	9	20	14	46	12	0	4	17	0	19	0	0	74	15	0	26	22	33	88	2	34	45	7	35	27	5	43	33	11	12	0
Jup	202	161	468	56	41	16	42	288	71	283	350	96	0	0	49	65	104	72	77	131	88	92	105	156	109	51	0	128	0	0	80	179	0	32	257	14	339	1	389	257	122	28	144	197	149	189	235	220	1
Fkbp10	0	0	0	4	0	0	0	0	5	2	0	0	0	0	0	0	0	0	0	0	0	0	0	0	0	0	0	4	0	0	0	0	0	0	0	31	0	1	0	0	0	0	2	0	0	0	0	0	0
Klhl10	0	0	0	0	0	0	0	0	0	12	1	1	0	0	0	0	1	0	1	0	0	0	0	0	0	0	0	0	0	0	0	0	0	0	4	0	0	0	0	0	0	0	0	3	0	0	0	0	0
Mnx1	0	0	0	0	0	0	0	0	0	0	0	0	0	0	0	0	0	0	0	0	0	0	0	0	0	0	0	0	0	0	0	0	0	0	0	0	0	0	0	0	0	0	0	0	0	0	0	0	0
Nom1	34	0	17	15	34	0	42	26	27	22	20	15	0	0	4	30	41	21	15	19	11	27	15	16	12	10	0	24	0	0	53	16	0	19	15	20	48	0	39	15	17	15	29	26	51	28	17	47	0
Ergic1	55	561	45	0	10	0	0	72	31	39	68	49	0	0	20	25	8	4	12	39	38	11	41	26	14	20	0	30	0	0	4	41	0	22	67	35	67	1	85	84	24	8	25	66	62	23	74	46	0
Tnk1	0	0	0	0	0	0	0	0	0	4	0	0	0	0	0	0	0	0	0	0	0	0	0	0	0	0	0	1	0	0	0	0	0	0	0	0	0	0	0	0	0	0	0	0	0	0	0	0	0
Acap1	0	0	0	0	0	0	0	0	0	0	0	0	0	0	0	0	0	0	0	0	0	0	0	0	0	0	0	0	0	0	0	0	0	0	0	0	0	0	0	0	0	0	0	0	0	2	0	0	0
Tcea3	0	0	0	0	0	0	0	0	0	0	1	0	0	0	0	0	0	0	0	0	1	0	1	0	2	0	0	0	0	0	0	0	0	0	0	0	1	0	0	0	0	0	0	0	0	0	1	0	0
Csn3	0	0	0	0	1	0	1	0	0	0	0	0	0	0	0	0	0	0	0	0	0	0	0	0	0	0	0	1	0	0	0	1	0	0	0	0	0	0	2	0	0	0	0	0	0	0	0	0	0
Ifrd1	26	0	43	398	338	0	1361	67	108	374	158	86	0	0	24	198	38	58	54	161	42	83	81	142	40	66	0	89	0	0	83	347	0	158	78	683	414	0	232	250	66	973	132	407	115	132	148	80	0
Stk38l	21	0	44	5	1	74	2	35	66	69	33	33	0	0	57	21	11	14	31	21	13	12	27	66	16	15	0	23	0	0	19	145	0	19	19	34	93	1	118	26	36	11	54	42	26	100	46	63	0
Brpf1	9	0	19	10	27	0	0	4	8	25	11	4	0	0	15	12	24	0	9	14	3	14	5	14	17	5	0	1	0	0	27	29	0	15	17	26	10	0	20	13	5	0	8	15	17	23	7	16	1
Akr1b1	62	236	30	19	58	18	139	34	11	76	29	42	0	0	24	93	116	38	69	45	11	154	38	118	82	69	0	40	0	0	89	167	0	36	47	58	69	0	155	151	118	20	90	94	96	111	45	77	0
Hoxc13	0	0	0	0	0	0	0	0	0	0	0	0	0	0	0	0	0	0	0	0	0	0	0	0	0	0	0	0	0	0	0	0	0	0	0	0	0	0	0	0	0	0	0	0	0	0	0	0	0
Hoxc11	0	0	0	0	0	0	0	0	0	0	0	0	0	0	0	0	0	0	0	0	0	0	0	0	0	0	0	0	0	0	0	0	0	0	0	0	0	0	0	0	0	0	0	0	0	0	0	0	0
Hoxc8	0	0	0	0	0	0	0	0	0	0	0	0	0	0	0	0	0	0	0	0	0	0	0	0	0	0	0	0	0	0	0	0	0	0	0	0	0	0	0	0	0	0	0	0	0	0	0	0	0
Hoxc6	0	0	0	0	0	0	0	0	0	0	0	0	0	0	0	0	0	0	0	0	0	0	0	0	0	0	0	0	0	0	0	0	0	0	0	0	0	0	0	0	0	0	0	0	0	0	0	0	0
Gstt1	23	0	35	1	0	48	30	27	14	61	18	3	0	0	36	95	72	9	50	1	36	48	13	36	104	20	0	49	0	0	65	48	0	11	0	17	33	0	63	175	81	52	27	103	35	53	14	17	0
Gstt3	0	0	1	3	18	0	0	1	0	0	2	0	0	0	0	0	0	0	0	0	0	0	0	0	0	0	0	0	0	0	0	0	0	0	0	0	0	0	0	0	0	0	0	0	0	0	0	0	0
Ddt	63	0	55	2	48	32	0	105	41	71	169	94	0	0	70	69	33	74	45	101	63	73	68	34	135	64	0	49	0	0	90	100	0	82	79	16	480	0	99	184	41	76	194	244	364	135	133	129	0
Tat	0	0	0	0	0	0	0	0	0	0	0	0	0	0	0	0	0	0	0	0	0	0	0	0	0	0	0	0	0	0	0	0	0	0	0	0	0	0	8	1	0	12	0	0	0	0	2	0	0
Marveld3	1	0	12	11	0	0	0	0	6	12	0	0	0	0	0	12	5	5	19	6	0	0	0	0	0	0	0	0	0	0	0	4	0	2	0	0	0	0	0	0	57	21	1	0	1	5	0	17	0
Ddx18	24	0	10	30	20	23	173	40	35	37	31	30	0	0	24	36	11	29	9	3	32	21	35	45	22	29	0	20	0	0	52	38	0	10	38	87	33	0	44	23	19	22	58	77	87	39	43	31	0
Ubl3	287	0	299	103	243	135	189	159	258	211	187	115	0	0	67	219	334	171	246	452	97	238	273	168	197	95	0	172	0	0	192	211	0	254	236	123	437	5	164	346	312	82	349	384	327	211	318	477	0
Gramd2b	0	0	0	0	17	0	0	0	0	0	0	0	0	0	0	0	0	0	11	0	0	0	0	0	0	0	0	0	0	0	0	0	0	0	0	0	0	0	0	0	0	0	1	0	0	0	0	0	0
Eef1e1	90	1	92	41	34	0	221	114	94	116	105	153	0	0	75	157	118	110	110	127	146	95	153	92	259	89	0	62	0	0	84	117	0	107	167	75	190	0	32	225	94	20	176	121	420	96	165	227	0
Akt1	177	314	125	39	113	0	111	79	93	152	125	81	0	0	44	77	94	91	53	135	68	32	74	156	79	104	0	102	0	0	77	103	0	75	263	58	249	1	125	243	123	20	145	116	132	74	238	280	29
Cldn15	4	0	4	1	25	0	0	0	0	0	0	0	0	0	0	0	0	1	0	1	0	0	2	0	3	0	0	0	0	0	0	0	0	10	1	0	4	0	0	0	0	0	2	0	0	0	0	0	0
Il16	0	0	0	1	0	0	0	0	1	4	0	0	0	0	0	0	0	1	1	0	0	0	0	0	0	0	0	3	0	0	0	0	0	0	0	5	0	0	21	0	0	6	1	0	0	0	0	1	0
Tcirg1	0	0	1	0	0	0	71	0	4	0	6	1	0	0	0	1	0	0	0	0	1	16	1	0	2	6	0	10	0	0	1	0	0	1	3	20	3	0	39	4	6	28	3	2	2	13	8	7	0
Naglu	18	0	17	6	0	0	29	18	33	14	7	9	0	0	2	5	5	8	8	22	1	6	4	1	11	4	0	13	0	0	5	12	0	2	7	0	4	0	82	20	22	12	7	30	8	9	5	21	0
Coasy	74	0	66	5	64	3	0	65	31	31	41	43	0	0	4	6	36	21	38	30	14	18	55	32	36	12	0	27	0	0	46	55	0	53	48	0	89	0	33	58	36	17	84	70	109	28	103	82	0
Smo	0	0	0	9	0	0	19	0	0	0	0	0	0	0	0	0	0	0	0	1	0	0	0	0	0	0	0	0	0	0	2	0	0	0	0	0	0	0	4	0	0	0	0	0	0	0	0	0	0
Tspan33	1	0	0	0	0	0	0	3	0	4	7	2	0	0	7	1	4	9	5	6	0	9	9	1	15	2	0	0	0	0	1	1	0	8	1	0	12	0	0	3	4	0	6	10	10	0	0	0	0
Crnkl1	15	0	13	11	66	29	127	22	30	23	34	17	0	0	0	41	18	5	9	5	11	37	7	8	1	19	0	27	0	0	29	44	0	5	20	5	43	0	24	49	6	0	12	14	50	8	34	24	0
Rin2	8	0	1	10	18	0	18	10	18	0	13	6	0	0	0	2	0	0	2	0	3	0	9	18	0	8	0	13	0	0	34	29	0	0	7	11	18	0	49	53	0	0	10	13	6	7	8	0	3
Folh1	8	195	31	0	19	0	207	111	0	0	82	23	0	0	5	0	0	8	7	3	32	12	41	6	12	0	0	3	0	0	53	2	0	6	26	5	57	0	44	0	13	2	3	56	8	0	24	0	0
Chordc1	182	0	126	0	120	9	0	154	130	88	143	91	0	0	11	92	91	181	59	102	83	105	224	150	67	28	0	89	0	0	86	142	0	89	149	42	222	4	55	148	114	36	253	206	283	198	187	196	0
Rtcb	121	779	118	56	93	31	86	167	117	204	167	74	0	0	59	102	164	103	79	80	83	65	107	194	159	45	0	128	0	0	147	166	0	65	173	92	266	1	215	309	114	38	176	134	230	92	185	155	39
Pwp1	9	0	25	27	0	0	0	38	20	13	27	26	0	0	2	39	15	18	7	11	28	13	16	8	12	20	0	16	0	0	16	73	0	15	36	39	43	0	89	26	11	24	29	31	24	12	52	67	0
Fbxo7	36	1	18	74	73	36	243	40	40	99	36	3	0	0	7	32	49	13	33	24	10	6	23	48	33	12	0	37	0	0	69	52	0	14	21	84	60	0	95	71	50	37	34	42	51	13	62	27	0
Capns1	189	214	335	91	158	30	15	175	210	201	195	164	0	0	103	191	277	124	134	132	157	286	144	317	118	165	0	155	0	0	230	334	0	97	287	69	650	3	667	563	197	78	317	330	472	109	346	265	0
Lrp3	62	0	24	12	3	18	0	23	12	59	31	11	0	0	27	7	27	27	27	58	4	17	27	38	23	17	0	18	0	0	12	76	0	52	37	2	81	1	65	79	51	1	72	65	29	78	20	60	0
Dsg4	0	0	0	0	0	0	0	0	0	0	0	0	0	0	0	0	0	0	0	0	0	0	0	0	0	0	0	0	0	0	0	0	0	0	0	0	0	0	0	0	0	0	0	0	0	0	0	0	0
Evx2	0	0	0	0	0	0	0	0	0	0	0	0	0	0	0	0	0	0	0	0	0	0	0	0	0	0	0	0	0	0	0	0	0	0	0	0	0	0	0	0	0	0	0	0	0	0	0	0	0
Hoxd13	0	0	0	0	0	0	0	0	0	0	0	0	0	0	0	0	0	0	0	0	0	0	0	0	0	0	0	0	0	0	0	0	0	0	0	0	0	0	0	0	0	0	0	0	0	0	0	0	0
Hoxd12	0	0	0	0	0	0	0	0	0	0	0	0	0	0	0	0	0	0	0	0	0	0	0	0	0	0	0	0	0	0	0	0	0	0	0	0	0	0	0	0	0	0	0	0	0	0	0	0	0
Folr1	0	0	0	0	0	0	0	0	0	0	2	0	0	0	0	0	0	0	0	0	0	0	0	0	0	0	0	0	0	0	0	0	0	0	0	0	0	0	2	0	0	0	0	0	0	0	0	0	0
Clpb	49	0	39	7	18	0	88	43	23	33	28	16	0	0	18	25	34	16	33	22	6	27	50	36	18	15	0	34	0	0	21	24	0	23	46	1	100	0	103	8	16	4	44	82	27	11	64	59	0
Septin7	518	223	520	271	284	176	641	688	686	808	553	472	0	0	266	751	446	555	514	503	483	737	688	652	843	392	0	578	0	0	514	1254	0	433	566	250	862	3	679	1218	561	277	735	907	1128	159	938	716	0
Zdhhc4	42	0	69	17	0	14	95	75	42	59	58	37	0	0	34	90	53	34	15	38	44	45	54	38	94	14	0	31	0	0	37	74	0	12	96	13	120	0	43	130	44	3	38	41	59	15	44	58	0
Rac1	339	559	441	186	328	82	839	416	268	494	390	364	0	0	150	408	518	236	239	290	222	343	299	483	369	252	0	368	0	0	338	633	0	223	547	197	683	8	482	765	494	138	506	648	586	252	664	722	0
Nup214	31	0	29	6	113	0	0	26	18	16	37	11	0	0	42	34	11	23	15	12	20	26	27	43	27	7	0	24	0	0	32	26	0	12	41	26	51	0	77	66	3	1	29	16	92	23	29	23	0
Aif1l	3	0	0	76	0	0	0	3	4	23	0	0	0	0	0	5	0	0	0	0	0	0	0	0	2	0	0	0	0	0	36	0	0	2	0	73	0	0	20	0	0	3	18	85	0	0	0	11	0
Cpa3	0	0	0	0	0	0	0	3	0	0	0	0	0	0	0	0	0	0	0	0	0	0	0	0	0	0	0	0	0	0	0	0	0	0	3	0	0	0	0	0	0	0	0	0	0	0	1	0	0
Ltbp1	0	0	0	5	0	0	2	0	0	0	0	0	0	0	0	0	0	0	0	0	1	0	0	0	0	0	0	0	0	0	0	0	0	0	0	0	0	0	0	0	0	0	4	0	0	0	0	0	0
Ugp2	104	3	92	67	54	9	80	214	220	83	117	143	0	0	15	186	77	76	60	49	151	157	151	119	105	78	0	30	0	0	87	81	0	9	197	21	146	0	115	242	142	14	132	61	232	10	422	35	13
Kcnh6	9	0	18	0	0	0	41	0	35	35	2	14	0	0	17	8	2	13	5	10	0	1	2	42	10	5	0	11	0	0	9	42	0	8	9	0	8	0	33	42	13	13	10	41	4	0	11	38	0
Trmt1	22	0	34	2	40	5	16	28	31	17	39	14	0	0	7	30	53	21	30	14	19	8	20	8	22	10	0	15	0	0	31	32	0	24	32	17	62	0	21	72	31	15	62	38	31	29	29	54	0
Nacc1	11	0	18	0	11	5	26	10	7	12	13	2	0	0	5	5	1	3	0	7	2	2	5	17	1	3	0	3	0	0	5	10	0	2	6	8	16	0	9	8	2	2	15	14	5	11	16	27	0
Nfix	5	0	2	9	45	0	69	2	2	2	3	0	0	0	0	0	5	4	0	0	4	0	5	22	0	11	0	0	0	0	10	18	0	0	0	3	14	0	54	0	0	3	15	25	0	0	0	0	0
Slc1a5	2	0	0	3	1	0	248	15	0	52	12	4	0	0	2	10	21	0	7	8	8	6	2	2	18	0	0	0	0	0	49	17	0	2	6	41	15	0	15	0	33	56	7	48	0	27	11	31	0
Uba1	434	0	393	45	157	90	199	310	439	454	301	217	0	0	93	145	227	133	204	293	142	197	271	332	194	219	0	209	0	0	179	439	0	170	431	64	517	2	424	398	391	45	431	364	395	113	573	472	0
Vwf	0	0	0	2	127	0	0	4	0	0	1	1	0	0	0	0	0	0	1	0	1	0	0	1	0	0	0	6	0	0	0	0	0	0	10	0	0	0	0	0	0	0	0	19	0	0	4	0	0
Siae	8	3	34	0	0	0	0	34	35	38	31	6	0	0	3	28	38	0	15	12	9	14	6	1	14	1	0	7	0	0	29	29	0	4	16	0	58	0	23	0	14	34	45	27	26	6	49	8	0
Vsig2	0	0	0	0	0	0	0	2	0	2	0	1	0	0	0	0	0	0	0	0	1	0	0	0	0	0	0	0	0	0	0	0	0	0	0	0	3	0	0	0	0	0	0	0	0	0	0	0	0
Esam	0	0	11	0	880	0	180	92	10	0	62	28	0	0	0	0	0	1	0	1	30	0	3	5	0	0	0	0	0	0	0	0	0	0	26	11	74	0	0	25	0	0	21	88	0	0	25	5	0
Spa17	8	0	13	0	2	5	0	34	13	27	16	27	0	0	0	30	15	4	2	4	40	18	20	10	17	11	0	2	0	0	25	21	0	3	14	8	95	0	28	60	10	10	16	11	46	19	25	5	0
Fam50a	7	0	55	10	55	2	13	44	37	32	41	45	0	0	14	96	33	31	23	45	35	46	46	33	41	17	0	16	0	0	33	41	0	53	38	25	121	0	73	24	26	33	70	70	99	64	64	19	0
Emd	15	0	17	45	3	0	82	21	25	86	24	28	0	0	8	18	0	12	10	14	15	13	12	28	52	45	0	14	0	0	7	29	0	25	18	6	25	0	6	75	28	12	42	37	16	5	17	33	0
Taco1	3	0	3	0	0	0	0	10	4	0	4	1	0	0	0	2	0	3	0	1	9	0	2	5	0	2	0	1	0	0	0	0	0	2	13	0	8	2	8	1	4	1	0	0	13	7	8	8	0
Grik3	0	0	0	0	0	1	0	0	0	0	0	0	0	0	0	0	0	0	0	2	0	0	0	0	0	0	0	0	0	0	5	0	0	9	0	0	0	0	0	0	0	0	0	6	0	0	0	19	0
Gria3	12	0	4	12	20	0	61	2	8	20	10	0	0	0	30	0	0	0	0	27	3	0	38	0	0	0	0	0	0	0	21	0	0	19	0	14	33	0	2	0	0	3	40	84	1	62	0	103	0
Npas1	0	0	0	0	0	0	0	0	0	7	0	1	0	0	0	0	7	0	0	0	0	0	0	0	0	0	0	9	0	0	3	0	0	3	0	0	0	0	0	0	0	2	1	6	0	3	0	0	0
Sipa1l2	0	0	2	50	11	0	4	0	1	11	2	1	0	0	0	19	0	5	7	26	0	5	0	3	8	0	0	2	0	0	6	18	0	13	0	13	11	0	12	0	1	66	19	11	8	25	0	28	0
Ap4e1	12	0	14	36	0	0	0	9	25	5	15	10	0	0	4	1	7	5	5	4	1	0	7	0	0	13	0	8	0	0	5	13	0	1	9	1	10	0	17	42	13	1	5	10	10	8	5	7	0
Blvra	66	0	46	7	20	0	21	71	72	23	57	23	0	0	33	71	60	58	54	15	59	20	113	80	58	35	0	57	0	0	23	68	0	18	53	0	239	0	7	79	43	8	141	74	243	42	67	57	0
Pdzd4	10	0	13	0	11	7	0	7	5	6	8	7	0	0	10	6	7	5	1	2	6	7	1	13	6	4	0	1	0	0	0	8	0	8	14	0	14	0	19	3	5	0	12	4	9	7	5	12	0
Srpk3	0	0	0	0	0	0	0	0	0	0	0	0	0	0	0	0	0	0	0	0	0	0	0	0	0	0	0	0	0	0	0	0	0	0	0	1	0	0	0	0	0	0	4	0	0	0	0	0	0
Idh3g	162	0	159	24	54	76	159	211	101	140	142	113	0	0	109	155	207	122	118	216	72	89	191	191	178	101	0	104	0	0	126	302	0	272	186	65	374	2	71	225	197	99	327	223	269	192	196	456	0
Pnck	27	0	0	0	0	0	55	10	0	29	15	5	0	0	24	43	33	2	14	27	12	2	17	70	73	74	0	20	0	0	9	35	0	18	46	26	11	0	15	15	45	0	29	77	0	19	53	41	0
Ssr4	72	0	76	13	23	29	7	98	68	65	75	107	0	0	67	135	82	86	91	48	104	69	104	103	82	73	0	94	0	0	116	145	0	75	137	32	217	1	164	267	102	43	135	141	211	53	151	99	0
Bcap31	171	1	259	105	87	26	268	390	218	301	264	236	0	0	101	533	290	228	224	220	297	350	227	445	486	260	0	212	0	0	472	466	0	236	313	49	585	1	487	532	249	190	388	442	683	142	540	301	0
Fam98a	58	0	96	0	12	35	55	54	50	3	53	25	0	0	68	8	25	42	31	73	34	56	57	32	3	22	0	35	0	0	33	12	0	37	64	4	93	0	59	67	85	2	65	83	105	60	69	43	0
Ltbp2	0	0	1	0	0	0	52	0	0	2	0	0	0	0	0	0	0	0	0	0	0	0	0	0	0	0	0	0	0	0	1	0	0	0	0	8	1	0	0	0	0	0	0	0	0	0	0	0	0
Kmt2a	49	50	42	17	110	0	71	38	29	124	51	18	0	0	41	27	120	35	51	35	9	123	26	63	41	32	0	19	0	0	151	44	0	52	26	46	78	0	53	61	34	73	55	101	51	117	48	71	0
Ift46	49	0	65	6	13	0	28	80	72	64	48	13	0	0	24	25	25	50	45	54	39	47	62	57	68	25	0	60	0	0	69	102	0	44	52	0	165	1	80	172	52	1	62	41	107	23	87	122	0
Tmem25	189	1	133	2	45	0	0	179	46	81	163	45	0	0	28	22	43	40	54	103	42	26	131	58	31	51	0	17	0	0	23	14	0	102	105	3	296	0	51	33	38	0	223	157	110	35	123	154	0
Cd3g	0	0	0	17	0	0	0	0	0	0	0	0	0	0	0	0	0	0	12	0	0	0	0	0	0	0	0	0	0	0	0	0	0	0	0	0	0	0	0	0	0	5	0	0	0	0	0	0	0
Trappc6a	31	71	34	18	10	0	38	16	27	13	38	35	0	0	18	63	12	18	38	25	12	32	19	61	30	23	0	16	0	0	14	50	0	27	34	0	126	0	50	87	44	23	62	75	153	6	50	40	0
Supt6	54	0	36	20	43	0	0	46	71	67	60	32	0	0	16	30	56	32	17	13	27	76	69	116	70	27	0	39	0	0	37	84	0	28	44	29	158	0	187	98	20	37	58	46	77	24	44	55	0
Spag5	0	0	4	0	0	0	0	6	0	0	5	0	0	0	0	0	0	5	0	0	0	1	0	0	1	0	0	0	0	0	0	0	0	0	0	0	4	0	16	0	0	0	0	9	2	0	2	0	0
Foxn1	0	0	1	0	0	0	0	0	0	0	0	0	0	0	0	0	0	0	0	0	0	0	0	0	0	0	0	0	0	0	0	0	0	0	0	0	0	0	0	0	0	0	0	0	0	0	0	0	0
Unc119	53	0	148	12	16	16	0	40	127	20	75	24	0	0	1	1	8	104	33	17	43	6	30	10	21	7	0	3	0	0	14	13	0	10	63	0	204	1	3	27	13	33	78	107	74	68	21	12	0
Rab34	5	352	0	0	0	0	47	0	0	1	0	0	0	0	0	0	0	0	0	0	0	0	0	0	0	13	0	0	0	0	3	0	0	4	0	13	0	0	0	0	0	0	2	35	2	4	0	0	0
Sdf2	139	214	110	27	40	13	58	142	119	188	116	81	0	0	74	159	114	107	112	133	83	105	127	159	143	117	0	87	0	0	148	199	0	79	107	65	309	2	254	255	111	94	185	151	203	114	195	197	0
Ccne1	22	0	14	0	37	0	0	63	13	5	29	24	0	0	5	2	13	26	15	66	27	5	33	30	12	4	0	11	0	0	0	1	0	20	46	0	40	0	2	15	12	1	31	45	18	25	38	76	0
Hsf2bp	0	0	0	0	1	0	0	0	0	0	0	1	0	0	0	0	0	0	0	3	0	0	0	0	0	0	0	38	0	0	0	112	0	0	1	0	139	0	5	0	0	0	0	0	0	0	0	0	0
Bbc3	1	0	14	0	40	4	0	13	17	14	5	0	0	0	2	3	0	7	22	1	0	6	0	11	22	24	0	5	0	0	0	0	0	4	6	0	8	0	22	48	1	0	5	21	7	2	4	8	0
Mybpc3	0	0	0	0	0	0	0	0	0	0	0	0	0	0	0	0	0	0	0	0	0	0	0	0	0	0	0	0	0	0	0	0	0	0	0	0	0	0	0	0	0	0	0	0	0	0	0	0	0
Psmc3	358	743	394	100	163	33	351	412	313	349	426	340	0	0	162	387	457	385	238	240	333	498	357	403	372	282	0	408	0	0	398	660	0	284	563	132	941	3	629	854	461	52	592	497	1022	240	648	509	0
Acp2	56	0	65	4	7	0	67	72	107	60	38	43	0	0	11	38	55	38	30	58	15	84	41	71	25	24	0	37	0	0	74	110	0	22	72	21	144	0	156	102	65	0	63	69	88	17	103	42	0
Rapsn	6	0	15	0	9	7	0	17	1	12	6	9	0	0	17	24	22	20	10	2	8	27	14	26	30	3	0	2	0	0	7	24	0	8	25	4	31	0	36	31	15	20	14	58	2	13	7	12	0
Slc39a13	16	67	20	19	3	0	0	10	11	6	9	2	0	0	11	12	14	8	13	9	3	18	5	14	4	3	0	3	0	0	5	2	0	10	5	2	28	0	0	12	30	28	27	7	12	18	21	25	0
Celf2	30	0	27	251	96	11	266	33	146	206	15	64	0	0	32	182	148	2	119	41	20	194	13	179	188	109	0	116	0	0	379	421	0	40	95	81	23	0	241	192	268	173	59	116	40	121	93	82	0
Nr1h3	2	0	4	0	40	0	10	3	0	0	0	1	0	0	0	0	0	0	0	1	0	0	2	0	0	0	0	0	0	0	0	6	0	0	0	0	5	0	0	0	0	0	3	15	0	0	0	0	0
Ddb2	4	0	1	1	0	0	0	6	7	0	9	3	0	0	0	9	0	0	2	1	0	0	3	0	1	1	0	0	0	0	2	10	0	1	0	0	1	0	0	13	7	12	4	16	3	7	5	4	0
Spi1	0	0	0	19	0	0	0	0	0	0	0	0	0	0	0	0	0	0	0	0	0	0	0	0	0	0	0	0	0	0	0	0	0	0	0	6	7	0	28	0	0	4	0	0	0	62	0	0	0
Sf3a1	29	0	35	35	15	0	25	45	33	46	56	15	0	0	30	14	43	16	8	15	19	16	28	49	49	9	0	17	0	0	23	42	0	19	27	15	75	0	75	46	59	25	48	28	31	28	44	79	0
Stat6	70	0	99	27	54	23	136	38	97	68	51	27	0	0	0	20	34	20	25	74	17	29	23	50	43	24	0	44	0	0	45	85	0	41	86	8	97	0	76	96	55	10	49	71	37	21	72	117	0
Clgn	97	2	177	21	14	12	0	106	195	158	67	77	0	0	44	149	134	91	106	125	30	154	59	139	183	98	0	48	0	0	111	128	0	126	122	17	110	3	229	186	205	43	112	211	94	61	180	172	0
Napsa	0	0	0	0	0	0	0	0	0	0	0	0	0	0	0	0	0	0	0	0	0	0	0	0	0	0	0	0	0	0	0	0	0	0	0	0	0	0	0	0	0	0	0	0	0	0	0	0	0
Vrk3	28	0	42	3	29	14	35	28	24	35	19	22	0	0	11	33	29	28	23	21	14	5	16	79	17	9	0	22	0	0	21	85	0	12	54	2	43	0	48	30	31	25	41	34	15	28	42	50	0
Smg9	14	0	16	10	3	11	9	7	23	20	8	3	0	0	2	7	4	10	2	0	4	3	9	7	0	1	0	3	0	0	32	23	0	5	15	16	30	0	10	0	12	29	32	26	17	20	23	39	0
Paxip1	16	0	32	0	7	0	82	9	27	70	28	10	0	0	1	24	12	16	15	13	5	21	24	20	19	18	0	21	0	0	19	79	0	26	21	19	32	0	31	19	23	24	16	39	15	43	35	57	0
Rmnd5a	37	0	23	19	19	0	26	32	33	37	23	17	0	0	27	9	41	22	20	47	5	32	46	52	50	7	0	10	0	0	11	12	0	29	21	21	74	0	59	61	28	10	53	88	12	38	49	94	0
Mov10	2	0	8	0	0	0	0	0	5	0	1	3	0	0	1	7	0	3	3	2	0	0	0	0	3	0	0	0	0	0	0	19	0	0	0	0	0	0	3	9	1	6	0	0	2	14	0	0	0
Ppm1j	543	0	188	0	0	0	0	43	0	62	196	15	0	0	59	0	10	182	1	46	68	0	384	0	0	0	0	0	0	0	0	0	0	39	0	0	568	0	0	0	24	0	603	287	793	237	22	133	0
Rhoc	109	568	39	89	50	14	356	43	22	104	40	13	0	0	43	35	53	41	27	58	34	73	145	106	74	3	0	67	0	0	74	152	0	47	53	120	256	0	63	107	34	33	53	119	385	65	66	80	0
Prr27	0	0	0	0	0	0	0	0	0	0	0	0	0	0	0	0	0	0	0	0	0	0	0	0	0	0	0	0	0	0	0	0	0	0	0	0	0	0	0	0	0	0	0	0	0	0	0	0	0
Tead3	0	0	0	0	0	0	0	0	0	0	0	0	0	0	0	0	0	0	0	0	0	0	0	0	0	0	0	0	0	0	0	0	0	0	0	0	0	0	0	0	0	0	0	0	0	0	0	0	0
Ppard	5	0	2	1	2	0	11	0	0	0	2	5	0	0	0	3	4	3	0	0	0	6	1	4	0	6	0	0	0	0	1	5	0	4	1	0	11	0	7	1	0	0	1	0	0	0	0	0	0
Def6	9	0	29	0	0	0	18	29	52	39	24	9	0	0	0	2	9	10	4	6	12	4	17	37	8	13	0	11	0	0	21	14	0	4	21	0	60	0	43	39	39	0	28	6	40	23	49	29	0
Peg3	332	0	283	27	276	30	108	188	227	297	234	173	0	0	127	105	328	164	140	73	121	73	137	237	182	125	0	140	0	0	92	367	0	92	290	44	311	0	334	369	213	45	220	268	155	137	470	312	7
Zim1	0	0	1	0	0	0	0	2	0	0	2	0	0	0	0	0	0	0	2	5	0	8	0	0	0	0	0	0	0	0	1	0	0	0	0	0	0	0	0	0	0	0	0	0	0	0	7	3	0
Metrn	0	0	3	21	3	2	86	1	1	2	0	0	0	0	0	0	0	0	0	2	0	0	0	0	4	0	0	2	0	0	24	0	0	0	0	20	0	0	0	0	1	17	0	0	0	0	0	0	0
Lmf1	37	0	21	5	1	0	105	17	10	13	13	16	0	0	4	48	70	12	25	16	10	57	22	38	59	15	0	32	0	0	17	86	0	42	57	0	32	0	87	94	55	17	39	10	53	13	66	59	0
Ciao3	29	0	21	0	33	1	0	15	39	9	15	23	0	0	9	12	11	31	6	40	16	25	15	24	29	3	0	21	0	0	19	53	0	22	23	7	46	0	0	47	33	1	68	84	31	22	29	56	0
Angptl4	0	0	5	0	36	0	0	1	20	0	0	0	0	0	3	0	0	0	0	0	0	0	0	0	4	0	0	0	0	0	14	40	0	0	0	23	1	0	0	0	8	102	5	58	0	5	0	0	0
Dbf4	6	0	1	0	3	0	0	9	1	11	6	4	0	0	0	0	3	3	0	0	6	9	0	10	0	3	0	0	0	0	16	0	0	0	6	3	0	0	0	30	0	1	1	11	2	0	21	6	0
Daxx	18	0	49	62	0	3	0	32	14	57	21	10	0	0	7	10	26	20	18	12	4	26	8	30	19	21	0	17	0	0	39	14	0	15	10	9	25	0	79	57	11	45	18	33	39	109	14	25	0
Cd320	21	0	16	5	30	0	55	31	7	18	24	11	0	0	31	19	15	13	10	10	14	36	21	19	30	11	0	32	0	0	32	12	0	22	22	8	51	2	60	29	18	12	18	27	18	18	52	35	0
Ipo4	41	0	75	4	8	0	102	87	85	61	119	37	0	0	12	11	6	14	14	20	29	26	21	56	27	19	0	35	0	0	32	47	0	23	63	2	145	0	44	87	56	4	96	109	56	28	74	73	0
Tm9sf1	22	0	69	24	0	31	0	51	45	70	42	17	0	0	4	27	51	45	29	31	27	35	25	94	51	29	0	60	0	0	16	118	0	57	48	25	59	2	60	94	72	12	42	51	57	16	89	107	0
Rec8	0	0	0	0	0	0	0	0	0	0	0	0	0	0	0	0	0	0	0	0	0	0	0	0	0	0	0	0	0	0	0	0	0	0	0	0	0	0	0	0	0	0	0	0	0	0	0	0	0
Irf9	22	0	50	39	158	27	153	4	25	118	12	2	0	0	19	17	24	25	29	37	12	34	4	99	41	18	0	41	0	0	14	62	0	37	22	23	17	0	74	66	28	81	30	128	24	171	49	26	0
Gmpr2	61	0	89	14	24	0	39	96	49	94	49	42	0	0	19	87	35	32	22	72	19	18	66	91	62	31	0	27	0	0	24	89	0	59	75	23	133	0	19	55	62	0	100	139	115	53	127	96	0
Mdp1	28	0	57	2	59	40	0	54	87	94	50	44	0	0	42	55	68	50	49	29	41	62	28	63	66	28	0	82	0	0	69	99	0	58	76	18	135	1	81	183	61	17	90	153	74	59	103	88	0
Dhrs1	234	0	199	48	81	41	78	327	254	198	162	441	0	0	30	176	83	128	140	128	208	401	165	428	118	177	0	563	0	0	166	558	0	74	761	26	354	1	293	1193	220	19	280	332	806	118	878	295	0
Ncan	7	0	0	0	0	0	0	1	0	0	9	5	0	0	0	0	0	1	0	1	4	0	5	0	0	1	0	2	0	0	0	3	0	8	4	5	22	0	15	0	1	0	8	13	15	0	7	8	0
Tmem161a	16	0	42	0	2	0	8	22	47	46	19	23	0	0	23	46	24	19	29	18	12	32	15	27	26	11	0	16	0	0	16	21	0	22	55	29	11	0	41	37	29	5	30	17	41	3	47	49	0
Armc6	25	0	44	24	0	0	0	49	50	17	26	37	0	0	6	14	35	16	9	26	18	17	23	35	17	10	0	11	0	0	8	17	0	19	36	2	61	0	26	36	35	2	36	97	38	16	58	30	0
Borcs8	36	0	31	12	7	0	15	38	37	21	30	28	0	0	29	34	23	39	40	22	20	34	56	51	43	30	0	27	0	0	43	79	0	15	24	1	127	1	56	56	46	8	50	56	88	77	60	59	0
Slc25a42	3	1	8	0	0	12	0	8	6	4	6	0	0	0	8	1	0	1	0	0	0	3	0	0	2	0	0	1	0	0	1	0	0	1	0	6	5	0	8	0	4	0	5	1	2	0	1	2	0
Snx9	37	0	66	15	46	0	118	25	71	30	29	30	0	0	0	13	13	16	10	16	8	16	19	21	14	3	0	18	0	0	10	35	0	41	36	14	15	1	75	15	30	27	53	48	34	23	42	62	0
Ranbp3	20	445	29	2	0	28	139	18	59	34	38	25	0	0	27	28	23	22	35	22	5	26	34	38	15	25	0	17	0	0	13	63	0	8	34	28	54	0	140	133	28	3	29	79	20	54	50	57	0
Ndufa11	266	213	205	64	149	79	68	270	164	170	157	226	0	0	234	287	276	279	239	332	230	280	394	359	374	136	0	226	0	0	267	344	0	466	339	65	893	10	425	544	247	272	691	567	867	338	317	458	0
Bmp8b	0	0	0	0	0	0	0	0	0	0	0	0	0	0	0	0	0	0	0	0	0	0	0	0	0	0	0	0	0	0	0	0	0	0	0	0	0	0	0	0	0	0	0	0	0	0	0	0	0
Nr2f6	13	0	30	0	15	1	0	9	8	11	15	3	0	0	3	8	16	11	21	42	7	20	12	11	8	2	0	17	0	0	10	11	0	20	29	6	26	0	2	42	2	12	21	21	9	8	13	73	20
Use1	109	0	76	35	80	30	101	71	69	82	55	74	0	0	56	115	111	73	75	76	40	87	89	154	161	98	0	67	0	0	121	171	0	91	123	58	270	1	123	247	81	86	164	167	186	77	98	110	0
Ocel1	4	0	7	2	62	0	12	5	8	3	9	21	0	0	0	5	0	10	16	7	2	3	5	6	6	10	0	4	0	0	14	26	0	4	16	2	8	0	30	50	12	0	12	12	33	6	11	17	0
Dyrk1b	7	0	11	5	0	0	0	6	26	12	4	5	0	0	0	10	1	1	0	3	5	4	7	19	0	8	0	8	0	0	1	17	0	8	7	0	29	0	8	20	6	3	5	0	7	11	13	17	0
Braf	24	0	22	0	2	0	31	32	36	59	33	19	0	0	20	22	14	15	56	37	22	45	26	33	17	12	0	44	0	0	63	101	0	31	23	31	44	0	152	85	64	11	51	41	55	15	32	57	0
Ndufb2	200	0	181	71	110	74	83	287	136	282	227	328	0	0	273	327	353	228	168	295	318	337	308	437	425	187	0	222	0	0	308	445	0	295	306	61	937	4	374	723	212	214	539	353	776	264	450	386	34
Hltf	29	2	18	0	86	31	0	19	34	20	13	20	0	0	15	36	37	15	15	21	15	55	17	58	38	5	0	26	0	0	2	43	0	38	32	0	22	0	88	42	28	7	17	29	24	6	6	16	0
Prpf6	38	0	39	9	41	0	59	47	68	59	40	22	0	0	41	20	37	34	28	22	26	42	50	54	49	39	0	40	0	0	70	34	0	27	44	21	88	0	124	99	50	6	43	53	47	83	46	47	0
Rgs19	59	0	57	12	16	0	0	50	1	55	27	15	0	0	13	24	14	18	15	16	37	54	12	42	18	31	0	58	0	0	30	86	0	10	64	2	25	1	92	76	37	37	15	49	106	30	56	30	0
Rgs20	3	0	19	0	0	0	0	4	0	8	0	2	0	0	1	6	4	15	4	0	3	21	6	21	2	6	0	17	0	0	0	32	0	0	6	0	10	0	13	32	1	0	3	2	20	0	1	0	0
Abhd3	12	0	43	0	1	0	31	33	33	0	31	8	0	0	5	23	12	25	23	24	13	11	20	15	12	6	0	5	0	0	39	2	0	11	16	10	57	0	29	64	32	40	29	21	7	0	64	30	0
Snrpd1	67	280	64	36	56	21	174	105	62	59	79	67	0	0	130	157	208	74	67	59	104	93	110	102	120	80	0	117	0	0	213	147	0	90	117	122	251	0	120	187	72	102	151	222	329	125	116	127	0
Tchp	3	0	7	1	27	0	0	2	1	3	3	1	0	0	0	0	4	9	8	11	2	7	3	0	0	2	0	6	0	0	0	18	0	6	6	0	8	0	0	17	0	0	4	8	11	4	13	16	0
Tiam1	0	0	7	0	5	0	0	6	9	0	1	0	0	0	0	0	0	3	0	0	0	0	4	0	1	4	0	4	0	0	0	0	0	0	4	0	0	0	0	0	0	0	0	0	0	0	1	0	0
Tsc2	42	0	37	3	112	0	3	27	70	67	29	11	0	0	40	13	35	17	3	16	9	7	22	38	5	13	0	15	0	0	12	52	0	28	43	6	52	0	31	27	39	6	34	52	40	24	36	52	0
Rpl3l	0	0	0	0	0	0	0	0	0	0	0	0	0	0	0	0	0	0	0	0	0	0	0	0	0	0	0	1	0	0	0	0	0	0	0	0	2	0	0	0	0	0	0	0	7	0	0	0	0
Nherf2	41	0	32	8	729	0	219	28	312	15	34	1	0	0	24	4	12	10	16	71	10	13	50	6	20	3	0	1	0	0	7	21	0	46	9	29	83	0	0	27	39	45	136	154	62	71	23	113	0
Puf60	168	0	126	58	71	33	433	166	164	194	185	146	0	0	90	185	163	121	102	133	97	117	136	333	231	132	0	154	0	0	134	345	0	124	270	74	402	0	310	423	293	109	245	313	395	187	266	286	0
Golga2	65	0	42	28	43	0	19	33	49	37	33	51	0	0	11	38	26	9	18	10	10	26	35	41	14	22	0	23	0	0	44	39	0	18	57	11	82	0	131	70	49	2	56	56	23	16	60	51	0
Uck1	29	0	31	21	54	0	69	28	49	48	34	36	0	0	23	17	21	28	24	69	21	44	22	101	31	46	0	23	0	0	30	100	0	21	37	16	71	2	10	30	44	15	59	84	78	48	73	45	0
Scin	1	0	10	0	78	0	0	6	1	8	4	0	0	0	1	0	17	6	6	2	4	0	0	0	0	0	0	0	0	0	0	0	0	0	0	0	1	0	0	2	5	0	4	23	3	10	0	3	0
Ikzf4	7	0	7	25	0	0	0	1	0	16	4	0	0	0	4	6	2	0	0	10	3	1	8	13	3	0	0	0	0	0	6	4	0	5	0	0	19	0	14	5	1	14	8	0	9	18	10	9	0
Mien1	212	214	202	73	0	45	79	371	162	209	224	236	0	0	78	241	287	188	90	146	233	201	280	281	264	137	0	160	0	0	239	287	0	126	328	15	778	0	227	385	217	65	395	287	924	79	423	245	0
Pon1	0	0	0	0	0	0	0	1	0	0	0	0	0	0	0	0	0	0	0	0	0	0	0	0	0	0	0	0	0	0	0	0	0	0	0	0	3	0	0	0	0	0	2	0	0	0	0	0	0
Axl	0	0	1	20	19	0	239	2	0	3	2	0	0	0	0	5	0	0	0	0	0	0	0	0	0	0	0	6	0	0	70	0	0	2	0	35	0	0	27	0	0	16	0	0	0	24	0	0	0
Tgfb1	0	0	0	0	111	0	0	2	0	0	0	0	0	0	0	0	1	0	0	0	3	8	0	0	0	0	0	3	0	0	0	4	0	0	0	7	0	0	0	8	3	1	0	1	1	2	0	0	0
Ccdc97	13	0	23	9	21	0	47	24	24	40	27	12	0	0	4	10	33	7	4	19	4	4	20	28	26	9	0	25	0	0	13	26	0	20	22	10	42	0	15	23	22	34	31	32	34	27	18	16	0
Zfp40	13	48	12	0	5	0	0	34	78	2	16	24	0	0	20	32	14	19	9	11	7	7	10	9	22	25	0	2	0	0	48	51	0	1	13	15	9	1	0	42	20	0	16	39	23	0	36	16	0
Akap8l	57	0	56	17	49	0	0	29	26	72	36	18	0	0	12	55	103	17	47	59	30	87	37	21	30	54	0	37	0	0	44	151	0	47	30	16	86	0	51	124	39	102	56	83	77	120	35	79	0
Shh	14	61	0	0	6	0	0	1	0	1	14	0	0	0	0	0	4	2	0	2	0	0	13	0	0	10	0	0	0	0	0	5	0	0	0	0	2	0	0	5	3	0	9	0	10	10	0	0	0
Pdcd2l	31	0	26	7	11	0	11	28	29	11	26	31	0	0	12	37	22	21	13	14	10	47	36	38	19	13	0	32	0	0	11	32	0	34	40	18	62	0	48	42	31	1	37	53	129	47	25	30	0
Gtf2f1	68	377	84	18	73	12	42	78	60	129	58	55	0	0	10	106	66	74	44	87	42	46	52	90	120	84	0	47	0	0	147	169	0	70	61	58	184	1	145	169	65	63	141	142	253	86	111	120	0
Clpp	66	0	47	23	31	13	29	75	45	70	58	55	0	0	36	101	33	78	34	45	37	56	63	100	84	40	0	83	0	0	50	131	0	33	119	74	177	0	169	205	54	24	91	112	235	65	110	99	0
Alkbh7	19	0	16	0	1	24	0	20	20	9	9	11	0	0	22	44	34	24	7	16	17	5	29	27	33	21	0	19	0	0	23	27	0	30	19	14	72	0	33	26	8	4	65	44	97	54	18	44	0
Pspn	0	0	0	0	0	0	0	0	0	0	0	0	0	0	0	0	2	0	0	0	0	0	0	0	1	0	0	0	0	0	0	0	0	0	0	0	0	0	0	0	0	0	0	0	0	0	0	0	0
Dennd1c	0	0	0	0	0	0	0	1	1	0	0	0	0	0	0	0	0	0	0	0	0	0	0	0	0	0	0	0	0	0	0	0	0	3	0	0	0	0	0	0	0	0	0	0	0	0	0	0	0
Med6	27	0	25	20	12	0	71	22	37	20	14	18	0	0	26	18	19	45	11	4	13	26	45	83	28	31	0	16	0	0	17	55	0	31	27	25	52	0	0	61	8	76	32	78	71	39	17	48	0
Prkd1	2	0	16	0	42	0	5	0	43	14	14	14	0	0	0	21	26	21	12	21	5	0	6	37	20	4	0	13	0	0	0	18	0	1	17	2	12	1	35	0	37	56	3	30	17	2	18	28	0
Lcp2	0	0	0	18	0	0	0	0	0	0	0	4	0	0	0	0	0	0	1	0	0	0	0	0	0	0	0	0	0	0	0	0	0	0	0	0	2	0	16	0	0	1	0	0	0	54	0	0	0
Cse1l	66	0	103	10	8	0	68	103	52	98	67	22	0	0	12	11	46	21	23	16	29	63	63	76	41	40	0	35	0	0	26	83	0	73	72	41	86	0	69	92	54	8	60	51	121	33	82	45	0
Naa20	111	0	92	21	15	78	220	86	81	116	132	90	0	0	113	119	106	128	83	157	110	121	235	133	139	63	0	63	0	0	132	185	0	187	160	75	296	1	157	393	124	92	248	291	333	376	159	285	1
Prkra	9	0	24	0	0	0	0	56	34	60	30	18	0	0	18	31	56	33	33	56	35	16	22	144	17	38	0	27	0	0	0	60	0	30	33	17	71	0	26	82	54	0	47	88	71	46	22	48	0
Fkbp7	9	0	17	0	0	27	44	6	5	4	5	1	0	0	0	3	0	3	0	15	9	18	1	0	0	8	0	11	0	0	10	13	0	8	15	2	40	0	0	0	0	0	12	4	16	2	0	19	0
Plekha3	86	429	65	1	9	46	17	60	60	83	41	35	0	0	12	59	101	111	41	62	32	133	90	75	112	59	0	59	0	0	43	124	0	92	49	34	95	0	60	164	55	18	64	57	46	51	43	109	0
Ykt6	57	0	51	26	3	5	33	36	27	52	46	25	0	0	11	16	48	24	42	51	6	35	36	13	53	23	0	26	0	0	32	111	0	15	71	30	122	0	59	62	44	25	65	86	29	26	83	73	0
Baz1b	28	0	21	45	57	0	0	11	26	49	14	21	0	0	18	68	43	15	33	17	7	51	12	37	14	11	0	51	0	0	36	63	0	17	40	6	43	0	87	91	24	53	30	26	49	6	14	25	0
Pex6	23	0	23	4	21	16	45	16	24	27	11	0	0	0	3	13	39	13	20	12	2	10	4	21	11	1	0	7	0	0	19	28	0	11	21	6	12	0	79	28	32	0	20	26	17	13	24	40	0
Mrpl2	76	0	64	22	22	14	0	48	42	34	52	29	0	0	48	62	57	34	24	53	38	106	58	41	27	39	0	38	0	0	71	59	0	35	88	9	126	0	57	117	41	0	92	76	151	77	69	93	0
Mea1	111	0	98	37	41	38	178	203	131	104	97	147	0	0	97	114	88	108	74	76	122	81	160	211	97	99	0	99	0	0	115	187	0	94	183	25	335	0	215	425	124	71	307	177	478	96	242	135	0
Gnmt	0	0	3	0	0	0	0	1	0	0	0	1	0	0	0	0	0	0	0	0	4	0	1	0	0	0	0	0	0	0	0	0	0	0	0	0	13	0	0	0	0	0	5	0	0	0	0	4	0
Grin2d	0	0	0	0	15	0	0	0	0	4	4	2	0	0	0	1	0	0	4	0	2	8	0	2	0	0	0	4	0	0	0	6	0	0	0	0	0	0	11	12	5	1	1	24	0	9	8	0	0
Kdelr1	14	0	35	29	65	3	39	56	50	29	30	34	0	0	10	68	34	24	9	17	8	11	13	45	49	27	0	50	0	0	46	55	0	12	38	12	49	0	75	99	17	0	16	27	27	29	33	39	0
Tmem143	0	0	2	0	5	0	0	3	7	8	7	7	0	0	0	2	0	1	0	3	3	1	1	3	0	0	0	1	0	0	2	4	0	5	2	2	28	0	14	18	0	0	5	27	19	3	5	4	0
Pdxk-ps	0	0	0	0	0	0	0	0	0	0	0	0	0	0	0	0	0	0	0	0	0	0	0	0	0	0	0	0	0	0	0	0	0	0	0	0	0	0	0	0	0	0	0	0	0	0	0	0	0
Ggct	10	0	14	8	87	13	139	36	6	5	11	27	0	0	11	25	1	22	10	11	41	63	30	54	34	22	0	17	0	0	44	37	0	21	19	30	54	0	114	40	25	43	36	11	28	20	17	20	0
Jag2	54	0	14	16	74	0	0	5	17	25	19	11	0	0	2	21	7	12	4	7	4	20	14	24	8	10	0	22	0	0	20	6	0	9	8	6	48	0	65	16	3	15	40	23	15	14	12	43	0
Btbd6	16	0	21	0	5	0	0	21	16	12	14	8	0	0	1	14	14	6	9	11	9	20	13	27	17	8	0	8	0	0	20	5	0	14	24	2	38	3	8	31	34	9	48	12	27	13	25	52	0
Nudt14	21	249	26	0	49	41	0	32	15	31	22	24	0	0	24	44	31	10	27	32	21	24	38	113	37	50	0	45	0	0	45	126	0	26	31	0	99	0	85	84	57	9	36	32	58	25	53	38	0
Epdr1	608	110	907	78	93	24	133	836	912	352	823	665	0	0	175	697	546	519	405	523	559	411	634	686	507	380	0	259	0	0	361	474	0	314	833	67	1435	7	897	1126	501	125	837	610	967	233	1070	653	0
Flii	97	0	92	14	0	0	43	60	101	53	80	31	0	0	9	32	27	31	45	62	29	47	26	51	59	22	0	34	0	0	25	92	0	29	61	7	144	0	159	104	57	12	79	54	90	72	73	101	0
Top3a	2	0	1	0	6	0	0	4	6	13	0	0	0	0	0	1	1	1	1	0	0	0	0	1	7	1	0	0	0	0	1	11	0	1	5	0	2	0	0	17	0	7	5	0	10	18	5	13	0
Atg4d	41	0	27	5	3	1	37	29	13	30	26	10	0	0	0	17	11	31	31	41	8	17	19	26	6	13	0	16	0	0	18	22	0	47	18	12	46	0	1	53	18	16	79	38	56	10	50	96	0
Qtrt1	14	0	5	0	17	0	12	8	6	9	17	8	0	0	0	6	14	14	12	6	3	8	12	6	9	13	0	6	0	0	7	13	0	6	14	1	19	0	0	62	11	35	9	11	23	12	10	15	0
Plin4	0	0	0	0	0	0	0	0	0	0	0	0	0	0	0	0	0	0	0	0	0	0	0	0	0	0	0	0	0	0	0	0	0	0	0	0	0	0	0	0	0	0	0	0	0	0	0	0	0
Hdgfl2	24	27	37	47	32	11	1	44	52	22	38	17	0	0	9	13	33	11	20	20	20	34	31	40	21	15	0	13	0	0	54	46	0	30	67	8	84	1	91	111	14	6	68	56	80	100	48	98	0
Chaf1a	4	0	2	0	0	0	0	1	6	1	5	2	0	0	0	0	0	0	1	1	0	1	0	8	17	0	0	1	0	0	0	1	0	0	12	2	6	0	3	10	6	7	2	0	0	0	2	1	0
Adprh	122	0	207	31	55	23	53	186	115	137	123	146	0	0	65	198	163	143	139	261	118	174	157	235	294	89	0	123	0	0	158	278	0	142	232	34	318	2	221	334	246	68	264	390	317	124	280	317	0
Tmem39a	5	0	10	0	2	8	29	13	9	40	9	2	0	0	0	0	39	5	1	12	0	8	3	3	1	3	0	8	0	0	39	22	0	11	3	1	7	0	22	0	13	0	20	7	0	12	15	25	0
Timmdc1	18	0	6	0	0	0	7	18	2	10	5	5	0	0	0	14	24	3	15	1	7	8	7	0	24	10	0	0	0	0	7	14	0	8	4	0	13	3	8	16	7	9	13	26	23	13	18	5	0
Pla1a	0	0	0	0	0	0	35	0	0	0	0	0	0	0	0	0	0	0	0	0	0	0	0	0	0	0	0	0	0	0	0	0	0	0	0	7	0	0	0	0	0	0	0	0	4	0	0	0	0
Mcm2	6	0	20	0	21	0	0	10	6	11	5	3	0	0	0	2	0	3	4	2	0	1	3	20	13	1	0	4	0	0	9	9	0	2	3	0	10	0	0	12	6	0	6	9	0	2	3	17	0
Tpra1	32	0	25	20	0	0	31	10	36	34	19	11	0	0	13	54	65	26	57	26	2	46	27	22	40	12	0	33	0	0	17	20	0	18	16	0	20	0	36	61	62	11	46	51	62	53	41	42	0
Nab1	0	0	6	2	44	4	140	3	1	27	0	1	0	0	11	24	25	0	18	40	0	65	13	54	38	12	0	32	0	0	16	97	0	26	0	58	14	2	15	113	59	2	53	17	9	51	0	92	0
Adgre5	0	0	0	0	0	0	117	3	2	0	0	1	0	0	0	0	0	0	5	0	0	4	0	2	0	0	0	6	0	0	0	0	0	0	1	9	2	0	0	7	0	11	0	61	23	4	0	15	0
Il17ra	0	0	0	17	17	0	0	0	1	5	1	0	0	0	0	11	0	0	4	0	0	5	0	34	0	5	0	24	0	0	4	0	0	0	5	13	0	0	25	2	1	14	5	0	7	0	4	0	0
Lamb1	11	398	8	58	0	25	236	7	8	66	3	3	0	0	3	22	7	2	19	2	2	63	9	51	24	2	0	14	0	0	17	35	0	1	15	45	3	0	46	20	21	50	18	14	0	13	9	7	0
Kcnn1	22	0	16	0	2	0	0	6	79	10	5	2	0	0	0	1	5	3	7	4	4	1	10	0	1	0	0	4	0	0	0	8	0	3	12	0	19	0	0	10	12	0	23	0	3	3	22	16	0
Arrdc2	5	0	4	0	10	0	0	8	18	5	6	6	0	0	0	5	6	1	0	0	1	0	2	6	0	2	0	9	0	0	0	26	0	0	3	1	8	0	0	33	0	0	22	21	25	5	15	5	0
Ppp1r17	0	0	0	0	0	0	0	0	0	0	0	0	0	0	35	0	0	0	0	0	0	0	0	0	0	0	0	0	0	0	0	0	0	0	0	0	0	0	0	0	0	0	0	0	0	0	0	0	0
Cd36	0	0	0	126	0	0	0	0	0	0	0	0	0	0	0	0	0	0	0	0	0	0	0	0	0	0	0	0	0	0	0	0	0	0	0	2	3	0	149	0	0	0	0	0	0	0	0	0	0
Map2k7	28	0	50	0	35	43	0	31	46	40	19	19	0	0	11	20	6	20	19	15	16	42	27	19	7	9	0	15	0	0	35	16	0	24	27	10	87	0	81	41	41	9	41	47	53	28	27	54	0
Timm44	38	0	34	20	18	0	41	31	2	15	23	16	0	0	21	39	24	19	15	25	30	30	27	75	5	10	0	23	0	0	27	92	0	36	49	15	80	0	81	76	44	18	62	45	53	44	29	90	0
Ap2a2	183	374	302	37	99	15	68	215	425	219	289	131	0	0	59	122	129	116	98	58	94	118	116	192	129	92	0	74	0	0	160	157	0	38	299	25	375	1	322	249	232	82	140	204	250	90	410	112	0
Pnkp	10	0	22	0	21	1	0	19	44	16	20	30	0	0	3	17	0	16	20	14	8	9	27	36	19	18	0	5	0	0	17	32	0	20	34	0	33	0	3	92	31	0	25	43	36	8	17	46	0
Med25	31	0	55	7	30	19	39	25	39	40	29	11	0	0	10	30	23	17	32	10	16	15	19	63	14	15	0	40	0	0	32	75	0	17	29	12	95	0	41	38	21	6	25	44	30	12	43	47	0
Bcam	545	244	2000	333	424	442	198	713	673	1678	508	153	0	0	108	865	659	720	1046	776	178	651	329	940	822	402	0	147	0	0	484	280	0	320	814	18	573	5	1007	523	1709	156	497	1010	909	457	712	1006	1
Clptm1	98	0	102	30	72	38	116	80	140	115	79	34	0	0	31	62	51	48	66	103	26	66	77	79	61	49	0	99	0	0	53	135	0	43	97	36	169	6	115	90	128	0	115	158	93	26	117	179	0
Relb	0	0	3	6	39	0	167	10	24	2	5	2	0	0	0	0	5	8	9	7	5	0	0	12	0	3	0	21	0	0	18	36	0	1	25	27	11	0	39	13	8	6	5	22	8	28	13	33	0
Tomm40	100	0	83	24	38	0	10	91	60	57	75	61	0	0	20	76	94	51	44	82	42	61	94	73	52	28	0	50	0	0	42	70	0	51	120	62	191	0	133	189	57	12	173	168	219	106	128	195	0
Apoe	30	0	796	2146	833	542	13829	55	1359	1187	55	0	0	0	56	53	41	3	7	405	82	0	11	11	113	0	0	89	0	0	9081	4688	0	599	8	9500	142	13	4975	13	201	11109	33	95	3	1142	2	2	101
Apoc2	0	0	0	0	0	0	0	0	0	0	0	0	0	0	0	0	0	0	0	0	0	0	0	0	0	0	0	0	0	0	0	0	0	0	0	0	0	0	0	0	0	0	0	0	0	0	0	0	0
Hbp1	75	0	64	34	94	0	95	61	95	106	37	25	0	0	15	86	85	57	66	47	12	83	56	76	79	60	0	97	0	0	29	130	0	65	101	1	86	0	43	200	62	43	88	138	74	39	106	95	0
Prkar2b	324	794	370	33	196	35	0	468	1464	76	466	162	0	0	17	108	17	120	70	18	147	149	251	266	117	128	0	231	0	0	119	338	0	40	338	32	338	0	556	309	123	0	22	42	216	14	304	101	1
Cdkn1b	5	0	5	25	0	0	23	2	11	19	2	3	0	0	7	23	2	6	25	17	2	27	3	25	7	4	0	11	0	0	20	20	0	12	13	5	6	0	31	32	22	7	30	40	13	11	10	16	0
Klf4	7	0	6	106	515	0	193	23	21	16	0	1	0	0	0	0	0	0	0	0	5	2	2	0	1	0	0	61	0	0	6	49	0	1	1	44	9	0	11	0	6	71	38	76	6	26	1	29	0
Ap1m1	180	0	273	28	14	47	7	271	228	218	167	152	0	0	41	169	168	112	116	162	71	156	183	213	183	113	0	141	0	0	94	344	0	81	265	45	243	4	271	195	214	17	212	236	244	84	286	267	0
Rab8a	48	0	42	8	30	30	0	34	53	25	27	54	0	0	31	87	48	39	57	34	17	105	50	69	34	29	0	83	0	0	52	150	0	23	61	33	44	0	122	155	58	57	56	53	96	50	68	54	0
Hmgn2	40	0	60	59	210	29	198	53	56	48	26	67	0	0	70	139	118	38	56	27	45	16	55	199	74	27	0	95	0	0	92	140	0	82	76	53	135	2	100	140	122	104	87	240	142	136	62	72	29
Fam32a	67	339	64	10	42	0	27	66	37	60	43	24	0	0	62	145	113	64	67	54	40	111	63	165	129	79	0	58	0	0	87	151	0	82	64	17	58	1	99	118	99	24	112	161	167	86	99	93	0
Elf3	0	0	2	0	0	0	0	1	0	0	0	0	0	0	0	0	0	0	0	0	0	0	0	0	0	0	0	0	0	0	0	0	0	0	0	0	1	0	0	0	0	0	0	0	0	0	0	2	0
Cyp2c29	0	0	0	0	0	0	0	0	0	0	0	0	0	0	0	0	0	0	0	0	0	0	0	0	0	0	0	0	0	0	0	0	0	0	0	0	0	0	0	0	0	0	0	0	0	0	0	0	0
Stard3nl	213	849	238	26	130	23	177	289	345	251	250	253	0	0	91	437	269	284	137	212	188	432	303	340	445	203	0	273	0	0	256	512	0	187	292	18	526	2	315	376	307	140	346	482	570	203	457	281	0
Stk11	18	0	26	3	20	2	22	15	16	28	24	9	0	0	5	15	38	16	17	21	7	18	31	27	12	12	0	8	0	0	37	52	0	24	23	9	62	0	62	17	16	12	53	57	33	25	17	41	0
Efna2	1	0	11	0	13	0	0	5	12	15	0	0	0	0	0	2	0	2	1	1	0	7	1	0	0	3	0	0	0	0	3	11	0	0	3	0	0	0	42	2	8	0	16	7	2	21	9	16	0
Atp5f1d	583	145	559	83	167	68	184	702	354	381	507	486	0	0	376	532	617	427	396	546	445	582	679	661	590	347	0	409	0	0	523	778	0	592	898	145	2024	6	1015	1533	425	88	1186	717	1291	615	885	1041	0
Ppp5c	138	0	68	23	42	0	37	132	37	83	74	25	0	0	37	56	63	34	49	59	36	68	55	118	56	34	0	63	0	0	51	103	0	45	142	18	122	1	63	171	63	7	85	127	85	76	113	155	0
Cdk12	21	0	5	19	34	0	66	7	2	17	6	8	0	0	0	11	21	2	6	7	4	3	9	19	4	15	0	5	0	0	0	32	0	7	7	16	24	0	6	15	3	61	14	5	8	58	8	8	2
Lipe	0	0	3	0	45	1	1	1	0	0	0	0	0	0	0	0	1	0	3	1	0	2	0	1	0	0	0	0	0	0	0	0	0	0	1	0	0	0	0	0	0	0	0	0	1	1	3	4	5
Pafah1b2	339	0	401	127	186	101	243	540	377	395	392	274	0	0	207	369	450	219	292	206	303	252	325	357	352	136	0	281	0	0	312	502	0	261	477	105	696	8	515	509	395	91	373	624	637	198	732	387	0
Tbc1d8	38	0	5	1	6	6	0	5	7	35	6	0	0	0	0	17	61	1	14	0	1	26	10	12	31	20	0	7	0	0	35	55	0	0	3	5	12	0	13	39	52	10	36	30	29	3	0	0	0
Cnot11	16	0	12	0	0	0	6	27	26	18	19	18	0	0	2	4	4	15	18	1	13	18	17	56	9	10	0	7	0	0	3	20	0	21	32	2	47	0	37	36	27	11	24	43	31	8	39	20	0
Slc2a3	47	0	63	0	68	1	1	74	19	303	41	95	0	0	66	87	236	39	45	57	18	78	37	151	81	118	0	104	0	0	98	367	0	41	148	0	65	0	546	399	69	13	72	137	80	106	181	49	0
Foxj2	18	0	8	2	0	0	0	8	15	16	17	6	0	0	20	2	17	4	7	9	0	4	4	5	2	14	0	23	0	0	9	18	0	2	5	17	21	0	26	52	5	13	21	50	23	5	34	21	0
Sri	293	405	345	84	76	172	113	361	537	239	225	212	0	0	138	302	212	297	248	264	214	183	226	578	359	292	0	244	0	0	240	312	0	186	464	61	445	1	276	709	524	69	322	618	602	173	430	393	0
Dgcr2	54	0	74	24	6	0	99	43	87	40	48	17	0	0	26	28	25	29	33	19	9	22	23	43	44	18	0	13	0	0	22	23	0	11	33	9	85	2	85	43	74	2	66	28	48	10	86	57	0
Irf3	16	27	11	2	19	0	43	13	21	6	14	14	0	0	9	0	0	13	5	9	10	13	21	41	14	11	0	6	0	0	8	15	0	10	24	0	34	0	25	40	20	13	28	57	50	23	10	15	0
Bcl2l12	0	0	0	0	7	0	0	6	3	0	0	0	0	0	0	0	0	0	6	0	2	0	0	0	0	0	0	6	0	0	2	0	0	3	2	0	2	0	0	16	0	0	1	0	0	0	1	2	0
Zfp959	4	0	8	0	0	0	0	19	5	14	7	9	0	0	0	0	15	1	13	15	0	0	7	20	6	0	0	12	0	0	0	37	0	0	7	0	7	0	0	0	6	0	10	9	20	23	13	6	0
Mpnd	140	2	136	23	30	47	26	139	152	156	127	123	0	0	43	118	121	123	82	130	116	152	100	244	176	105	0	86	0	0	149	215	0	85	182	28	405	3	224	339	149	65	227	176	214	117	227	228	0
Sh3gl1	12	0	25	17	24	0	138	19	20	40	16	15	0	0	16	51	60	10	24	23	7	70	22	31	15	32	0	19	0	0	21	50	0	15	25	45	30	0	38	29	46	3	37	56	38	53	40	38	0
Ebi3	0	0	0	0	0	0	0	0	0	0	2	0	0	0	0	6	0	0	0	0	0	0	0	0	0	0	0	0	0	0	0	0	0	0	0	0	4	0	0	0	0	0	0	0	0	12	0	0	0
Yju2	9	0	7	0	25	0	26	5	3	11	4	3	0	0	0	4	27	0	2	6	0	3	1	5	4	3	0	5	0	0	8	9	0	3	8	4	17	1	4	0	5	5	5	17	1	12	8	5	0
Ranbp2	54	0	43	0	125	0	202	36	62	91	48	14	0	0	22	38	22	26	36	14	14	40	37	102	31	19	0	41	0	0	33	111	0	13	36	65	42	0	133	155	46	3	53	23	65	25	57	44	0
Edar	0	0	1	0	0	0	0	1	0	0	1	0	0	0	0	0	0	0	0	0	0	0	0	0	0	0	0	0	0	0	0	0	0	0	0	0	0	0	0	0	0	0	0	0	0	0	0	0	0
Grk5	3	0	9	8	65	0	0	3	10	9	3	6	0	0	6	0	10	12	10	15	5	0	0	0	0	4	0	0	0	0	18	0	0	1	0	2	3	0	5	0	9	3	5	16	2	20	19	4	0
Dvl3	8	0	11	4	42	18	69	9	5	22	11	9	0	0	5	8	15	5	10	4	14	22	14	12	7	1	0	22	0	0	6	12	0	15	23	16	28	0	31	31	22	0	43	30	19	16	9	47	0
Abcf3	57	0	64	0	79	21	0	68	95	123	110	47	0	0	30	47	104	46	45	45	19	32	66	99	42	39	0	37	0	0	21	183	0	40	77	10	122	2	95	42	58	15	105	83	84	8	114	113	0
Eif2b5	75	1	111	3	4	0	60	83	102	87	85	57	0	0	44	22	73	50	39	70	32	49	55	51	37	29	0	47	0	0	39	102	0	50	130	5	216	0	98	48	71	14	103	97	92	59	104	142	0
Cyth2	50	59	109	33	68	10	176	106	65	186	67	60	0	0	56	181	94	79	89	45	38	113	49	195	91	41	0	83	0	0	83	259	0	53	136	21	198	1	112	348	189	58	88	166	161	83	258	90	0
Sult2b1	0	0	1	0	1	0	0	0	0	19	0	0	0	0	9	0	0	0	4	1	0	0	0	0	4	3	0	5	0	0	0	0	0	5	0	0	2	0	0	0	0	0	0	0	0	0	0	2	0
Car11	98	296	104	2	6	9	0	50	40	63	35	42	0	0	30	81	46	93	26	109	34	62	62	130	39	57	0	65	0	0	59	94	0	47	87	14	119	0	48	81	49	9	70	107	49	100	85	98	0
Dlgap1	29	0	7	26	0	0	262	10	9	15	31	40	0	0	0	10	30	0	0	3	9	0	48	21	3	27	0	0	0	0	18	19	0	0	26	21	103	0	59	19	0	4	66	0	78	0	33	0	0
Plag1	0	0	0	0	0	0	0	1	0	0	0	0	0	0	0	0	0	0	0	6	0	5	0	0	0	0	0	0	0	0	0	0	0	0	0	0	0	0	0	10	0	0	4	0	4	0	0	0	0
Hck	0	0	0	0	56	0	0	0	0	0	0	0	0	0	0	0	0	0	0	0	0	0	0	0	0	0	0	0	0	0	0	0	0	0	0	0	0	0	33	0	0	0	0	0	0	11	0	0	0
Mrpl4	64	2	40	10	5	20	19	72	45	27	50	44	0	0	35	54	28	34	24	38	37	44	79	78	58	28	0	83	0	0	21	96	0	81	74	14	142	0	48	173	36	54	114	147	122	58	68	69	0
Keap1	59	0	44	1	15	5	67	20	41	61	41	15	0	0	25	63	41	48	29	60	0	39	34	58	38	31	0	42	0	0	31	63	0	46	47	14	67	0	87	81	26	16	71	42	52	41	79	89	0
Ap1m2	0	0	0	0	0	0	0	0	0	0	1	0	0	0	0	0	0	0	0	0	0	0	1	0	9	0	0	0	0	0	0	7	0	0	0	0	0	0	0	0	0	0	0	0	12	0	0	0	0
Glg1	185	0	174	19	46	17	130	136	218	145	192	65	0	0	57	80	119	50	79	133	38	61	116	87	95	41	0	84	0	0	78	84	0	75	106	36	273	0	224	155	103	47	193	187	92	48	147	247	0
Atp8b3	0	0	0	0	0	0	0	0	0	0	0	0	0	0	0	9	6	0	14	0	5	0	0	8	3	6	0	2	0	0	17	2	0	0	8	0	9	0	0	0	2	3	5	28	0	0	0	5	0
Btbd2	132	8	126	41	72	0	123	75	56	70	94	27	0	0	6	23	75	23	31	60	40	24	75	62	32	26	0	48	0	0	46	36	0	28	80	7	141	0	110	92	54	15	81	54	65	43	94	97	0
Csnk1g2	85	0	76	23	170	25	89	49	103	65	84	61	0	0	60	93	49	55	74	71	23	53	63	66	86	69	0	111	0	0	61	176	0	39	121	17	170	0	100	160	107	28	96	119	96	43	144	120	0
Abhd17a	90	0	96	29	48	9	7	116	71	64	95	81	0	0	22	90	150	55	47	106	77	58	85	102	94	50	0	86	0	0	57	131	0	94	141	11	443	1	161	211	83	1	167	89	150	88	197	161	0
Mob3a	14	0	21	38	39	0	58	27	47	48	20	15	0	0	7	13	25	7	19	11	4	25	5	23	10	3	0	5	0	0	4	20	0	16	33	60	8	0	5	43	42	22	8	53	31	13	41	1	0
Cacnb3	277	301	328	10	52	30	28	261	122	265	192	223	0	0	98	211	297	150	156	154	117	167	250	242	132	89	0	183	0	0	148	308	0	179	581	24	371	0	345	526	327	84	325	212	322	171	442	360	0
Ccdc65	0	0	0	0	0	0	0	6	1	0	8	4	0	0	0	0	0	0	0	0	10	4	0	7	4	0	0	7	0	0	0	0	0	0	3	0	5	0	0	0	0	0	2	0	3	0	14	0	0
Fkbp11	0	0	4	0	0	0	0	7	2	0	2	12	0	0	0	3	0	6	1	0	7	0	1	0	0	0	0	3	0	0	0	0	0	0	10	0	16	0	0	10	8	6	4	0	2	0	7	0	0
Ddx23	2	0	10	19	40	0	16	2	0	6	0	4	0	0	9	0	22	0	10	6	4	7	1	2	10	1	0	2	0	0	10	16	0	0	12	9	15	0	21	6	0	1	4	0	9	0	10	8	1
Pld3	117	0	156	19	84	46	7	186	205	255	160	117	0	0	53	242	307	101	127	163	93	176	83	313	255	210	0	138	0	0	110	362	0	106	198	18	263	1	252	342	259	50	246	225	390	110	212	195	0
Grik5	11	0	16	11	1	0	15	2	17	27	14	20	0	0	21	10	7	4	6	13	4	4	2	9	11	5	0	15	0	0	12	32	0	7	21	9	34	0	108	4	14	5	7	9	12	9	16	6	0
Cd79a	16	0	1	0	0	0	0	3	0	0	0	0	0	0	0	0	0	0	0	0	0	0	16	7	0	0	0	0	0	0	0	62	0	10	0	2	0	0	0	13	0	0	0	0	0	0	0	0	0
Rabac1	467	148	486	187	270	152	301	516	515	576	387	570	0	0	462	733	718	533	531	451	335	642	603	1160	899	693	0	467	0	0	738	1092	0	379	885	78	1455	7	1926	1569	515	391	841	1034	1381	588	848	772	1
Etv3	23	0	15	0	13	0	69	25	25	22	18	7	0	0	10	20	10	5	12	10	2	14	5	15	5	6	0	2	0	0	15	16	0	10	5	20	8	0	14	31	29	67	28	20	12	15	9	13	0
Prkcsh	88	0	55	0	42	16	19	32	57	91	64	20	0	0	21	42	102	23	30	53	32	53	50	84	55	13	0	36	0	0	46	56	0	35	84	22	113	0	75	61	65	36	49	86	89	26	70	58	22
Elavl3	87	1	132	16	35	0	0	71	64	67	77	90	0	0	56	59	95	41	47	45	49	76	84	57	47	36	0	99	0	0	123	64	0	57	105	29	174	0	352	129	82	44	124	187	176	44	87	105	0
Rab3b	44	0	49	12	1	0	5	0	0	26	3	0	0	0	53	27	0	6	5	15	0	29	96	302	51	195	0	39	0	0	13	54	0	8	0	6	14	0	54	8	10	23	236	66	200	182	1	19	0
St8sia6	2	0	1	0	44	0	0	0	0	0	1	0	0	0	0	0	0	0	0	0	1	0	0	0	0	0	0	2	0	0	0	0	0	3	0	0	0	0	0	0	0	0	4	0	0	0	0	0	0
Fcgrt	25	0	0	28	139	19	32	10	2	4	23	1	0	0	0	0	0	0	0	0	13	24	20	4	0	17	0	14	0	0	17	0	0	32	15	53	47	0	18	5	0	7	33	16	0	10	4	0	0
Nosip	46	0	71	20	133	6	38	59	68	58	55	45	0	0	7	37	37	66	28	24	41	29	64	47	47	14	0	39	0	0	17	73	0	18	84	11	136	0	77	134	44	23	105	65	68	42	86	44	0
Pih1d1	41	0	35	3	3	0	0	56	39	38	27	29	0	0	37	47	22	43	21	17	35	70	43	58	44	41	0	56	0	0	29	61	0	41	69	9	90	0	73	122	53	13	61	95	130	58	85	76	0
Rps11	313	643	245	211	349	119	305	357	369	245	247	389	0	0	307	395	280	215	199	197	350	361	406	326	397	220	0	280	0	0	364	453	0	212	533	242	909	1	519	760	283	208	446	771	1007	282	564	318	8
Supt5	113	309	150	31	30	2	234	112	102	110	93	56	0	0	19	38	62	35	55	36	56	40	40	64	58	37	0	80	0	0	64	132	0	22	88	15	128	0	129	140	118	25	103	59	71	64	88	72	0
Dll3	3	0	0	0	21	0	0	2	2	7	0	2	0	0	15	0	24	4	0	8	0	10	1	2	0	0	0	0	0	0	0	6	0	4	0	0	1	0	3	4	0	13	0	24	0	1	3	1	0
Paf1	35	0	11	0	18	0	111	36	30	64	22	15	0	0	26	33	23	20	40	19	15	40	48	50	30	41	0	59	0	0	45	90	0	23	49	39	51	1	41	70	48	19	38	63	49	74	68	46	4
Timm50	63	0	47	15	31	22	120	61	59	21	51	18	0	0	20	76	36	24	28	36	30	50	45	65	69	7	0	36	0	0	14	90	0	54	51	30	108	0	96	45	39	10	84	60	100	47	66	46	0
Med29	25	0	21	13	7	0	51	56	19	14	26	32	0	0	14	46	22	26	17	13	34	9	43	50	59	10	0	28	0	0	73	76	0	17	34	5	111	1	127	82	35	51	59	41	84	64	46	48	0
Bicd1	138	0	52	1	80	63	7	93	61	27	101	66	0	0	47	77	37	48	53	110	41	29	124	35	100	31	0	35	0	0	88	215	0	59	101	34	142	0	144	131	108	77	192	141	191	26	76	162	0
Ncstn	49	0	100	41	91	9	0	109	200	102	89	35	0	0	17	55	46	68	28	65	13	60	49	76	62	33	0	66	0	0	31	102	0	44	117	11	67	2	98	96	88	19	59	62	79	9	152	109	1
Pex19	61	0	136	15	0	0	61	93	99	31	80	45	0	0	42	31	116	57	28	66	57	32	73	63	89	0	0	23	0	0	39	70	0	36	85	18	97	0	20	80	50	11	82	99	116	70	119	84	0
Phyhip	0	0	1	0	0	0	0	0	0	0	0	0	0	0	0	0	0	0	0	1	0	0	0	2	0	0	0	0	0	0	0	0	0	2	0	0	0	0	0	0	0	2	2	0	0	0	5	3	7
Crhr2	0	0	1	5	0	0	0	0	0	0	0	0	0	0	0	28	0	0	7	0	0	5	0	0	6	0	0	0	0	0	2	4	0	0	0	0	0	0	0	9	8	0	0	0	0	0	7	0	0
Inmt	0	0	0	0	0	0	0	0	0	0	0	0	0	0	0	3	0	0	0	0	0	0	0	0	0	0	0	0	0	0	0	0	0	0	0	0	0	0	0	0	0	0	0	0	0	8	0	0	0
Cyp4f18	0	0	0	0	0	0	0	0	0	0	0	0	0	0	0	0	0	0	0	0	0	0	0	0	0	0	0	0	0	0	0	0	0	0	0	0	2	0	0	1	0	0	0	0	0	0	0	0	0
Impdh1	127	0	84	5	5	0	0	206	65	7	186	82	0	0	15	5	56	21	6	26	51	6	95	62	4	22	0	51	0	0	0	48	0	33	142	13	241	0	70	111	22	0	128	31	106	21	234	117	0
Psg18	0	0	0	0	0	0	0	0	0	0	0	0	0	0	0	0	0	0	0	0	0	0	0	0	0	0	0	0	0	0	0	0	0	0	0	0	0	0	0	0	0	0	0	0	0	0	0	0	0
Dusp3	43	0	54	53	50	8	27	44	47	65	44	31	0	0	24	49	56	48	43	39	20	72	29	44	94	26	0	43	0	0	16	107	0	19	52	41	101	0	173	94	63	39	62	36	115	15	81	75	0
Prodh	1	0	1	0	17	0	0	1	4	0	4	0	0	0	0	0	0	3	0	0	0	2	3	0	0	0	0	0	0	0	4	2	0	1	0	0	5	0	2	25	0	0	0	0	0	0	9	3	0
Ess2	14	0	16	0	0	0	0	26	15	6	27	14	0	0	8	22	36	19	20	14	13	1	20	11	1	13	0	10	0	0	9	31	0	4	28	2	45	0	18	29	14	2	28	24	24	54	33	12	0
Slc25a1	90	0	127	0	41	14	57	158	264	128	158	198	0	0	9	102	50	111	96	65	74	129	80	122	86	38	0	88	0	0	42	234	0	31	189	20	109	0	209	223	111	61	96	81	169	33	208	86	0
Dgcr6	62	694	103	37	70	3	35	85	127	58	55	54	0	0	37	75	64	47	75	47	55	57	67	145	80	60	0	49	0	0	96	104	0	44	130	15	191	0	130	145	70	50	88	120	128	38	151	82	1
Ddr1	8	0	25	5	0	0	33	18	16	17	8	7	0	0	10	23	8	7	11	0	6	6	12	14	6	8	0	21	0	0	12	10	0	11	28	17	27	0	32	9	11	0	23	53	3	7	8	21	0
Ier3	74	0	53	108	2180	4	182	147	3	7	59	85	0	0	9	68	23	40	4	1	72	52	125	223	0	48	0	52	0	0	71	66	0	0	56	22	105	0	114	236	78	233	135	229	168	16	72	2	0
Fosb	0	0	7	201	402	5	607	18	87	143	0	1	0	0	22	97	36	17	17	45	8	113	11	0	6	0	0	132	0	0	129	35	0	37	0	91	323	0	15	55	1	136	73	124	20	78	46	75	0
Klc4	37	354	34	0	3	0	0	32	57	19	18	14	0	0	9	5	14	12	20	35	7	27	17	19	26	16	0	12	0	0	10	34	0	7	43	0	71	1	30	30	18	10	36	14	34	41	40	43	0
Ercc1	38	0	26	0	19	14	37	47	16	26	20	11	0	0	13	70	51	20	12	9	19	26	36	57	54	43	0	28	0	0	55	64	0	29	36	8	72	0	43	19	59	10	60	80	73	28	60	12	0
Cyp17a1	0	0	0	0	0	0	0	0	0	0	0	0	0	0	0	0	0	0	0	0	0	0	0	0	0	0	0	0	0	0	0	0	0	0	0	0	0	0	0	0	0	0	0	0	0	0	0	0	0
As3mt	12	0	13	30	10	20	0	1	7	14	3	15	0	0	9	56	1	6	6	0	2	18	18	32	22	63	0	26	0	0	25	52	0	9	22	7	0	5	15	96	35	12	14	7	48	0	36	6	0
Homer3	1	0	94	7	2	38	0	2	0	28	0	2	0	0	1	50	13	30	16	25	1	19	0	6	20	0	0	1	0	0	19	4	0	14	2	9	1	1	12	3	63	0	3	85	0	34	9	30	0
Crtc1	23	0	17	8	9	0	17	11	3	12	27	9	0	0	4	8	10	2	9	9	14	13	15	20	12	13	0	8	0	0	12	22	0	9	11	8	44	0	24	32	27	0	42	14	21	8	31	24	0
Rnf215	14	0	7	0	40	0	95	7	8	6	13	14	0	0	5	14	31	8	20	5	0	10	6	21	2	13	0	10	0	0	2	60	0	4	11	23	19	1	28	52	19	8	47	33	15	15	7	28	0
Sec14l2	8	0	3	0	0	0	2	1	0	9	6	0	0	0	0	0	1	1	2	3	2	1	1	9	10	4	0	2	0	0	0	1	0	0	0	1	4	0	1	2	0	0	6	2	0	5	5	5	0
Aven	27	0	35	16	46	0	0	50	20	14	34	19	0	0	7	62	10	27	18	19	27	22	28	24	24	18	0	15	0	0	29	63	0	22	49	26	106	0	20	107	40	0	53	45	50	25	56	44	0
Cp	0	0	11	62	0	0	282	11	2	20	2	0	0	0	0	0	0	0	0	2	0	0	4	0	0	0	0	0	0	0	28	0	0	4	0	134	0	0	73	0	0	265	30	5	0	0	0	3	0
Crot	51	0	65	0	0	0	99	136	127	73	77	61	0	0	9	43	17	51	46	17	45	36	68	15	33	14	0	55	0	0	50	35	0	21	86	32	155	0	11	102	22	39	75	32	114	17	123	35	0
Rps6ka1	21	0	7	0	1	0	0	10	5	5	11	1	0	0	1	3	0	0	4	2	0	0	11	0	2	1	0	1	0	0	0	16	0	11	1	5	11	0	18	8	1	0	7	8	16	0	7	13	0
Calb2	0	0	0	0	0	0	0	0	0	0	0	0	0	0	0	0	0	0	0	0	0	0	0	0	0	0	0	0	0	0	0	0	0	0	2	0	1	0	0	0	0	0	0	0	0	0	0	0	0
Snrnp200	35	0	42	1	71	13	68	14	42	65	37	12	0	0	13	27	23	44	25	8	11	40	34	38	13	41	0	14	0	0	24	43	0	14	18	4	84	2	87	39	20	1	36	57	49	1	46	81	0
Ciao1	60	0	85	3	15	3	55	81	67	54	53	67	0	0	31	49	34	40	28	55	27	50	66	100	51	36	0	56	0	0	33	105	0	24	73	19	155	2	42	169	73	38	81	132	71	53	96	73	0
Has1	0	0	0	0	0	0	0	0	0	0	0	0	0	0	2	0	0	0	0	0	0	0	0	0	0	0	0	0	0	0	0	0	0	0	0	3	0	0	0	0	0	0	0	0	1	0	0	0	0
Taf6l	10	0	10	0	0	0	0	5	11	3	1	10	0	0	0	0	4	7	4	0	2	5	9	16	4	0	0	12	0	0	1	10	0	4	6	2	18	0	13	6	3	0	10	19	13	1	16	2	0
Insig2	84	0	45	0	0	0	41	31	51	37	33	22	0	0	6	33	42	31	32	26	12	27	52	76	40	24	0	40	0	0	22	72	0	42	12	5	79	1	24	81	43	0	59	70	70	49	51	62	0
Kpna6	16	0	14	48	4	0	0	6	9	25	22	13	0	0	26	2	11	6	3	27	8	20	17	47	41	7	0	6	0	0	21	13	0	19	10	41	50	0	53	5	36	1	28	69	82	4	9	25	0
Man1a	15	0	1	53	1	0	15	8	25	7	5	1	0	0	0	0	0	0	6	0	3	0	12	0	0	0	0	0	0	0	7	0	0	1	6	8	22	0	0	0	0	20	10	35	26	2	1	0	0
Itpkc	0	0	7	0	0	0	0	7	2	0	5	0	0	0	3	0	24	2	7	12	0	9	0	9	0	10	0	13	0	0	6	26	0	23	8	6	16	0	24	8	2	0	15	4	2	21	27	14	0
Coq8b	6	0	11	19	7	0	1	23	9	7	10	3	0	0	0	12	0	9	9	3	6	1	5	9	10	0	0	14	0	0	0	14	0	7	20	15	38	0	28	8	22	0	10	1	11	22	22	2	0
Brd8	14	0	38	31	0	0	27	16	25	16	25	31	0	0	19	5	23	46	23	52	6	40	15	24	39	10	0	16	0	0	30	77	0	33	22	12	72	0	22	82	27	21	63	21	105	60	18	22	0
Kif20a	1	0	0	2	0	0	0	2	0	0	2	0	0	0	1	0	0	0	0	0	0	0	0	0	0	0	0	0	0	0	0	3	0	0	0	1	0	0	0	0	2	9	0	0	0	1	0	1	0
Farsa	24	0	33	28	19	0	44	51	38	39	33	18	0	0	8	27	5	19	14	18	15	20	27	64	33	8	0	24	0	0	30	55	0	26	70	29	65	0	57	77	37	26	42	56	77	41	61	44	0
Gcdh	27	0	25	0	3	0	0	20	36	34	9	25	0	0	2	10	9	28	5	12	3	25	16	24	8	6	0	15	0	0	23	27	0	32	17	19	22	0	0	16	18	17	42	54	23	35	13	49	0
Mast2	69	0	49	33	0	5	41	43	104	62	48	40	0	0	6	15	37	27	10	39	13	35	33	48	54	8	0	58	0	0	35	67	0	21	42	12	59	2	59	112	30	0	55	70	29	29	47	73	0
Dnase2a	16	0	13	0	36	0	3	12	10	10	7	3	0	0	0	11	15	27	1	7	11	2	6	0	0	0	0	14	0	0	0	26	0	29	27	0	75	0	83	36	12	1	15	17	0	13	4	24	0
Rad23a	131	0	75	36	35	12	40	51	155	185	47	36	0	0	47	136	172	72	72	89	16	90	69	263	95	71	0	92	0	0	31	256	0	46	100	27	70	2	79	154	187	12	140	165	69	68	113	157	0
Calr	202	382	290	73	332	79	470	212	204	344	222	195	0	0	59	275	219	132	195	178	150	207	184	425	230	149	0	199	0	0	145	318	0	154	315	204	318	3	520	560	235	109	244	305	185	237	334	214	0
Syce2	0	0	0	0	0	0	0	0	0	0	1	0	0	0	0	0	0	0	0	4	0	0	3	3	0	0	0	0	0	0	9	0	0	0	0	0	0	0	0	0	0	0	1	0	0	10	0	0	0
Nfat5	46	0	32	44	77	13	36	9	33	31	33	18	0	0	24	30	53	24	25	31	17	60	19	72	46	49	0	28	0	0	39	56	0	29	34	21	71	0	58	68	82	41	81	76	56	5	23	23	1
Nob1	32	0	28	8	0	0	325	25	29	74	18	24	0	0	54	45	21	11	32	32	17	11	26	44	10	31	0	33	0	0	17	55	0	22	31	35	57	0	88	56	31	35	21	51	66	57	49	56	0
Nqo1	10	0	37	1	35	0	0	7	13	17	19	2	0	0	2	8	8	20	5	16	3	0	15	0	18	0	0	24	0	0	2	3	0	31	11	13	34	0	0	2	25	0	49	57	21	16	10	48	0
Ppfia3	14	0	30	0	14	0	4	15	22	21	18	20	0	0	14	2	6	9	15	9	7	10	12	17	7	0	0	12	0	0	8	16	0	14	31	0	53	0	129	43	21	2	23	49	21	20	31	42	0
Gys1	31	0	42	8	9	0	0	31	110	15	10	22	0	0	11	15	14	35	18	17	55	19	27	57	3	2	0	9	0	0	14	36	0	12	56	11	102	0	7	123	35	0	76	10	84	8	68	20	0
Ruvbl2	36	0	13	0	6	7	53	41	22	39	22	14	0	0	7	18	22	20	6	14	21	0	14	25	14	6	0	20	0	0	53	66	0	12	43	11	64	0	37	24	18	3	42	29	49	24	26	56	0
Lin7b	7	0	16	0	1	0	0	20	11	6	16	11	0	0	7	27	17	17	16	16	21	18	33	12	26	8	0	0	0	0	4	8	0	32	4	2	57	0	22	11	23	0	45	1	42	24	20	24	0
Bax	39	0	64	26	25	0	91	58	90	67	62	50	0	0	55	45	66	38	51	32	45	72	49	91	78	24	0	36	0	0	79	99	0	40	120	93	179	0	180	151	71	57	88	60	234	35	142	25	0
Il7r	0	0	0	0	0	0	0	0	0	0	1	0	0	0	0	0	0	0	10	0	0	0	0	0	0	0	0	6	0	0	0	1	0	0	0	0	0	0	0	0	0	0	0	0	0	0	0	0	0
Tfam	10	0	17	22	3	0	152	29	9	36	30	6	0	0	48	19	21	23	27	27	12	22	27	13	18	25	0	15	0	0	3	40	0	41	21	24	35	1	35	66	6	19	49	34	91	11	27	43	0
Zfp81	7	0	13	8	6	0	0	17	3	18	10	20	0	0	7	0	3	5	0	1	4	0	5	7	2	3	0	0	0	0	3	21	0	3	4	7	26	0	31	15	11	15	7	22	12	12	8	0	0
Efnb3	0	0	3	2	0	0	0	2	0	0	1	0	0	0	0	0	0	0	0	0	0	0	0	0	0	0	0	0	0	0	0	0	0	0	3	0	0	0	0	0	4	0	0	0	0	0	0	2	0
Mmd	2	0	15	0	73	0	0	45	47	21	13	30	0	0	2	8	10	5	25	3	15	36	0	36	54	37	0	4	0	0	16	4	0	13	37	0	6	0	44	94	26	13	10	60	13	17	44	19	0
Hlf	1	0	0	0	93	0	0	7	0	3	0	0	0	0	0	1	0	0	0	0	0	0	0	0	0	0	0	0	0	0	0	0	0	0	0	0	0	0	0	0	0	0	7	0	0	10	0	10	0
Fam162a	119	132	58	27	16	5	136	85	68	97	82	81	0	0	83	86	93	73	97	96	76	82	117	71	179	34	0	60	0	0	106	124	0	77	70	23	235	2	51	174	145	50	158	187	255	81	160	155	0
Rpl8	162	0	122	99	273	13	474	163	178	182	145	200	0	0	111	234	241	107	147	139	137	135	132	198	234	150	0	218	0	0	250	339	0	121	285	184	428	2	512	465	199	76	224	379	359	156	268	264	0
Grm3	0	0	0	0	0	0	0	0	0	0	0	0	0	0	0	0	9	0	4	0	0	4	0	1	1	0	0	0	0	0	0	0	0	0	0	0	0	0	0	0	12	0	1	0	0	0	0	4	0
Ssbp2	85	2	69	18	26	89	51	94	157	87	61	78	0	0	45	141	126	68	105	26	47	141	73	284	265	125	0	119	0	0	70	229	0	16	108	23	125	0	137	222	113	103	110	159	125	30	154	59	0
Fancl	10	0	0	0	17	0	0	5	2	27	6	11	0	0	0	13	0	6	2	0	1	0	15	0	6	7	0	10	0	0	0	17	0	1	6	0	8	0	0	12	23	0	7	19	17	0	0	2	0
Brinp2	12	0	32	2	0	20	0	8	37	29	5	6	0	0	6	17	17	19	5	5	0	15	11	0	26	0	0	0	0	0	49	18	0	1	9	0	6	0	0	16	31	4	50	10	18	23	21	7	0
Gstm5	155	605	424	80	94	72	86	323	160	119	163	255	0	0	119	284	193	282	151	95	248	323	242	292	387	203	0	199	0	0	241	508	0	219	338	41	498	8	361	518	182	83	359	466	343	172	408	316	0
Gstm7	0	0	5	3	228	14	24	23	1	8	6	33	0	0	0	8	14	12	13	1	3	0	0	34	0	25	0	0	0	0	22	10	0	0	19	0	12	0	0	25	13	12	19	31	15	0	29	6	0
Gstm3	0	0	0	0	0	0	0	0	0	0	0	0	0	0	0	0	0	0	0	0	0	0	0	0	0	0	0	0	0	0	0	0	0	0	2	0	0	0	0	0	0	0	1	0	7	0	0	0	0
Stat3	328	0	316	184	271	112	869	309	539	676	296	227	0	0	109	291	480	242	215	204	120	363	249	485	320	225	0	398	0	0	348	870	0	165	420	230	498	1	725	944	267	275	314	494	529	259	470	447	0
Stat5a	0	0	9	0	9	0	0	0	15	0	2	1	0	0	0	0	2	3	0	2	0	3	1	1	0	0	0	6	0	0	11	0	0	6	1	3	4	0	22	16	2	15	0	10	9	4	4	16	0
Cavin1	0	0	3	100	117	0	74	4	2	15	4	0	0	0	0	7	15	0	3	4	0	0	2	0	0	0	0	0	0	0	12	0	0	10	6	66	22	0	45	0	0	5	34	24	2	0	5	0	36
Map3k11	8	0	16	0	87	0	0	7	18	13	8	3	0	0	2	0	13	1	1	5	10	4	4	6	1	8	0	2	0	0	8	9	0	5	24	1	10	0	9	42	1	0	11	14	11	6	14	7	0
Akt2	42	201	16	16	56	0	109	29	33	68	49	11	0	0	9	12	50	30	17	28	23	38	19	20	26	28	0	11	0	0	22	48	0	22	31	34	40	0	75	12	29	32	28	44	32	42	68	70	0
Dnaja3	59	0	72	0	0	0	46	70	51	89	73	46	0	0	26	17	33	37	49	80	29	64	71	33	13	30	0	20	0	0	102	76	0	73	86	4	94	0	75	73	101	12	115	68	60	70	123	142	0
Hmox2	149	0	247	71	79	24	14	191	200	187	167	110	0	0	87	212	134	182	166	71	124	124	169	206	246	113	0	174	0	0	175	347	0	90	211	33	369	3	199	323	201	112	209	293	529	104	260	154	0
Cdip1	103	0	134	35	64	56	130	171	120	106	106	67	0	0	25	89	105	82	95	204	42	125	81	189	104	113	0	84	0	0	54	201	0	112	110	36	230	2	172	220	196	26	289	239	189	118	192	319	24
Map3k20	18	0	30	39	41	0	81	3	7	3	12	7	0	0	0	11	0	7	20	0	0	13	18	7	0	0	0	5	0	0	0	0	0	0	2	37	21	0	54	3	5	0	40	8	17	0	15	8	0
Cwc15	125	383	119	77	91	34	23	118	102	91	129	99	0	0	101	192	200	114	82	125	124	151	137	140	135	123	0	118	0	0	154	190	0	129	142	83	290	0	213	321	127	59	226	209	382	135	175	185	0
Col5a3	0	0	2	11	22	0	11	9	3	13	9	3	0	0	0	0	0	0	0	0	2	16	0	30	2	6	0	5	0	0	3	31	0	11	12	41	8	0	77	15	0	7	1	5	9	0	2	0	0
Dnmt1	16	0	17	0	50	0	0	18	24	29	13	6	0	0	10	27	12	7	11	19	9	14	20	17	14	4	0	38	0	0	20	30	0	7	23	6	41	0	55	18	27	24	18	38	30	12	40	13	0
Ppan	13	3	12	3	69	0	170	13	2	33	27	17	0	0	26	34	20	57	6	5	10	12	25	17	18	20	0	6	0	0	27	8	0	12	47	45	192	0	34	43	1	19	17	25	49	25	16	16	0
Angptl2	2	0	0	2	0	0	56	45	6	98	41	19	0	0	12	25	22	1	3	13	4	19	30	2	7	7	0	133	0	0	47	73	0	7	101	3	54	0	156	91	1	0	17	0	1	23	19	12	0
Cacna1e	3	0	4	2	16	0	0	0	0	13	0	8	0	0	0	43	0	3	3	0	0	31	0	100	81	23	0	11	0	0	19	50	0	0	11	0	0	0	130	50	0	10	1	0	8	0	4	0	0
Cacna1b	48	0	49	22	11	2	0	30	55	65	25	62	0	0	41	61	64	33	49	31	39	35	17	67	59	42	0	44	0	0	69	129	0	20	57	3	93	0	167	227	79	69	60	60	71	15	69	77	0
Trmt10a	27	1	28	0	1	0	0	36	12	10	18	24	0	0	10	4	33	20	18	20	16	14	41	1	11	12	0	36	0	0	19	12	0	0	29	35	58	0	46	32	23	14	47	9	36	21	47	55	0
Etv1	280	0	1	33	3	0	26	42	587	5	42	48	0	0	0	8	0	0	0	0	28	0	173	0	0	0	0	9	0	0	0	21	0	0	68	24	309	0	0	32	0	56	51	0	29	17	113	0	33
Kifc2	29	0	20	2	10	9	0	15	16	24	26	3	0	0	8	5	26	8	8	20	9	28	14	14	9	1	0	14	0	0	13	46	0	38	15	0	8	0	43	25	21	49	31	35	4	54	22	31	0
Psap	508	397	611	311	336	71	413	501	857	977	446	191	0	0	114	181	482	182	293	316	138	232	214	400	311	218	0	286	0	0	186	440	0	272	358	132	519	12	1003	637	564	167	597	436	388	225	847	702	24
Ikbkg	23	0	37	2	0	0	36	7	17	18	23	11	0	0	9	3	4	12	22	4	9	7	17	9	12	0	0	8	0	0	17	50	0	18	18	0	27	0	28	16	15	22	52	28	75	44	7	30	0
Pax2	0	0	0	0	0	1	0	0	1	0	0	0	0	0	0	0	0	0	0	0	0	0	0	0	0	0	0	0	0	0	0	0	0	0	0	0	0	0	0	0	0	0	0	0	0	0	0	0	0
Wars2	5	0	9	0	3	0	0	5	13	13	7	7	0	0	0	0	8	4	3	4	3	5	2	2	3	3	0	0	0	0	0	0	0	7	13	0	7	0	1	0	0	0	6	14	11	0	5	1	0
Atn1	9	0	14	9	11	0	26	11	9	16	9	5	0	0	16	7	14	4	3	18	5	15	4	3	4	6	0	12	0	0	12	18	0	8	5	5	28	0	25	11	12	11	18	16	5	25	9	18	0
Phb2	94	0	77	4	87	9	165	111	69	106	97	48	0	0	50	64	76	88	68	125	54	105	98	41	78	78	0	74	0	0	60	161	0	102	136	69	222	0	110	265	104	27	149	128	219	99	84	232	0
Ptpn6	8	0	1	0	0	0	0	0	193	5	0	0	0	0	0	0	0	0	0	0	0	0	0	5	0	0	0	0	0	0	0	0	0	1	0	3	0	0	14	0	0	0	3	0	0	9	0	1	0
Eno2	775	437	724	132	171	155	0	685	876	707	628	244	0	0	150	453	935	239	428	630	233	486	601	549	417	410	0	377	0	0	228	742	0	520	522	19	1093	13	879	1400	899	113	1560	735	687	459	956	1444	9
Emg1	37	0	32	44	24	0	235	26	14	67	34	37	0	0	22	37	9	23	40	35	42	84	31	37	26	33	0	50	0	0	49	79	0	39	18	43	111	0	55	85	57	4	58	107	103	41	39	32	0
Lpcat3	16	0	45	0	45	0	0	36	51	70	11	33	0	0	7	25	0	23	37	21	15	20	11	53	73	14	0	28	0	0	5	48	0	1	74	0	11	0	58	59	31	8	5	30	67	45	52	9	0
Atp6v1f	228	424	201	79	49	57	234	314	208	212	248	225	0	0	143	426	295	223	146	257	245	431	376	465	319	232	0	288	0	0	405	605	0	241	320	82	887	3	473	821	295	297	461	614	766	336	418	283	0
Il12b	0	0	0	0	0	0	0	0	0	0	0	0	0	0	0	0	0	0	0	0	0	0	0	0	0	0	0	0	0	0	0	0	0	0	0	4	0	0	0	0	0	0	0	0	0	0	0	0	0
Clcn5	40	0	25	4	40	0	89	3	10	29	22	8	0	0	29	17	30	12	32	12	3	82	37	9	139	22	0	47	0	0	14	77	0	14	28	3	27	0	57	49	19	0	45	22	67	29	10	23	0
Clcn3	109	0	215	4	64	54	40	158	125	114	151	135	0	0	44	158	96	99	107	161	77	126	159	198	133	59	0	146	0	0	251	268	0	138	140	33	336	0	376	312	105	73	181	301	208	136	242	205	0
Hif3a	0	0	0	0	0	0	0	0	0	0	0	0	0	0	0	0	0	0	0	0	0	0	0	0	0	0	0	0	0	0	0	0	0	0	0	0	0	0	0	0	0	0	0	0	0	0	0	0	0
Gpx6	0	0	0	0	0	0	0	0	0	0	0	0	0	0	0	0	0	0	0	0	0	0	0	0	0	0	0	0	0	0	0	0	0	0	0	0	1	0	0	0	0	0	0	0	0	0	0	0	0
Gpx5	0	0	0	0	0	0	0	0	0	0	0	0	0	0	0	0	0	0	0	0	0	0	0	0	0	0	0	0	0	0	0	0	0	0	0	0	0	0	0	0	0	0	0	0	0	0	0	0	0
Pde1c	179	0	129	0	60	0	4	22	238	0	0	31	0	0	66	15	0	11	0	108	14	0	139	61	0	8	0	0	0	0	0	0	0	57	120	0	27	0	49	8	0	0	66	167	363	74	95	184	0
Utp20	8	0	5	16	0	0	0	14	3	14	14	3	0	0	8	18	0	2	7	6	2	2	16	0	1	12	0	3	0	0	11	1	0	9	12	9	4	0	25	0	10	3	16	12	14	2	6	17	0
Spic	0	9	0	32	0	0	0	0	0	0	0	0	0	0	0	0	0	0	0	0	0	0	0	0	0	0	0	0	0	0	0	0	0	0	0	9	2	0	0	0	0	0	0	0	0	186	0	0	0
9330159F19Rik	57	0	87	1	13	0	0	53	57	42	44	45	0	0	15	72	31	61	31	9	37	34	74	54	83	7	0	45	0	0	72	115	0	41	115	4	127	0	112	86	52	56	51	85	83	42	94	31	0
Cul3	169	372	130	104	38	1	106	103	75	210	130	109	0	0	49	50	193	127	63	133	68	162	151	146	102	86	0	132	0	0	88	180	0	102	194	85	202	4	199	241	162	73	190	186	232	102	191	251	0
Sst	0	0	0	0	0	0	0	0	0	0	0	0	0	0	0	0	0	0	0	0	0	0	0	0	0	0	0	0	0	0	0	0	0	0	0	0	0	0	0	0	0	0	0	0	0	0	0	0	0
Il11	0	0	5	11	0	0	0	0	0	0	0	0	0	0	0	0	0	0	0	0	0	0	0	0	1	0	0	0	0	0	6	0	0	0	3	0	2	0	0	0	0	0	0	0	0	0	0	0	0
Large1	48	0	56	3	1	0	0	30	38	11	27	11	0	0	0	16	13	27	21	29	25	20	27	26	3	22	0	14	0	0	21	43	0	12	35	24	104	0	80	7	34	13	134	18	78	16	15	20	0
Ddx56	73	0	65	1	69	24	29	55	59	84	74	31	0	0	17	37	47	26	35	30	38	6	38	34	21	47	0	42	0	0	19	89	0	14	92	23	115	0	32	128	52	27	72	90	54	22	52	83	0
Tmed4	126	330	94	1	31	15	123	145	136	64	102	79	0	0	43	189	144	78	103	60	94	86	123	177	133	85	0	141	0	0	110	205	0	89	152	16	156	0	293	342	131	14	168	278	277	67	202	137	0
Col26a1	0	0	1	0	0	0	0	0	0	0	0	0	0	0	0	0	0	0	0	0	0	0	5	0	0	0	0	0	0	0	0	0	0	0	0	1	0	0	0	0	0	0	0	12	0	2	0	0	0
Bid	55	0	133	3	0	19	1	66	17	59	58	34	0	0	0	18	37	66	43	0	18	39	68	38	30	24	0	42	0	0	39	24	0	9	84	10	122	0	6	57	8	0	22	113	169	5	64	0	0
Ralb	7	0	31	10	47	0	3	19	8	32	15	20	0	0	6	25	9	29	25	6	2	77	22	23	14	17	0	48	0	0	18	47	0	19	36	27	18	0	53	38	37	24	61	91	70	34	32	59	0
Ppp1cc	160	0	113	29	102	20	182	157	92	146	157	163	0	0	65	153	182	123	93	124	82	172	140	233	142	95	0	124	0	0	68	262	0	131	212	106	300	2	118	352	176	10	293	269	252	137	336	185	0
Dnajb11	79	0	68	7	57	20	41	80	54	101	70	51	0	0	33	103	48	28	61	77	38	86	75	77	76	32	0	76	0	0	105	95	0	32	78	43	121	0	193	149	59	23	91	127	101	28	102	55	0
Tbccd1	55	0	23	0	9	0	47	17	39	33	28	3	0	0	2	41	88	8	9	42	12	3	14	32	15	3	0	28	0	0	4	84	0	14	38	18	37	0	13	42	42	20	26	37	51	0	27	42	0
Clec11a	0	0	0	0	0	0	0	0	0	1	0	0	0	0	0	9	0	0	0	0	1	1	0	7	0	3	0	0	0	0	0	7	0	0	0	0	3	0	0	0	0	0	0	0	1	6	3	9	0
Zfp324	0	0	4	0	0	0	0	3	3	9	9	2	0	0	0	0	3	2	6	1	1	5	5	14	7	1	0	5	0	0	0	0	0	1	2	0	3	0	0	13	18	0	4	9	29	18	2	0	0
Gab2	10	0	17	0	5	1	6	12	21	13	17	9	0	0	4	0	27	9	22	17	5	9	3	2	4	6	0	12	0	0	24	46	0	14	38	15	21	0	58	49	14	0	48	12	35	19	15	63	0
Coro1c	72	0	66	12	14	21	84	140	82	141	83	56	0	0	29	83	82	33	37	52	25	50	33	101	35	48	0	69	0	0	58	103	0	49	124	22	62	1	119	166	135	14	49	125	98	69	142	132	0
Tax1bp1	328	2	463	136	123	206	433	454	423	455	468	274	0	0	193	301	314	315	223	272	267	326	314	414	234	227	0	345	0	0	240	673	0	186	383	176	620	2	302	554	341	68	407	526	712	272	631	379	0
Psg17	0	0	0	0	0	0	0	0	0	0	0	0	0	0	0	0	0	0	0	0	0	0	0	0	0	0	0	0	0	0	0	0	0	0	0	0	0	0	0	0	0	0	0	0	0	0	0	0	0
Psg19	1	0	0	0	0	0	0	0	0	0	0	0	0	0	0	0	0	0	0	0	0	0	0	0	0	0	0	0	0	0	0	0	0	0	0	0	0	0	0	0	0	0	0	0	0	0	0	0	0
Ctse	0	0	0	0	0	0	0	0	0	0	0	0	0	0	0	0	0	0	0	0	0	0	0	0	0	0	0	0	0	0	0	0	0	0	0	0	0	0	0	0	0	0	0	0	0	0	0	0	0
Ndrg2	7	0	20	94	43	46	414	0	40	174	2	0	0	0	33	27	63	4	55	234	7	171	0	65	63	36	0	210	0	0	167	308	0	222	8	130	52	4	164	150	1	297	377	187	707	64	18	419	3
Mettl17	5	0	5	6	54	0	57	6	12	7	23	3	0	0	0	0	4	9	4	7	0	1	10	0	12	4	0	2	0	0	1	41	0	16	8	0	27	3	38	6	17	4	13	13	25	3	8	52	0
Arhgef40	24	2	24	6	15	0	0	22	7	7	34	6	0	0	19	19	3	8	4	13	22	7	21	17	4	5	0	15	0	0	4	5	0	3	17	17	64	0	8	69	1	17	33	40	99	12	45	17	0
Pnpla6	57	0	44	5	34	0	0	79	36	23	61	30	0	0	4	60	10	25	15	14	28	23	22	46	21	22	0	10	0	0	39	65	0	10	35	1	125	1	95	84	22	9	66	49	49	37	58	32	0
Mcoln1	64	0	120	39	26	20	35	90	181	75	48	76	0	0	37	84	66	54	30	57	32	67	57	113	64	116	0	70	0	0	46	191	0	45	84	4	160	1	79	114	101	23	129	127	149	19	136	60	0
Arhgef18	22	0	19	0	2	0	0	9	28	9	20	11	0	0	7	2	9	1	10	5	5	7	15	11	0	5	0	7	0	0	33	44	0	3	13	3	26	0	3	24	7	5	25	8	5	17	20	18	0
Pkn2	23	0	12	8	112	5	86	5	19	25	16	11	0	0	15	21	36	6	9	11	16	55	19	31	9	22	0	11	0	0	15	26	0	22	14	50	13	0	44	22	14	20	19	20	13	16	14	9	0
Cd33	0	0	0	5	0	0	0	0	0	0	0	0	0	0	0	0	0	0	0	0	0	0	3	0	0	0	0	0	0	0	0	0	0	0	0	0	0	0	0	0	0	0	0	0	0	0	0	0	0
Etfb	95	0	123	70	78	64	124	168	60	103	97	110	0	0	57	131	105	101	82	135	133	185	163	177	174	63	0	88	0	0	174	115	0	156	198	39	532	2	80	251	69	158	233	249	463	153	269	174	0
Nkg7	0	0	0	0	0	0	0	0	0	0	0	0	0	0	0	0	0	0	3	0	0	0	0	0	0	0	0	0	0	0	0	0	0	0	0	0	0	0	0	0	0	0	0	0	0	0	0	0	0
Stxbp2	1	0	0	0	0	0	0	0	0	8	0	3	0	0	0	47	0	17	0	0	0	14	0	0	20	0	0	18	0	0	12	56	0	0	0	0	0	0	0	26	11	11	2	0	0	8	9	5	0
Pcp2	1	0	0	0	0	0	0	0	0	0	0	0	0	0	0	2	0	0	0	3	0	0	0	0	0	3	0	0	0	0	0	0	0	0	0	0	0	0	0	0	0	0	0	3	1	1	0	0	0
Sgce	33	0	27	13	83	0	56	18	57	26	26	23	0	0	13	8	35	19	7	22	6	0	18	16	0	8	0	1	0	0	19	0	0	10	16	61	43	0	17	0	55	25	41	119	20	17	28	27	0
Chn2	40	0	0	0	11	0	0	4	0	0	0	0	0	0	0	2	0	36	0	0	0	0	99	3	0	0	0	0	0	0	0	0	0	3	0	0	14	0	53	0	0	0	39	1	36	0	0	0	0
Wwox	21	0	43	3	0	0	0	32	25	25	20	10	0	0	4	0	18	12	4	7	9	6	24	9	3	5	0	12	0	0	14	35	0	11	6	13	27	0	26	20	35	0	16	27	44	10	17	19	0
Slbp	88	0	53	18	206	25	162	95	41	135	92	42	0	0	57	122	98	71	80	53	61	102	131	78	107	53	0	109	0	0	153	159	0	85	74	39	141	0	16	191	33	37	175	178	309	80	90	78	0
Tyr	0	0	2	0	0	0	0	2	0	0	4	0	0	0	0	0	5	0	0	0	0	0	3	0	0	0	0	0	0	0	0	0	0	0	0	0	5	0	2	0	0	1	0	0	2	3	0	0	0
Ghrhr	0	0	0	0	0	0	0	0	0	0	0	0	0	0	0	0	0	0	0	0	0	0	0	0	0	1	0	0	0	0	0	0	0	0	0	0	0	0	0	0	0	0	0	0	0	0	0	0	0
Aqp1	19	107	217	34	5	30	7	59	9	288	0	21	0	0	5	111	184	24	67	34	27	157	0	53	79	34	0	64	0	0	166	150	0	24	90	9	0	0	201	178	162	11	10	112	0	64	164	52	0
Arid3b	1	0	0	1	0	0	0	0	4	0	0	2	0	0	0	0	10	0	0	0	0	12	0	0	9	2	0	0	0	0	0	2	0	1	3	0	0	0	15	5	0	0	0	12	0	0	0	0	0
Cnn2	0	0	0	22	147	0	94	4	11	0	0	0	0	0	0	0	0	0	11	0	3	0	0	0	0	4	0	0	0	0	14	0	0	4	0	39	0	0	48	0	4	10	6	0	0	0	5	0	0
Polr2e	73	0	65	21	12	11	41	56	69	56	50	31	0	0	71	71	113	54	37	62	65	58	78	89	70	41	0	38	0	0	67	82	0	33	58	25	207	5	122	95	53	24	97	131	198	67	92	101	0
Abca13	0	0	0	0	0	0	0	2	0	0	4	4	0	0	0	0	0	0	0	0	6	0	0	0	0	0	0	0	0	0	0	0	0	0	0	0	2	0	0	0	0	0	0	0	0	0	0	0	0
Myo9b	8	0	10	13	9	0	14	5	16	7	5	0	0	0	2	0	0	7	15	2	0	1	0	3	4	2	0	11	0	0	11	28	0	10	2	34	8	0	20	38	10	9	15	5	2	11	9	14	0
Hdac9	14	0	9	0	0	0	52	1	50	47	1	7	0	0	6	5	0	0	1	26	0	12	18	0	0	27	0	0	0	0	6	0	0	10	0	2	18	0	0	25	1	14	82	12	31	2	5	91	0
Ly9	0	0	0	0	0	0	0	0	0	0	0	0	0	0	0	0	0	0	4	0	0	0	0	0	0	0	0	0	0	0	0	0	0	0	0	0	0	0	0	0	0	0	0	0	0	0	0	0	0
Cd244a	0	0	0	0	0	0	0	0	0	0	0	0	0	0	0	0	0	0	0	0	0	0	0	0	0	0	0	0	0	0	0	0	0	0	0	0	0	0	0	0	0	0	0	0	0	0	0	0	0
Adgre1	0	0	0	37	0	0	0	1	0	0	0	0	0	0	0	0	0	0	0	0	0	0	0	4	0	0	0	0	0	0	0	0	0	0	0	0	12	0	60	0	0	0	0	0	0	39	0	0	0
Mtfp1	16	0	5	1	9	0	0	12	0	9	2	2	0	0	7	19	29	19	35	63	0	1	18	10	4	0	0	13	0	0	9	16	0	64	15	0	33	0	10	31	37	0	41	114	58	103	3	127	0
Rab23	10	0	12	0	11	0	0	20	23	42	6	7	0	0	0	23	19	17	3	6	11	8	8	22	2	17	0	31	0	0	34	33	0	2	11	3	9	0	3	5	0	0	2	12	24	0	32	4	0
Rab11a	493	373	463	57	194	71	158	717	507	528	583	621	0	0	173	569	541	405	302	272	474	370	683	733	595	328	0	416	0	0	306	794	0	351	570	71	1497	7	436	783	484	103	874	410	1184	238	895	585	0
Eif2b2	53	0	48	38	63	0	58	43	42	56	25	55	0	0	59	63	98	47	45	76	34	65	80	66	43	57	0	74	0	0	37	119	0	75	76	12	158	0	107	134	67	19	71	70	154	56	126	81	0
Dlst	175	0	146	18	106	27	198	138	67	167	143	64	0	0	69	111	108	80	84	167	47	98	155	84	52	39	0	49	0	0	98	125	0	90	124	51	264	1	216	215	111	41	223	382	152	89	179	345	0
Pgf	0	0	4	19	0	0	117	0	0	0	0	0	0	0	0	4	0	0	0	6	0	0	0	0	0	0	0	0	0	0	30	26	0	0	0	0	0	0	183	0	0	21	2	0	0	0	5	0	0
Ulk2	56	0	54	52	33	28	0	44	79	118	47	17	0	0	24	28	24	32	45	49	25	42	30	66	40	16	0	27	0	0	9	106	0	68	40	9	90	0	79	65	59	4	55	114	113	19	99	48	0
Ccl24	0	0	0	0	0	0	0	0	1	0	0	0	0	0	0	0	0	0	0	0	0	0	0	0	10	0	0	0	0	0	0	0	0	0	0	0	8	0	18	0	0	0	0	0	0	0	0	0	0
Dgkq	9	0	4	11	17	0	0	0	5	0	2	2	0	0	0	0	18	0	1	4	0	6	0	18	1	0	0	2	0	0	2	6	0	8	8	0	7	0	6	0	8	0	0	14	0	4	10	27	0
Tmed11	0	0	0	0	0	0	0	0	0	0	0	0	0	0	0	0	0	0	0	0	0	0	0	0	0	0	0	0	0	0	0	0	0	0	0	0	0	0	0	0	0	0	0	0	0	0	0	0	0
Grap	0	0	0	0	62	0	0	10	0	0	0	0	0	0	0	5	0	0	8	0	1	0	0	0	0	0	0	0	0	0	0	0	0	0	0	3	0	0	8	0	0	14	0	9	0	0	0	0	0
Pou1f1	0	0	0	0	0	5	0	0	0	0	0	0	0	0	0	0	7	0	0	0	0	2	0	0	0	0	0	0	0	0	0	0	0	0	0	4	0	0	0	0	0	1	0	0	0	0	0	8	0
Chmp2b	98	654	118	9	21	5	32	164	133	95	119	77	0	0	43	161	163	110	67	129	96	107	118	155	67	55	0	132	0	0	87	263	0	157	161	15	256	2	177	223	124	30	171	143	295	84	170	124	0
Plod3	43	0	27	27	52	0	0	68	17	49	63	66	0	0	9	22	14	14	16	21	36	27	29	82	28	22	0	26	0	0	51	90	0	10	75	16	104	0	100	99	32	21	61	16	40	28	126	25	0
Ap1s1	181	309	228	27	108	33	6	371	160	263	267	242	0	0	69	245	272	231	148	108	179	225	276	367	187	122	0	199	0	0	196	416	0	112	295	14	727	1	328	665	166	2	295	236	1086	105	461	190	0
Mapk13	0	0	14	0	0	0	0	5	1	0	0	6	0	0	0	5	0	1	1	9	6	12	1	1	0	0	0	21	0	0	0	24	0	0	15	0	1	0	0	49	9	0	5	12	0	6	0	7	0
Srpk1	93	1	45	14	16	0	15	51	73	74	43	63	0	0	29	64	51	45	58	62	39	103	62	88	86	63	0	65	0	0	16	152	0	46	79	48	125	0	67	184	81	38	72	145	74	39	79	66	0
Pax3	0	0	0	0	0	0	0	0	0	0	0	0	0	0	0	0	0	0	0	0	0	0	0	0	0	0	0	0	0	0	0	0	0	0	0	0	0	0	0	0	0	0	0	0	0	0	0	0	0
Lbr	4	0	4	38	206	0	80	13	19	5	5	10	0	0	11	6	9	15	6	10	4	3	12	25	0	19	0	4	0	0	5	34	0	0	3	28	15	0	104	49	6	22	20	5	1	13	16	16	0
Crabp2	0	0	1	10	0	0	84	0	7	2	2	0	0	0	6	15	2	0	1	6	0	2	2	0	0	0	0	0	0	0	71	0	0	4	0	19	6	0	0	0	0	24	0	0	0	3	0	0	0
Nes	0	0	8	4	11	0	547	6	1	51	19	0	0	0	0	4	0	0	0	3	0	0	0	0	0	0	0	0	0	0	32	0	0	4	0	185	0	0	91	12	0	84	6	7	0	0	0	2	0
Bcan	0	0	9	0	0	0	243	3	120	24	5	0	0	0	0	0	0	0	0	3	1	0	0	0	0	0	0	0	0	0	61	5	0	15	0	92	4	0	16	0	0	13	16	0	0	3	0	26	0
Hapln2	0	0	0	0	0	0	0	0	0	0	0	0	0	0	0	0	0	0	0	0	0	0	0	0	0	0	0	0	0	0	0	0	0	0	0	0	0	0	0	0	0	0	0	0	0	0	0	0	0
Prcc	7	0	6	8	5	0	0	8	3	8	6	5	0	0	24	4	25	6	2	16	3	3	10	21	2	6	0	4	0	0	27	11	0	22	14	8	32	0	11	25	8	1	18	18	12	11	14	23	0
Mettl25b	9	0	6	1	0	0	23	9	1	19	7	9	0	0	0	3	3	2	19	3	2	10	8	8	9	14	0	7	0	0	5	34	0	14	4	2	16	0	28	9	16	22	8	15	17	24	7	11	0
Hdgf	161	457	183	55	78	11	146	170	137	187	150	143	0	0	84	279	205	135	125	184	136	171	182	250	208	83	0	215	0	0	174	280	0	123	264	125	370	1	427	619	242	110	271	299	199	161	297	271	0
Slc25a18	0	0	4	0	0	0	12	2	2	0	0	1	0	0	11	0	0	0	0	0	0	0	0	0	0	0	0	0	0	0	17	1	0	0	0	0	0	0	0	0	0	0	0	0	0	0	0	0	0
Thop1	19	351	47	18	35	0	50	58	57	29	33	21	0	0	8	17	18	18	33	55	9	38	33	17	39	9	0	6	0	0	23	63	0	7	58	23	101	0	38	41	34	6	22	80	34	22	65	33	0
Apba3	14	0	22	10	0	0	40	8	14	23	8	12	0	0	7	10	23	9	12	9	1	18	11	23	26	8	0	11	0	0	13	16	0	8	16	24	18	0	39	13	36	8	18	17	10	11	24	10	0
Matk	2	0	0	0	0	0	0	0	0	4	0	0	0	0	0	0	0	9	0	0	0	0	1	3	0	0	0	0	0	0	0	0	0	0	0	4	3	0	0	0	0	0	16	2	3	0	1	15	0
Pias4	27	20	34	12	4	1	45	24	27	20	21	10	0	0	13	22	7	16	17	12	19	32	28	23	11	17	0	19	0	0	18	33	0	21	33	8	82	0	62	25	14	11	28	56	50	11	38	20	0
Map2k1	181	0	143	18	157	56	103	198	202	223	201	147	0	0	64	179	268	181	138	83	108	209	133	360	164	207	0	225	0	0	227	405	0	79	273	40	288	2	434	465	237	53	173	253	165	110	385	186	0
Sgta	46	0	58	43	124	35	230	55	98	117	52	40	0	0	32	74	127	60	47	34	25	68	41	105	94	46	0	70	0	0	42	130	0	33	128	54	92	0	132	120	117	38	76	150	92	88	92	72	0
Nmrk2	2	0	0	0	7	0	0	0	0	0	0	0	0	0	0	0	0	0	0	2	0	0	5	0	4	0	0	0	0	0	0	0	0	2	1	0	0	0	0	5	0	1	0	0	0	0	0	0	0
Tmem242	50	0	68	24	7	6	67	63	70	53	71	38	0	0	8	38	52	29	32	24	30	24	42	66	36	33	0	41	0	0	27	48	0	24	64	12	78	2	88	90	58	21	101	63	58	44	73	56	0
Dtx2	9	0	12	2	4	0	74	8	19	16	9	2	0	0	2	9	1	1	4	2	3	2	6	1	0	3	0	0	0	0	7	10	0	0	10	1	6	0	0	8	0	0	4	5	1	2	8	3	0
Zp3	0	0	0	0	0	0	0	2	1	0	1	0	0	0	0	0	0	0	0	0	0	0	0	0	0	0	0	0	0	0	0	4	0	0	0	0	11	0	0	0	0	0	0	0	0	0	0	0	0
Hspb1	113	488	58	86	694	0	81	388	74	190	392	456	0	0	323	8	174	75	8	76	453	703	268	711	21	495	0	258	0	0	79	834	0	106	365	32	2140	0	1265	1937	30	82	1099	333	1255	421	942	148	0
Rasa4	3	0	258	31	4	23	0	40	52	107	19	19	0	0	22	87	115	40	84	26	19	102	0	20	28	3	0	21	0	0	104	66	0	14	178	0	12	0	84	147	207	174	20	113	87	137	163	45	0
Syt5	7	0	156	6	0	109	0	82	376	201	20	92	0	0	6	264	110	140	167	2	56	220	2	155	297	91	0	120	0	0	167	263	0	3	176	7	13	0	157	479	221	51	0	5	30	0	186	0	0
Hnrnpa2b1	315	404	319	350	654	95	897	339	390	599	313	233	0	0	247	440	632	263	328	380	223	469	344	450	539	433	0	447	0	0	627	936	0	369	297	505	476	5	601	1000	454	317	452	632	763	412	419	558	0
Fxyd4	1	0	0	0	0	0	0	0	0	0	0	0	0	0	0	0	0	0	0	0	0	2	0	0	0	0	0	0	0	0	0	0	0	0	0	0	0	0	0	0	1	1	0	0	0	0	0	0	0
Yju2b	12	0	8	0	0	0	0	14	21	5	16	15	0	0	0	17	13	8	9	7	9	9	13	10	20	13	0	0	0	0	0	10	0	16	39	9	15	3	0	77	16	6	40	50	22	25	34	4	0
Mri1	20	0	11	28	1	0	2	24	21	7	12	10	0	0	16	26	7	13	6	10	9	16	19	31	14	12	0	23	0	0	12	21	0	4	17	0	32	0	5	45	9	4	15	30	30	23	19	36	0
Prkacb	271	0	220	29	93	0	8	122	306	89	209	97	0	0	80	57	60	118	51	158	42	16	216	116	109	66	0	11	0	0	177	16	0	118	107	9	443	0	169	126	39	63	270	81	271	72	148	319	0
Sgsh	8	0	10	0	2	0	0	10	6	16	4	6	0	0	14	0	0	9	7	3	4	2	16	5	5	3	0	0	0	0	1	1	0	8	11	0	30	0	6	6	8	8	5	19	13	12	19	5	0
Chd5	8	0	0	3	9	0	0	4	0	8	3	1	0	0	0	22	53	12	10	16	0	26	11	77	84	14	0	28	0	0	27	111	0	7	8	1	18	0	89	32	5	19	27	10	25	6	20	18	0
Cstb	66	0	79	139	91	24	151	102	136	69	78	97	0	0	128	256	103	75	84	117	130	227	92	140	108	101	0	123	0	0	153	239	0	82	160	157	289	1	331	267	85	47	199	141	271	247	128	55	0
Sh2b2	5	0	2	0	13	0	0	3	0	0	1	8	0	0	1	1	0	4	0	0	1	1	1	3	0	1	0	0	0	0	0	0	0	0	1	0	0	0	0	6	2	0	15	5	0	0	5	3	0
Pex5	24	0	36	39	0	0	0	32	36	58	18	24	0	0	28	36	0	6	19	24	11	9	27	37	36	17	0	34	0	0	22	83	0	24	43	51	33	1	26	74	23	34	43	56	25	43	28	47	0
Jkamp	136	408	135	69	77	29	15	136	105	108	122	122	0	0	59	132	103	103	103	73	105	159	141	172	235	65	0	116	0	0	214	168	0	93	202	21	299	7	219	201	132	64	148	199	215	16	186	178	0
Cd44	19	0	239	116	165	59	1581	0	106	515	6	9	0	0	99	423	544	196	234	90	4	361	9	84	328	41	0	329	0	0	1206	562	0	33	123	517	31	0	492	802	415	405	6	144	452	318	60	20	0
Slc1a2	5	52	13	0	0	0	0	0	0	0	1	4	0	0	0	0	0	6	0	3	4	0	5	0	0	0	0	0	0	0	31	6	0	5	0	0	4	0	0	0	5	42	0	0	12	2	0	0	0
Eif2ak4	10	0	5	7	44	0	5	0	9	4	3	2	0	0	7	0	1	2	0	8	0	0	6	0	11	0	0	3	0	0	9	3	0	0	9	9	3	0	0	0	3	2	11	13	3	0	9	29	0
Wdr1	218	0	381	124	149	86	984	407	417	546	303	173	0	0	100	298	393	146	177	315	142	225	168	314	238	189	0	199	0	0	303	394	0	200	378	340	369	1	597	455	366	104	275	425	493	242	436	485	0
Slc2a9	0	0	5	0	0	0	1	0	0	0	2	0	0	0	0	0	8	0	0	0	0	0	0	0	0	0	0	3	0	0	0	1	0	0	0	0	0	0	3	0	0	0	0	0	0	0	0	3	0
Ccn4	6	0	12	0	0	0	0	11	0	4	19	0	0	0	0	0	0	14	0	0	2	48	36	0	0	0	0	47	0	0	12	113	0	25	2	0	72	0	15	40	0	0	0	0	0	0	1	4	0
Ndrg1	2	0	13	229	162	10	427	19	35	158	0	1	0	0	5	13	0	1	7	87	2	10	5	4	30	0	0	57	0	0	110	122	0	60	0	153	1	0	44	8	9	235	80	258	0	25	0	228	0
4930550C14Rik	0	0	3	0	0	0	0	0	0	0	3	1	0	0	0	1	0	0	2	0	0	0	0	2	0	0	0	0	0	0	0	23	0	1	5	7	5	0	1	53	0	0	0	17	5	0	0	0	0
Man2b1	33	0	50	43	11	16	0	26	17	40	21	8	0	0	0	30	50	14	12	7	6	22	9	31	17	12	0	4	0	0	9	36	0	7	23	4	49	0	35	7	24	8	27	15	22	32	30	10	0
Klf5	7	1	39	40	0	0	25	6	87	54	2	2	0	0	0	60	27	45	44	0	1	33	5	0	7	0	0	0	0	0	12	0	0	0	4	14	0	0	10	17	45	61	13	32	115	8	21	1	0
Wdr83	22	0	26	2	32	0	24	11	20	19	15	22	0	0	14	54	33	7	8	22	11	67	21	64	38	25	0	28	0	0	14	59	0	24	41	4	61	0	0	44	17	10	51	96	82	14	26	35	0
Prdx2	503	423	495	168	113	173	476	544	451	589	395	511	0	0	294	643	497	468	286	532	397	566	650	814	573	322	0	428	0	0	465	711	0	508	797	70	1491	5	482	1249	502	140	863	874	1573	414	834	769	0
Polr2a	39	0	34	17	2	0	68	36	31	35	22	8	0	0	31	18	32	29	7	20	10	21	12	51	35	35	0	37	0	0	85	74	0	41	26	22	100	1	106	18	23	53	72	46	57	15	57	33	0
Shbg	0	0	0	0	0	0	0	0	0	0	0	0	0	0	0	0	0	0	0	0	0	0	0	0	0	0	0	0	0	0	0	0	0	0	0	0	0	0	0	0	1	5	0	0	0	0	0	0	0
Senp3	23	0	58	6	87	6	91	30	11	46	39	23	0	0	8	17	8	17	16	19	13	27	20	33	22	8	0	12	0	0	42	37	0	25	21	29	68	0	39	59	15	8	25	47	57	15	25	52	0
Corin	0	0	0	0	0	0	0	0	9	0	0	0	0	0	0	0	0	0	0	4	0	0	0	0	0	0	0	0	0	0	0	0	0	0	0	33	0	0	0	0	0	0	1	0	0	0	0	0	0
Plekha8	6	0	10	0	7	0	15	11	2	0	7	5	0	0	0	4	0	3	0	0	5	10	4	0	0	0	0	4	0	0	1	8	0	0	11	0	11	0	1	33	16	0	8	0	17	0	8	12	0
G6pc2	0	0	0	0	0	0	0	0	0	0	0	0	0	0	0	0	0	0	0	0	0	0	0	0	0	0	0	0	0	0	0	0	0	0	0	0	0	0	0	0	1	0	0	0	0	0	0	1	0
Spc25	2	0	4	0	0	0	0	4	0	0	0	5	0	0	0	0	0	2	0	0	0	0	2	0	0	0	0	0	0	0	0	0	0	1	0	0	0	0	6	0	0	0	4	0	0	0	0	0	0
Dnah2	0	0	0	0	0	0	4	0	0	0	2	0	0	0	0	0	0	0	0	0	0	0	0	0	0	0	0	0	0	0	0	0	0	0	0	0	4	0	0	0	0	11	0	0	0	0	0	0	0
Ripk4	0	0	1	0	0	0	0	0	0	0	0	0	0	0	0	0	0	0	0	0	0	0	0	0	0	0	0	0	0	0	0	19	0	0	0	0	0	0	3	0	5	4	0	0	0	0	0	0	0
Ufd1	116	3	132	12	46	87	62	134	121	216	95	63	0	0	51	133	217	113	121	126	52	116	110	233	224	231	0	169	0	0	157	289	0	88	149	39	223	0	117	316	141	23	164	220	272	90	166	158	0
Zfp287	7	0	3	0	32	0	112	15	5	10	2	7	0	0	0	3	0	5	4	3	2	33	4	0	0	3	0	10	0	0	7	19	0	6	11	0	6	0	56	25	4	0	4	1	13	9	3	17	0
Prlr	0	0	2	0	20	0	0	20	0	0	29	0	0	0	0	43	0	5	1	6	2	0	0	0	3	0	0	0	0	0	19	4	0	0	0	0	1	0	17	18	0	0	0	0	0	0	0	0	0
Letm1	95	0	128	6	35	13	0	89	116	120	93	62	0	0	20	92	101	54	66	54	40	101	47	165	77	47	0	84	0	0	72	61	0	92	122	14	129	1	167	209	145	35	89	129	61	70	173	147	0
Ubqln1	256	1	232	11	135	11	267	214	231	238	203	106	0	0	100	118	170	98	88	198	89	185	152	117	143	128	0	129	0	0	208	346	0	99	228	71	363	5	328	305	179	31	268	214	187	107	301	343	0
Fgfr4	0	0	0	0	0	0	0	0	0	0	0	0	0	0	0	0	0	0	0	0	0	0	0	0	0	0	0	0	0	0	0	0	0	0	0	0	0	0	0	0	0	0	0	0	0	0	0	0	0
Cadm3	90	0	65	10	41	0	0	63	13	33	91	30	0	0	18	11	36	30	13	26	31	33	48	42	23	23	0	10	0	0	41	60	0	30	40	10	193	2	172	75	34	7	117	80	104	35	37	67	0
Fcer1a	0	0	0	0	0	0	0	0	0	0	0	0	0	0	0	0	0	0	0	0	0	0	0	0	0	0	0	0	0	0	0	0	0	0	0	0	0	0	0	0	0	0	0	0	0	0	0	0	0
Txn2	109	10	113	29	15	10	51	167	111	110	141	154	0	0	63	117	141	103	57	140	111	131	173	246	148	119	0	118	0	0	109	183	0	147	178	58	337	0	270	249	142	35	266	151	336	83	199	304	1
Casp14	0	0	0	0	0	0	0	0	0	0	0	0	0	0	0	0	0	0	0	0	0	0	0	0	0	0	0	0	0	0	0	0	0	0	0	0	0	0	0	0	0	0	0	0	0	0	0	0	0
Slc1a6	0	0	5	0	0	0	0	1	13	0	0	2	0	0	0	16	14	0	10	0	0	2	0	0	0	0	0	8	0	0	0	0	0	2	5	0	3	0	7	0	2	0	0	6	2	0	8	0	0
Slc1a3	0	0	4	0	1	0	309	0	2	6	0	0	0	0	0	0	0	0	0	0	0	0	1	0	0	0	0	0	0	0	42	0	0	0	0	84	0	0	10	0	0	7	5	0	0	0	0	9	0
Crbn	323	0	182	32	49	30	80	151	129	196	152	94	0	0	85	82	128	156	132	110	95	96	361	186	106	119	0	99	0	0	138	218	0	127	175	29	443	0	62	404	271	24	354	293	484	58	338	202	1
Il5ra	0	0	0	0	0	0	0	0	0	0	0	0	0	0	0	0	0	0	0	0	0	0	0	0	0	0	0	0	0	0	0	0	0	0	0	0	0	0	0	0	0	1	0	0	0	0	0	0	0
Msh6	23	0	7	0	3	0	0	6	3	0	6	6	0	0	1	0	16	0	9	12	5	4	4	18	9	4	0	6	0	0	14	4	0	2	12	20	13	0	0	18	2	0	20	25	16	4	7	24	0
Fbxo11	49	0	40	16	43	0	16	41	35	54	23	29	0	0	56	40	36	31	29	26	27	48	29	76	20	40	0	29	0	0	57	64	0	33	28	18	107	0	45	34	24	9	95	94	71	30	72	86	0
Mlxipl	0	0	0	0	1	0	0	0	0	0	0	0	0	0	0	0	0	0	0	0	0	0	0	0	5	0	0	0	0	0	0	0	0	0	0	0	0	0	0	0	0	0	0	0	0	0	0	0	0
Tbl2	9	0	13	10	15	0	0	16	9	20	19	4	0	0	8	22	21	12	18	12	6	41	14	3	39	15	0	15	0	0	17	20	0	7	33	10	23	0	31	15	11	2	9	24	9	3	32	13	0
Bud23	21	0	25	0	8	6	0	42	21	9	27	23	0	0	20	34	20	15	27	14	19	15	37	58	31	16	0	18	0	0	22	33	0	11	39	5	96	2	45	78	33	22	44	39	35	40	23	39	0
Nid1	0	0	3	3	0	2	180	0	6	20	4	0	0	0	0	0	0	0	0	0	0	0	2	5	0	9	0	5	0	0	3	13	0	0	0	96	1	0	3	0	0	72	9	0	0	1	0	0	0
Mcm5	2	0	2	0	0	0	0	5	0	0	5	0	0	0	0	3	0	0	6	0	1	9	4	2	0	2	0	0	0	0	0	0	0	0	2	0	0	0	0	0	0	0	1	0	14	0	9	12	0
Hmox1	189	1146	76	193	27	0	2523	34	144	491	106	45	0	0	65	84	126	5	99	162	16	160	168	105	82	13	0	121	0	0	423	254	0	105	62	1419	219	7	1113	326	32	1379	89	64	60	605	34	21	0
Mprip	132	159	171	40	94	67	468	89	91	164	113	72	0	0	88	73	103	49	59	72	55	96	160	100	57	44	0	157	0	0	145	302	0	95	136	114	268	1	394	219	145	50	159	241	197	40	138	174	0
Cic	36	1	9	11	31	0	73	8	17	55	36	17	0	0	11	8	62	10	20	29	13	37	16	31	12	9	0	17	0	0	45	65	0	11	37	29	66	0	34	72	25	6	47	38	61	22	34	31	0
Pafah1b3	29	0	40	15	0	24	39	53	81	78	21	45	0	0	49	103	81	34	47	31	45	79	52	98	42	43	0	42	0	0	103	166	0	54	121	1	99	1	35	218	119	7	42	75	204	37	57	76	0
Il27ra	0	0	0	0	0	0	0	0	0	0	0	0	0	0	0	0	0	0	0	0	0	0	0	0	0	0	0	0	0	0	0	0	0	2	0	0	0	0	0	0	0	0	0	0	0	0	0	0	0
Prkaca	141	2	104	18	67	11	50	148	87	188	177	57	0	0	28	54	112	44	52	97	33	58	111	123	74	66	0	85	0	0	49	173	0	49	151	12	189	2	140	172	90	4	171	114	97	71	234	211	0
Asf1b	0	0	1	0	0	0	0	1	0	0	1	1	0	0	0	3	2	0	0	0	0	0	9	8	4	0	0	19	0	0	0	0	0	3	2	0	3	0	0	8	0	0	0	0	5	0	0	0	0
Myl10	0	0	0	0	0	0	0	0	0	0	0	0	0	0	0	0	0	0	0	0	0	0	0	0	0	0	0	0	0	0	0	0	0	0	0	0	0	0	0	0	0	0	0	1	1	0	0	0	0
Ddx39a	9	0	5	0	2	0	0	20	10	21	13	12	0	0	13	9	35	27	9	15	11	9	17	4	26	23	0	21	0	0	52	64	0	22	9	58	22	0	12	51	10	0	17	8	47	13	14	3	0
Dnajb1	108	0	104	79	547	20	348	105	172	108	113	103	0	0	48	57	153	84	60	222	36	230	89	73	40	37	0	37	0	0	45	185	0	105	99	43	226	2	97	152	75	726	113	215	171	277	314	299	0
Msh4	0	0	0	0	1	0	0	0	0	0	0	0	0	0	0	0	0	0	0	0	0	0	1	0	0	0	0	0	0	0	0	0	0	0	0	0	0	0	0	0	0	8	0	0	6	2	0	0	0
Usp40	3	0	1	6	0	0	0	15	12	17	11	7	0	0	0	0	14	8	0	13	2	3	5	10	13	12	0	18	0	0	10	29	0	0	8	13	5	0	24	13	14	0	8	3	3	14	4	13	0
Evx1	0	0	0	1	0	0	0	0	0	0	0	0	0	0	0	0	0	0	0	0	0	0	0	0	0	0	0	0	0	0	0	0	0	0	0	0	0	0	0	0	0	0	0	0	0	0	0	0	0
Kbtbd4	7	0	15	7	0	0	49	19	12	17	25	4	0	0	3	10	0	10	3	9	17	26	8	20	3	18	0	7	0	0	17	34	0	7	0	0	37	0	23	22	29	0	13	49	18	29	13	50	0
Celf1	26	0	58	22	3	0	154	46	87	51	51	25	0	0	8	49	43	14	45	21	19	49	27	41	19	34	0	65	0	0	41	78	0	21	30	133	46	0	93	43	63	60	29	49	67	61	33	42	0
Ndufs3	187	0	158	32	58	31	63	155	100	168	135	135	0	0	155	136	207	148	153	241	129	164	229	265	145	97	0	161	0	0	189	197	0	237	181	16	511	1	158	408	127	52	427	347	318	192	262	330	0
Por	25	0	43	34	86	0	368	53	56	82	51	54	0	0	8	52	35	16	29	11	13	33	18	85	58	38	0	30	0	0	44	63	0	27	53	94	108	2	209	122	52	52	63	32	62	52	75	32	0
Igf1r	26	0	32	27	74	0	174	41	63	26	27	31	0	0	29	51	45	30	25	35	13	9	7	72	27	38	0	16	0	0	24	64	0	11	30	16	41	0	243	86	41	16	46	95	82	8	25	67	0
Insr	27	0	11	18	176	0	36	11	8	5	17	11	0	0	3	16	19	17	3	20	10	32	2	47	5	21	0	3	0	0	0	59	0	15	11	0	31	0	29	36	17	1	25	52	33	16	24	48	0
Fcer2a	0	0	0	0	0	0	0	0	0	0	0	0	0	0	0	0	0	0	0	0	0	2	0	0	0	0	0	0	0	0	0	0	0	0	0	0	0	0	0	0	0	0	0	0	0	0	0	0	0
Cyp2a5	0	0	0	0	0	0	0	0	0	0	0	0	0	0	0	0	0	0	0	0	0	0	0	0	0	0	0	0	0	0	0	0	0	0	0	0	0	0	0	0	0	0	0	0	0	0	0	0	0
Atp4a	0	0	0	0	0	0	0	0	0	0	0	0	0	0	0	0	0	0	0	2	0	0	0	0	0	0	0	0	0	0	0	1	0	0	0	0	0	0	0	0	0	0	0	0	0	0	0	0	0
Trim28	43	0	45	50	82	13	55	48	40	35	37	20	0	0	37	28	36	17	40	20	11	44	26	42	13	19	0	29	0	0	31	50	0	11	70	46	59	0	162	52	24	12	53	82	56	33	54	50	0
Ube2m	227	231	255	33	116	23	113	263	156	277	231	138	0	0	88	180	197	87	115	119	113	184	193	267	170	146	0	183	0	0	140	281	0	129	344	54	489	3	323	423	168	31	295	287	253	137	332	223	4
Adcy9	6	0	1	0	0	0	0	6	7	0	3	4	0	0	16	0	4	2	1	2	2	3	4	8	0	0	0	3	0	0	8	2	0	5	9	1	40	0	59	2	5	0	5	11	8	2	8	3	0
Mef2c	146	0	29	53	154	29	160	6	25	99	0	7	0	0	120	175	158	33	29	40	1	48	101	0	32	0	0	9	0	0	35	86	0	22	7	8	9	0	0	13	154	54	107	230	262	143	23	70	0
Ctr9	61	0	59	6	89	0	196	41	54	46	43	39	0	0	1	26	36	32	21	30	28	37	33	46	25	9	0	41	0	0	2	28	0	22	34	15	87	0	117	96	50	4	100	56	50	14	74	100	0
Eif4g2	566	195	640	257	455	169	1208	542	773	990	495	411	0	0	323	293	479	331	330	377	311	482	403	537	346	308	0	428	0	0	471	853	0	314	611	304	1129	6	851	958	435	131	716	582	648	298	754	606	2
Irag1	0	0	1	7	0	0	42	0	3	0	0	0	0	0	0	0	0	0	0	0	0	0	0	0	0	0	0	0	0	0	0	0	0	0	0	0	6	0	0	0	0	0	2	0	2	0	1	0	0
Pcyt1a	59	0	66	10	53	6	92	53	41	128	79	26	0	0	17	66	52	43	33	16	25	31	51	45	15	19	0	21	0	0	65	84	0	30	47	54	183	0	58	123	56	36	69	73	89	74	46	27	0
Zfp592	9	0	7	1	31	0	34	2	32	9	7	3	0	0	0	5	8	3	16	1	0	16	4	8	9	3	0	9	0	0	11	1	0	7	8	13	20	0	36	22	11	0	9	3	11	6	17	9	0
Psmd4	235	288	208	96	141	19	93	243	192	265	194	217	0	0	168	398	332	199	185	181	186	344	316	306	306	146	0	216	0	0	317	459	0	191	351	68	736	4	418	650	288	117	452	387	673	135	401	354	0
Tmod4	0	0	0	0	0	0	0	0	0	0	0	2	0	0	0	0	1	0	0	5	0	0	1	0	0	0	0	0	0	0	0	0	0	0	0	0	0	0	0	0	0	0	0	0	0	10	0	0	0
Insrr	0	0	0	0	0	0	0	2	0	0	0	14	0	0	0	0	0	0	0	0	0	1	0	13	0	0	0	0	0	0	0	0	0	0	8	0	0	0	35	0	0	0	0	0	0	0	16	0	0
Cabp5	0	0	0	0	0	0	0	0	0	0	0	0	0	0	0	0	0	0	0	0	0	0	0	0	0	0	0	0	0	0	0	0	0	0	0	0	0	0	0	0	0	0	0	0	0	0	0	0	0
Snx6	230	0	246	57	21	31	226	378	267	170	311	280	0	0	72	181	163	268	103	51	316	160	307	360	161	125	0	184	0	0	68	253	0	44	408	37	686	1	301	542	214	126	305	194	752	71	512	133	0
Mthfd2	33	0	42	0	12	17	250	53	105	67	46	34	0	0	75	47	98	56	28	46	40	78	47	96	109	48	0	74	0	0	100	170	0	48	105	112	95	2	66	59	46	0	117	48	81	27	112	46	0
Kit	14	0	0	36	60	0	0	0	0	32	0	2	0	0	0	30	19	0	8	0	0	46	0	389	7	195	0	69	0	0	24	91	0	0	3	23	0	0	411	137	15	26	0	22	11	18	0	0	0
Tomm40l	59	0	61	5	82	0	35	72	34	62	47	73	0	0	61	21	34	42	59	53	43	77	58	59	55	46	0	88	0	0	70	116	0	75	95	10	193	1	136	110	86	10	107	160	136	57	83	134	0
Nr1i3	0	0	0	2	0	0	0	2	0	3	9	1	0	0	1	1	0	0	0	0	0	0	7	3	0	0	0	0	0	0	6	0	0	1	0	0	6	0	7	2	0	0	1	3	12	0	1	3	0
Apoa2	2	0	3	0	0	0	0	1	0	1	3	1	0	0	0	0	3	0	1	7	0	0	1	11	0	0	0	1	0	0	5	0	0	0	3	0	21	1	14	3	7	0	1	4	6	0	4	1	0
Pan2	7	0	4	0	0	0	0	2	12	0	18	0	0	0	0	2	14	5	10	0	0	0	4	0	3	0	0	2	0	0	0	25	0	0	5	0	7	0	14	1	9	32	10	3	3	26	6	39	0
Cs	344	672	351	12	68	120	76	326	268	315	256	186	0	0	85	185	242	143	143	218	112	156	232	391	184	185	0	189	0	0	165	326	0	127	376	68	443	3	220	430	335	58	357	429	324	185	467	435	0
Ampd3	21	0	61	5	43	9	159	24	35	48	36	17	0	0	3	29	27	21	38	17	15	7	27	0	37	5	0	50	0	0	24	23	0	30	19	27	61	0	81	84	34	43	26	61	36	60	38	68	0
Bcas2	145	0	137	38	74	0	55	139	98	154	158	147	0	0	181	258	294	142	134	108	126	267	164	304	305	152	0	155	0	0	301	302	0	182	174	65	477	2	373	327	156	62	239	316	537	136	169	182	0
Sh2d1a	0	0	13	9	0	0	10	13	0	8	13	7	0	0	40	7	83	17	37	32	9	29	0	15	27	1	0	15	0	0	0	32	0	23	7	0	3	0	86	6	1	47	23	83	0	6	25	46	0
Ctcf	37	0	26	36	27	6	133	24	24	87	41	16	0	0	41	35	84	22	20	39	33	51	35	70	36	28	0	15	0	0	54	72	0	11	30	43	48	0	102	45	38	41	41	85	65	67	35	44	0
Pard6a	33	0	32	21	0	0	0	31	21	32	35	18	0	0	12	34	47	21	22	13	10	16	32	13	29	28	0	13	0	0	10	60	0	31	58	7	63	0	0	79	13	0	29	22	53	30	48	45	0
Agrp	3	0	0	0	3	0	0	0	1	0	0	0	0	0	0	10	0	0	0	0	0	2	1	1	1	0	0	0	0	0	0	0	0	0	0	2	2	0	0	16	0	5	2	0	4	0	0	2	0
Pvalb	0	0	1	0	0	0	0	69	0	0	0	3	0	0	0	0	0	0	0	0	5	0	0	0	0	0	0	0	0	0	0	0	0	0	10	0	8	0	0	0	0	0	2	0	0	0	5	0	0
Tfap4	0	0	0	0	0	0	0	0	0	2	0	0	0	0	0	0	0	0	0	0	0	0	0	0	0	0	0	6	0	0	0	0	0	0	0	0	3	0	0	1	0	4	2	4	0	0	0	0	0
Ranbp1	144	394	141	123	59	72	313	249	109	228	195	255	0	0	181	302	350	245	170	181	271	268	197	328	349	156	0	216	0	0	382	382	0	297	220	158	565	2	249	632	226	105	240	352	810	296	283	251	0
Cd247	0	0	0	0	0	0	0	0	0	0	0	0	0	0	0	0	0	0	2	0	0	0	0	0	0	0	0	0	0	0	0	0	0	7	0	0	0	0	0	0	0	0	2	8	0	0	3	0	0
Rfx5	12	0	0	0	2	0	0	0	0	7	0	0	0	0	0	0	0	2	3	0	1	0	1	0	0	2	0	3	0	0	7	0	0	0	0	4	11	0	0	0	0	6	4	0	7	6	4	5	0
Psmb4	280	309	279	91	115	57	92	388	220	264	250	277	0	0	176	340	386	215	209	193	293	385	338	456	440	285	0	248	0	0	396	526	0	187	367	89	985	3	506	718	295	100	633	349	873	212	516	300	22
Mmp8	0	0	0	0	0	0	0	0	0	0	1	0	0	0	0	0	0	0	0	0	0	0	0	0	0	0	0	0	0	0	0	0	0	0	0	0	0	0	0	0	0	0	0	0	0	0	0	0	0
Slc30a4	22	0	27	0	25	0	11	5	0	14	9	1	0	0	21	26	38	5	7	19	4	50	37	10	51	5	0	28	0	0	12	115	0	34	6	1	15	0	0	76	5	0	15	37	44	55	14	32	0
Sqor	0	0	2	0	0	0	38	0	5	20	1	0	0	0	0	41	0	10	29	31	0	17	0	0	27	0	0	0	0	0	25	0	0	6	0	0	2	0	0	11	4	0	3	38	0	1	0	28	0
Bloc1s6	37	0	65	0	24	0	0	47	51	47	50	16	0	0	13	46	88	49	41	24	21	54	51	45	12	5	0	30	0	0	16	140	0	41	36	0	85	0	28	112	78	3	47	62	63	32	63	82	0
Metap1	97	0	60	58	15	0	44	118	132	82	65	69	0	0	55	98	78	45	46	54	45	128	75	54	66	92	0	98	0	0	61	159	0	84	110	43	194	0	51	229	57	68	103	62	121	74	166	113	0
Gpr108	42	1	69	11	26	15	10	43	100	76	45	27	0	0	40	54	110	48	34	60	18	49	35	53	105	15	0	50	0	0	62	144	0	50	73	11	114	3	54	76	79	20	84	136	83	32	62	102	0
Tnfsf14	0	0	0	0	0	0	0	0	0	0	0	0	0	0	0	0	0	0	0	0	0	0	0	0	0	0	0	0	0	0	0	0	0	0	0	0	0	0	0	0	0	0	0	0	0	0	0	0	0
Gata6	0	0	1	0	0	0	0	0	0	0	0	0	0	0	0	0	0	0	0	0	0	0	0	0	0	0	0	0	0	0	0	0	0	0	0	0	0	0	0	0	0	0	0	0	0	0	0	0	0
Rsl1d1	93	0	66	116	65	0	677	131	90	169	91	79	0	0	58	166	107	87	98	112	85	161	86	185	130	94	0	136	0	0	184	272	0	129	141	215	176	3	240	264	93	57	139	137	247	160	168	135	0
Cnga2	0	0	0	0	0	0	0	0	0	0	0	0	0	0	0	0	0	0	0	0	0	0	0	0	0	0	0	0	0	0	0	0	0	0	0	0	0	0	0	0	8	0	0	0	0	0	0	0	0
Apc	159	0	74	43	98	0	144	122	112	246	129	115	0	0	117	191	209	91	106	128	108	188	148	169	279	90	0	131	0	0	121	244	0	119	122	48	319	2	279	265	172	179	219	151	186	104	160	157	0
Reep5	983	580	1748	314	377	611	97	583	1141	1819	741	435	0	0	437	697	1210	532	813	697	412	745	520	1003	766	566	0	607	0	0	1121	1063	0	462	755	92	1735	6	2234	1485	1211	116	1188	1783	1120	613	938	1073	0
Ergic3	91	314	138	27	62	6	179	150	112	90	82	93	0	0	20	90	59	74	116	92	84	71	119	208	182	102	0	86	0	0	136	278	0	85	128	20	270	0	273	207	136	58	152	141	271	102	135	161	38
Uqcc1	109	0	64	22	0	25	0	102	94	73	71	44	0	0	37	68	102	36	46	70	37	47	85	162	61	49	0	42	0	0	60	111	0	41	94	1	123	1	36	104	64	11	84	100	105	55	122	257	0
Spo11	0	0	0	0	0	0	0	0	0	0	0	0	0	0	0	0	0	0	0	0	0	0	0	0	0	0	0	0	0	0	0	0	0	0	0	0	0	0	0	0	0	0	0	0	0	0	0	0	0
Ncoa2	34	0	36	2	75	0	42	17	35	41	20	41	0	0	15	50	63	26	46	23	5	157	14	46	28	52	0	57	0	0	39	105	0	11	28	3	49	0	256	78	33	56	47	40	56	9	70	113	0
Prl4a1	0	0	0	0	0	0	0	0	0	0	0	0	0	0	0	0	0	0	0	0	0	0	0	0	0	0	0	0	0	0	0	0	0	0	0	0	0	0	0	0	0	0	0	0	0	0	0	0	0
Trh	0	0	0	0	0	0	0	0	0	0	0	0	0	0	0	0	0	0	0	0	0	0	0	0	0	0	0	0	0	0	0	0	0	0	0	0	0	0	0	0	0	0	0	0	0	0	0	0	0
Nr2c2	27	0	27	23	32	0	14	18	26	36	18	9	0	0	23	41	61	17	28	17	4	3	10	7	30	13	0	19	0	0	3	42	0	2	30	19	23	0	29	34	18	25	46	43	33	10	30	15	0
Nr2c1	8	0	12	6	32	0	3	6	28	2	12	5	0	0	4	0	9	2	3	0	2	1	7	0	27	0	0	9	0	0	0	6	0	1	14	2	19	3	0	4	14	9	12	9	24	16	16	47	0
Smpd4	23	0	18	0	0	0	53	19	13	3	20	9	0	0	3	3	8	21	4	9	1	14	4	43	33	11	0	5	0	0	17	19	0	10	10	1	9	0	50	37	13	29	26	13	14	30	11	7	0
Pex1	26	0	11	0	15	0	0	9	27	15	24	14	0	0	0	14	28	7	5	4	9	9	20	31	21	6	0	11	0	0	3	32	0	12	21	9	31	0	41	42	17	2	29	57	25	45	19	35	0
Otx1	0	0	0	0	0	0	0	0	2	0	0	0	0	0	0	0	0	0	0	0	0	0	0	0	0	0	0	0	0	0	0	0	0	0	0	0	0	0	0	0	0	0	0	0	0	0	0	0	0
Kctd20	70	1	56	35	48	33	93	91	103	106	57	49	0	0	2	76	45	45	34	42	33	60	42	56	71	52	0	43	0	0	88	140	0	14	49	20	106	0	60	152	73	4	85	52	90	74	136	141	0
Itgae	2	0	0	0	0	0	0	0	0	0	0	0	0	0	0	0	0	0	0	0	0	0	5	0	0	0	0	0	0	0	0	0	0	5	0	0	0	0	7	0	0	0	1	0	0	0	4	0	0
Ctns	2	0	22	11	0	0	3	13	61	17	7	14	0	0	5	16	23	13	16	9	6	10	14	6	30	28	0	38	0	0	10	34	0	0	19	21	20	0	1	41	16	21	15	37	24	9	7	5	0
P2rx5	0	0	11	0	0	0	0	3	10	2	5	7	0	0	2	0	0	6	0	0	6	0	3	0	0	0	0	0	0	0	0	0	0	0	10	0	5	0	0	0	0	0	21	0	0	0	5	0	0
Shpk	4	0	4	23	1	0	26	6	9	8	0	2	0	0	0	4	2	6	1	1	2	9	1	0	0	5	0	8	0	0	0	17	0	0	19	0	5	0	0	2	0	0	7	0	13	12	2	3	0
Trpv1	45	0	205	126	0	140	0	13	5	789	4	240	0	0	137	484	462	180	317	12	4	343	2	611	461	305	0	505	0	0	320	919	0	1	517	16	0	0	922	988	646	148	0	451	2	76	635	15	0
Ephb3	4	0	2	0	0	0	46	0	2	0	0	1	0	0	0	0	0	0	0	0	0	0	0	0	0	0	0	0	0	0	0	0	0	0	0	1	2	0	0	0	0	0	3	0	0	0	0	0	0
Tuft1	0	0	0	0	0	0	0	16	0	0	4	17	0	0	0	20	0	1	17	6	1	23	0	0	0	6	0	9	0	0	7	43	0	0	5	0	3	0	0	32	47	23	2	10	0	12	21	12	0
Rcn1	0	0	1	37	1	26	241	1	6	50	3	2	0	0	0	17	6	0	4	0	0	5	0	118	23	74	0	8	0	0	38	23	0	5	8	58	6	0	55	27	11	29	11	56	2	9	14	29	0
Dnase1	2	0	4	0	0	0	0	0	0	0	0	0	0	0	0	0	0	0	0	0	1	0	1	0	0	0	0	0	0	0	0	0	0	0	0	0	0	0	0	0	0	5	7	0	6	0	1	5	0
Trap1	90	0	96	50	6	0	0	110	63	28	77	41	0	0	31	25	93	62	38	85	41	20	51	56	68	48	0	40	0	0	65	48	0	40	111	15	159	1	145	74	45	26	111	66	96	72	122	94	0
Naa60	67	0	86	4	9	32	43	67	43	80	59	26	0	0	33	46	79	39	39	79	11	45	59	103	88	19	0	30	0	0	51	116	0	44	38	13	112	0	47	68	68	31	129	62	33	61	74	146	0
1700037C18Rik	0	0	6	0	0	12	30	7	13	6	8	4	0	0	0	2	6	6	6	3	3	0	0	5	1	0	0	4	0	0	0	16	0	4	9	6	11	0	44	8	6	6	5	7	5	10	10	8	0
Ankrd13d	33	1	93	0	4	4	0	64	107	36	55	23	0	0	15	42	42	51	29	47	20	38	43	28	28	16	0	18	0	0	49	13	0	14	67	1	76	0	40	67	64	27	94	50	86	49	90	48	0
Tyrp1	0	0	0	0	0	0	39	0	0	4	1	0	0	0	0	53	0	0	0	3	0	0	0	0	0	0	0	0	0	0	72	9	0	0	0	0	0	0	0	0	0	0	0	0	0	0	0	0	0
Tpr	177	0	91	159	132	0	56	115	128	118	136	101	0	0	93	133	210	116	76	54	63	152	111	153	178	67	0	80	0	0	122	197	0	77	118	78	287	2	183	192	93	80	174	83	272	82	131	49	0
Pdc	0	0	0	0	0	0	0	0	0	0	0	0	0	0	0	0	0	0	0	0	0	0	0	0	0	0	0	0	0	0	0	0	0	0	0	0	0	0	0	0	0	0	0	0	0	0	0	0	0
Odr4	133	0	119	28	32	0	86	124	118	149	93	100	0	0	76	197	176	149	86	147	54	149	176	134	119	92	0	100	0	0	160	126	0	95	128	15	325	1	109	258	178	8	240	191	127	74	178	193	0
Prg4	1	0	0	0	0	0	19	1	0	0	1	1	0	0	0	0	0	0	0	2	0	0	0	0	1	0	0	0	0	0	0	0	0	0	0	0	0	0	1	0	0	0	3	0	4	0	0	0	0
Dhx34	6	0	4	10	0	0	0	3	1	5	3	5	0	0	0	1	3	3	4	0	0	2	0	5	0	2	0	1	0	0	0	6	0	4	1	0	3	0	0	22	3	0	1	0	1	0	4	0	0
Kptn	11	0	12	0	0	0	4	12	17	4	9	9	0	0	6	7	18	8	7	1	2	15	5	27	18	13	0	8	0	0	19	34	0	3	20	4	17	0	31	25	8	5	30	9	32	12	19	23	0
Napa	463	468	753	124	220	189	369	686	609	429	504	382	0	0	304	444	442	446	315	437	293	378	423	622	408	339	0	382	0	0	319	721	0	298	728	88	1077	6	442	1083	608	116	787	918	944	642	876	799	0
Sra1	70	0	85	12	33	104	58	64	83	108	65	86	0	0	46	60	164	123	58	59	68	108	82	166	106	45	0	133	0	0	108	312	0	78	106	46	122	0	148	277	117	92	97	135	189	76	171	139	0
Calcoco2	0	0	0	0	0	0	0	0	0	0	0	0	0	0	0	0	0	0	0	0	0	0	0	0	0	0	0	0	0	0	0	0	0	0	0	0	0	0	0	0	0	0	2	0	0	0	0	0	0
Atp5mc1	541	243	377	111	140	47	143	601	202	270	421	554	0	0	347	595	547	493	252	758	613	361	844	317	297	184	0	324	0	0	460	575	0	763	551	128	2000	21	851	1133	364	515	1207	782	1655	922	700	1202	15
Snf8	79	148	46	24	6	18	6	78	31	75	59	48	0	0	28	27	52	18	25	20	33	38	62	30	50	26	0	36	0	0	49	42	0	28	94	7	166	0	73	46	23	24	65	41	143	55	72	53	0
Tbcb	215	105	176	61	122	29	126	227	176	237	151	259	0	0	222	330	321	258	144	219	157	223	230	437	260	144	0	221	0	0	286	474	0	197	338	26	663	3	404	655	237	93	382	331	984	191	310	317	0
Inpp5k	67	0	81	37	1	0	62	82	130	87	45	28	0	0	14	57	65	26	47	28	15	47	50	130	100	40	0	30	0	0	29	29	0	37	72	10	74	0	43	81	69	16	51	64	55	20	87	54	0
Crkl	30	0	34	71	8	1	39	26	9	59	21	30	0	0	8	21	48	14	23	40	27	25	24	48	18	24	0	32	0	0	4	27	0	45	15	36	67	0	43	72	55	15	60	76	48	16	23	81	0
Upk3bl	0	0	0	0	0	0	0	0	0	0	0	0	0	0	0	0	0	0	0	0	0	0	0	0	0	0	0	0	0	0	0	0	0	0	0	0	0	0	0	0	0	0	0	3	0	1	0	0	0
Eps8l1	0	0	2	0	6	0	0	3	4	5	0	8	0	0	1	0	4	0	5	0	0	1	1	0	15	7	0	6	0	0	0	10	0	1	1	11	3	0	0	7	1	0	0	14	0	0	0	0	0
Clint1	78	0	92	25	28	27	70	60	70	87	102	52	0	0	69	41	153	33	44	65	46	78	77	112	60	36	0	53	0	0	28	54	0	51	58	55	144	2	56	99	52	45	49	58	112	69	72	133	0
Prss16	0	0	0	0	0	0	0	0	0	0	0	0	0	0	0	0	0	0	0	5	0	0	0	0	0	0	0	0	0	0	0	0	0	0	0	0	0	0	0	0	0	0	0	0	0	0	0	0	0
Cdkal1	7	0	4	10	0	0	57	11	25	31	15	16	0	0	0	13	20	0	0	9	5	23	10	17	0	1	0	9	0	0	0	8	0	4	5	7	20	0	16	58	1	12	27	29	11	10	6	25	0
Rhox6	0	0	0	0	0	0	0	0	0	0	0	0	0	0	0	0	0	0	0	0	0	0	0	0	0	0	0	0	0	0	0	0	0	0	0	0	0	0	0	0	0	0	0	0	0	0	0	0	0
Cdcp3	0	0	0	0	0	0	0	0	1	0	0	0	0	0	0	0	0	0	0	0	0	0	0	0	0	0	0	0	0	0	0	0	0	0	0	0	0	0	0	0	0	0	0	0	0	0	0	0	0
Htra1	205	0	4	80	242	0	179	188	8	24	183	59	0	0	18	2	7	2	28	91	84	98	163	261	5	181	0	72	0	0	53	163	0	55	129	67	501	0	448	279	44	69	245	158	26	156	176	62	0
Zbtb17	13	0	16	0	0	0	0	9	24	5	1	4	0	0	7	6	14	6	16	5	4	18	8	17	11	16	0	6	0	0	0	19	0	1	12	11	15	0	3	17	9	16	21	5	18	31	16	17	0
Clcnkb	0	0	0	0	0	0	0	0	0	0	0	0	0	0	0	0	0	0	0	0	0	0	0	2	0	0	0	1	0	0	0	0	0	0	0	0	0	0	0	0	0	0	0	0	0	0	0	0	0
Fam131c	0	0	0	0	0	0	0	0	0	0	1	0	0	0	2	2	0	2	4	3	0	0	0	47	0	18	0	3	0	0	0	6	0	2	2	4	3	0	11	22	0	0	3	0	0	0	3	13	0
Fblim1	0	0	7	31	0	0	30	2	0	3	0	0	0	0	0	6	0	0	0	0	0	0	2	0	8	0	0	5	0	0	0	16	0	0	19	0	0	0	15	6	11	0	0	0	0	10	25	0	0
Hspb7	0	0	0	0	0	0	18	0	0	0	0	0	0	0	0	0	0	0	0	0	0	0	0	0	0	0	0	0	0	0	0	0	0	0	0	7	0	0	0	0	0	0	0	0	0	0	0	0	0
Epor	0	0	1	0	0	0	0	4	0	0	0	0	0	0	0	0	0	0	0	4	0	0	0	0	0	0	0	0	0	0	0	0	0	4	0	0	0	0	0	0	0	0	1	6	0	0	0	3	0
Ccdc159	7	0	5	0	0	0	0	5	7	2	6	10	0	0	0	3	12	4	4	2	0	10	7	8	11	11	0	11	0	0	1	18	0	5	4	0	17	0	12	20	7	3	14	13	0	24	7	19	0
Mob1b	38	0	30	22	14	0	21	27	10	60	33	37	0	0	10	48	62	21	34	13	15	32	16	4	10	15	0	23	0	0	40	49	0	9	29	16	40	0	35	71	21	15	27	45	52	61	59	14	0
Atp6v1b1	0	0	0	0	0	0	0	0	0	0	0	0	0	0	0	0	0	0	0	0	0	0	0	0	0	0	0	0	0	0	0	0	0	0	0	0	0	0	0	0	0	0	0	0	0	0	0	0	0
Vax1	0	0	0	0	0	0	0	0	0	0	0	0	0	0	0	0	0	0	0	0	0	0	0	0	0	0	0	0	0	0	0	0	0	0	0	0	0	0	0	0	0	0	0	0	0	0	0	0	0
Atp6v1b2	778	2	804	212	309	71	430	1054	751	646	840	401	0	0	170	453	648	439	347	508	353	432	568	729	533	401	0	463	0	0	316	732	0	466	805	191	1414	8	759	871	526	228	1120	1159	778	407	1373	1324	14
Eps15l1	39	0	40	6	48	7	24	19	40	8	25	3	0	0	18	6	20	16	8	20	14	24	16	13	12	0	0	21	0	0	19	26	0	5	19	5	41	0	6	15	21	22	27	33	11	16	9	52	0
Tep1	8	0	7	0	23	0	0	7	16	22	12	12	0	0	8	7	9	5	0	9	18	10	4	5	20	2	0	14	0	0	1	24	0	10	5	0	10	0	48	11	21	0	9	0	11	0	21	3	0
Ttc5	31	0	15	0	27	0	0	30	29	44	32	33	0	0	5	50	15	31	3	29	27	29	26	45	49	11	0	16	0	0	7	84	0	38	48	17	78	0	27	34	25	0	60	53	81	4	40	26	0
Osgep	37	0	30	12	63	39	20	28	25	34	24	19	0	0	13	28	58	32	33	28	30	53	34	97	18	37	0	27	0	0	66	54	0	27	39	4	67	0	45	71	32	8	50	116	109	33	62	77	0
Aamp	160	0	130	44	162	14	236	151	112	142	126	72	0	0	38	125	195	136	145	75	75	151	175	103	152	115	0	123	0	0	118	257	0	97	237	97	384	2	177	362	160	67	236	247	241	145	231	213	0
Tmbim1	29	447	88	142	0	0	549	27	107	146	15	36	0	0	6	95	41	53	41	74	18	93	1	113	62	61	0	83	0	0	66	175	0	54	92	104	39	0	123	255	100	102	36	71	82	72	95	28	0
Arpc2	326	408	277	84	189	74	377	314	221	307	226	227	0	0	118	323	329	161	152	158	170	291	247	187	285	187	0	191	0	0	277	270	0	170	362	194	450	1	549	603	303	114	255	275	472	247	354	291	0
Kmt2b	5	0	7	10	3	0	61	4	5	12	8	1	0	0	0	0	4	3	0	4	3	0	2	0	16	2	0	3	0	0	0	6	0	4	7	2	8	0	67	12	7	0	7	1	0	16	11	13	0
Zbtb32	0	0	2	0	0	0	10	2	1	0	1	0	0	0	0	0	0	0	2	0	0	0	0	0	0	0	0	0	0	0	0	0	0	0	0	0	1	0	0	0	0	0	0	0	0	0	5	1	0
Etv2	0	0	0	0	0	0	0	0	0	0	0	0	0	0	0	0	0	0	0	0	0	0	0	0	0	0	0	0	0	0	0	0	0	0	0	0	0	0	0	0	0	0	0	0	0	0	0	1	0
Upk1a	0	0	1	0	0	0	0	0	0	0	0	0	0	0	0	0	0	0	0	0	0	7	1	0	0	0	0	0	0	0	0	0	0	0	0	0	0	0	0	0	0	0	0	0	0	0	0	0	0
Tmem147	132	861	135	39	51	29	84	145	119	146	113	136	0	0	107	192	121	105	119	161	100	200	191	190	246	108	0	140	0	0	145	316	0	127	204	26	303	2	334	315	181	54	291	292	367	93	230	182	0
Rps9	319	653	256	250	294	80	556	283	319	271	194	389	0	0	170	406	394	209	222	244	267	263	328	356	407	211	0	313	0	0	446	592	0	275	430	258	675	10	661	798	325	192	406	618	1066	265	542	418	5
Tfpt	21	0	18	15	0	4	20	22	25	34	18	10	0	0	15	14	10	14	12	20	12	30	17	42	61	10	0	21	0	0	42	52	0	45	28	20	40	0	70	39	16	23	25	51	57	42	21	33	0
Susd2	451	892	276	30	39	91	23	450	2	923	501	65	0	0	73	213	389	69	213	115	94	278	309	34	189	27	0	141	0	0	334	360	0	19	49	15	630	0	138	546	438	58	407	234	370	73	308	131	0
Ggt5	4	0	5	6	0	0	0	12	0	180	4	2	0	0	0	1	32	1	2	0	3	6	9	0	5	0	0	10	0	0	41	0	0	0	0	0	41	0	14	42	38	10	0	0	22	0	3	2	0
Ggt1	0	0	0	0	0	0	0	0	0	0	0	0	0	0	0	0	0	1	0	0	0	0	0	2	0	0	0	0	0	0	0	0	0	0	0	0	9	0	0	0	0	0	0	0	0	0	4	0	0
Crip2	198	430	1323	210	246	43	266	1333	2174	869	589	1389	0	0	342	1274	776	1036	629	418	829	1096	210	1215	1229	468	0	895	0	0	946	1411	0	569	2217	70	1412	12	622	2263	510	383	689	675	1076	473	2361	353	0
Crip1	10	130	5	81	71	0	262	7	1	27	1	1	0	0	3	52	12	2	2	2	1	0	0	0	2	4	0	4	0	0	34	19	0	1	1	43	5	0	2	574	1	63	9	142	3	3	3	0	0
Cbfa2t3	20	0	12	0	74	0	49	26	6	0	0	11	0	0	7	0	0	7	0	0	3	0	6	0	0	0	0	0	0	0	0	0	0	2	7	1	0	0	8	0	0	0	8	0	21	0	18	8	0
Fbln1	0	0	0	0	18	0	0	0	0	0	0	0	0	0	0	0	0	0	0	0	1	0	0	0	0	0	0	0	0	0	0	0	0	0	0	0	0	0	0	0	0	0	0	0	0	0	0	0	0
Pgrmc1	208	927	445	74	182	0	486	253	370	600	196	319	0	0	228	706	576	452	539	280	159	610	203	630	556	221	0	600	0	0	440	1236	0	224	395	339	434	1	534	789	449	230	327	495	686	271	373	467	1
Gcat	18	0	21	18	0	0	21	14	7	15	14	11	0	0	7	19	32	25	22	10	11	4	10	52	47	1	0	25	0	0	11	1	0	12	19	0	41	0	46	33	24	0	33	75	33	18	23	36	0
Tek	0	0	1	0	122	0	0	17	3	6	0	0	0	0	0	0	0	0	0	0	5	0	0	0	0	0	0	0	0	0	1	0	0	0	0	0	0	0	0	0	1	2	0	46	0	0	0	0	0
Mpl	0	0	0	0	0	0	0	0	0	0	0	0	0	0	0	0	0	0	0	0	0	0	0	0	0	0	0	0	0	0	0	0	0	0	0	0	0	0	0	0	0	0	0	0	0	0	0	0	0
Elovl1	9	0	27	35	154	7	106	44	92	77	17	31	0	0	32	76	18	8	23	19	7	92	12	39	30	67	0	62	0	0	54	150	0	25	60	83	20	0	65	229	34	53	34	19	125	95	40	22	0
Med8	49	0	73	27	32	15	87	88	75	93	61	83	0	0	52	52	93	44	29	46	32	45	63	95	100	27	0	74	0	0	42	106	0	47	84	40	161	1	50	96	59	22	79	65	186	51	98	73	0
Hyi	14	0	8	9	0	0	9	21	53	29	16	36	0	0	18	74	47	27	18	3	23	40	10	48	57	22	0	37	0	0	9	114	0	8	44	0	76	0	69	81	9	0	16	78	106	19	22	37	0
Cdc20	0	0	0	0	5	0	40	0	0	2	0	0	0	0	0	0	0	0	0	7	0	0	0	0	0	0	0	0	0	0	0	0	0	0	0	1	0	0	0	0	0	0	2	1	0	0	0	0	0
Adamts4	0	0	2	42	0	0	21	3	0	0	17	0	0	0	0	0	0	0	0	0	1	0	0	0	0	0	0	31	0	0	0	0	0	0	5	0	0	0	2	0	0	52	1	0	0	0	1	0	0
Nectin4	46	0	22	0	0	0	0	92	52	0	119	34	0	0	0	3	13	3	2	8	16	3	27	14	3	4	0	1	0	0	0	0	0	5	58	0	98	0	27	0	0	0	40	10	9	14	45	16	0
Pfdn2	147	1016	129	77	56	41	264	202	122	116	115	167	0	0	132	199	233	157	111	194	153	166	208	168	232	105	0	129	0	0	257	266	0	154	136	66	437	0	290	381	137	113	311	424	418	160	138	228	0
Rnf114	67	0	78	0	91	0	63	94	122	75	56	38	0	0	19	81	78	26	35	24	39	71	52	161	94	50	0	60	0	0	42	76	0	42	112	33	67	0	3	298	63	24	110	94	135	82	114	154	0
Steep1	61	0	44	21	7	7	124	58	59	14	61	46	0	0	42	41	39	28	26	51	30	20	42	96	42	24	0	19	0	0	140	38	0	29	46	21	95	1	48	29	73	43	48	108	67	16	58	69	1
Neurl1a	26	0	15	0	0	0	0	26	48	33	19	17	0	0	2	7	14	6	16	2	7	5	17	15	12	16	0	15	0	0	19	21	0	18	15	0	23	0	90	63	31	2	3	1	9	21	22	11	0
Srm	95	218	70	19	11	0	146	115	62	45	149	70	0	0	33	30	59	54	32	70	73	46	132	107	70	52	0	64	0	0	72	65	0	86	199	106	275	1	141	163	36	17	119	124	149	103	105	66	0
Epha2	0	0	2	10	92	0	0	0	12	0	0	0	0	0	0	0	0	0	0	0	0	0	0	0	0	0	0	0	0	0	0	0	0	7	0	11	3	0	10	0	3	0	6	19	0	0	2	0	0
Rbm14	27	0	11	17	1	0	22	9	25	9	16	7	0	0	0	19	27	9	5	12	6	27	13	30	9	12	0	14	0	0	0	33	0	6	20	3	21	0	26	23	14	16	16	42	13	47	21	7	0
Actn3	0	0	0	0	0	0	0	1	3	0	0	0	0	0	0	5	0	0	0	0	0	0	0	0	0	4	0	0	0	0	0	0	0	0	0	0	1	0	0	10	0	0	0	1	0	0	5	0	0
A530013C23Rik	0	0	0	0	0	0	0	0	0	0	1	0	0	0	0	0	0	0	0	0	0	0	0	0	0	0	0	0	0	0	0	0	0	0	0	0	0	0	0	0	0	0	0	0	0	0	0	0	0
Zdhhc24	23	0	16	0	37	35	0	20	18	45	29	14	0	0	4	7	2	21	8	28	2	30	23	8	53	10	0	6	0	0	9	15	0	22	31	0	29	0	38	42	61	7	22	76	26	10	41	12	0
Bbs1	15	0	11	0	3	0	0	5	7	8	5	0	0	0	4	28	23	7	7	0	1	0	6	0	14	3	0	0	0	0	0	14	0	1	4	0	14	0	19	0	5	0	16	2	8	0	12	8	0
Slc34a3	0	0	0	0	0	0	0	0	0	0	0	0	0	0	0	0	0	0	0	0	0	0	0	0	0	0	0	0	0	0	0	0	0	0	0	0	0	0	8	0	0	0	0	0	0	0	0	0	0
Ndor1	13	0	25	0	1	7	0	5	9	23	7	3	0	0	4	8	16	6	12	9	9	0	10	16	4	1	0	4	0	0	12	8	0	5	13	0	30	0	20	5	36	8	16	7	12	27	16	2	0
Nsmf	42	477	39	7	1	0	72	45	43	85	21	11	0	0	7	29	32	21	44	22	2	39	39	82	18	17	0	23	0	0	34	70	0	10	57	23	47	0	104	79	81	30	48	7	20	36	38	56	0
Prl7a1	0	0	0	0	0	0	0	0	0	0	0	0	0	0	0	0	0	0	0	0	0	0	0	0	0	0	0	0	0	0	0	0	0	0	0	0	0	0	0	0	0	0	0	0	0	0	0	0	0
Prl8a9	0	0	0	0	0	0	0	0	0	0	0	0	0	0	0	0	0	0	0	0	0	0	0	0	0	0	0	0	0	0	0	0	0	0	0	0	0	0	0	0	0	0	0	0	0	0	0	0	0
Pdk1	29	0	22	0	58	8	0	18	70	22	21	6	0	0	6	0	28	10	14	6	15	7	27	14	1	3	0	7	0	0	6	1	0	2	37	0	28	0	1	50	3	15	31	24	38	8	25	6	0
Ptbp1	0	0	2	28	113	0	196	5	23	41	2	0	0	0	2	2	3	0	6	3	0	7	1	0	6	0	0	6	0	0	10	10	0	0	4	50	6	0	17	6	9	75	10	70	1	24	4	12	0
Mvd	26	0	35	23	15	7	31	31	55	23	38	138	0	0	9	12	48	38	33	27	21	7	15	22	27	35	0	51	0	0	35	70	0	19	48	17	59	0	22	68	64	16	37	59	26	16	45	25	0
Cyba	1	0	0	12	33	0	119	1	0	4	4	0	0	0	0	0	2	0	0	0	1	0	0	0	0	0	0	4	0	0	0	0	0	0	0	0	8	0	12	0	0	0	3	11	0	6	0	0	0
Itih3	0	0	2	0	0	0	83	0	0	0	0	0	0	0	0	0	0	0	0	0	0	0	1	0	0	0	0	0	0	0	0	0	0	0	0	8	0	0	0	0	0	0	0	0	0	0	0	0	0
Stimate	23	0	18	18	41	0	0	34	26	55	22	21	0	0	0	14	35	11	12	9	8	25	22	14	33	3	0	30	0	0	3	33	0	3	23	0	35	0	58	34	2	0	26	17	53	18	29	13	0
Sfmbt1	19	0	22	0	5	0	0	21	27	39	9	10	0	0	7	12	23	3	23	12	14	24	13	31	3	9	0	25	0	0	38	43	0	13	13	3	22	0	2	42	22	6	19	84	19	24	13	60	0
Itih1	0	0	0	0	0	0	0	0	0	0	0	0	0	0	0	0	0	0	0	0	0	0	0	0	0	0	0	0	0	0	0	0	0	0	0	0	0	0	0	0	0	0	0	0	0	0	0	0	0
Ihh	0	0	0	0	0	0	0	1	2	0	1	0	0	0	0	0	0	0	0	0	0	0	0	0	0	0	0	0	0	0	0	0	0	0	0	0	0	0	0	0	0	16	3	0	0	0	4	5	0
Prkag3	0	0	0	0	0	0	0	0	0	0	0	0	0	0	0	0	0	0	0	0	0	0	0	0	0	0	0	0	0	0	0	0	0	0	0	0	0	0	0	0	0	0	0	0	0	0	0	0	0
Cryba2	0	0	0	0	0	0	0	0	0	0	0	0	0	0	0	0	0	0	0	0	0	0	1	0	0	0	0	0	0	0	0	0	0	0	0	0	7	0	0	0	0	0	0	0	24	0	0	0	0
Atp7b	0	0	0	0	0	0	0	0	0	0	0	0	0	0	0	0	0	0	0	0	0	0	0	0	0	0	0	0	0	0	0	0	0	0	0	0	0	0	0	0	0	0	0	0	0	0	0	0	0
Defb2	0	0	0	0	0	0	0	0	0	0	0	0	0	0	0	0	0	0	0	0	0	0	0	0	0	0	0	0	0	0	0	0	0	0	0	0	0	0	0	0	0	0	0	0	0	0	0	0	0
Slc4a1	0	0	0	0	0	0	0	0	0	0	0	0	0	0	0	0	0	0	0	0	0	0	0	0	0	0	0	0	0	0	0	0	0	0	0	0	0	0	0	0	0	0	0	0	0	0	0	0	0
Rundc3a	157	305	190	17	51	61	20	215	200	178	161	116	0	0	64	79	128	71	81	128	84	95	112	171	107	65	0	120	0	0	61	245	0	90	202	6	362	1	251	277	112	30	175	156	225	118	262	212	0
Slc4a3	8	0	14	9	0	0	45	3	11	3	2	0	0	0	0	1	6	3	4	2	2	5	0	3	4	12	0	0	0	0	4	0	0	6	8	0	2	0	48	35	9	15	12	14	8	4	0	24	0
Cdt1	0	0	5	0	15	0	0	3	0	0	3	2	0	0	1	2	0	3	0	10	2	0	2	0	0	0	0	0	0	0	4	0	0	4	4	5	8	0	0	0	0	0	2	7	5	0	7	0	0
Runx1t1	48	0	17	4	0	0	0	49	67	31	13	48	0	0	29	14	117	14	44	37	50	45	52	56	1	3	0	18	0	0	43	20	0	41	25	17	17	0	24	4	81	32	38	87	163	92	144	139	0
Snai3	0	0	0	0	0	0	0	0	0	0	0	0	0	0	0	0	0	0	0	2	0	0	0	0	0	0	0	0	0	0	0	0	0	0	0	0	0	0	0	0	0	0	0	6	0	0	0	0	0
Aprt	58	0	109	0	3	0	69	154	87	16	96	142	0	0	52	0	56	131	0	44	73	0	107	0	0	0	0	0	0	0	11	0	0	54	282	18	210	1	75	0	2	5	128	73	390	32	248	76	0
Gtf2h1	36	0	70	60	8	0	0	78	58	78	63	42	0	0	16	39	49	48	43	38	22	39	45	54	20	57	0	98	0	0	45	60	0	15	49	51	93	1	48	198	60	36	53	29	83	65	91	75	0
Hfe	2	0	4	9	16	2	57	3	0	39	2	2	0	0	7	0	11	6	2	5	2	0	17	2	0	4	0	6	0	0	0	21	0	2	0	0	9	0	33	7	0	0	3	13	0	14	8	5	0
Abhd1	0	0	0	0	0	0	0	4	0	0	6	1	0	0	0	0	0	0	0	1	1	0	0	0	0	0	0	0	0	0	0	7	0	0	0	7	0	0	0	16	8	0	1	0	0	0	0	3	0
Slc5a6	12	0	9	0	6	0	0	21	17	2	20	5	0	0	4	20	6	2	15	1	1	6	2	19	14	0	0	3	0	0	9	11	0	1	15	1	21	0	33	20	16	0	18	11	35	22	28	34	0
Tcf23	0	0	0	0	0	0	0	0	0	0	0	0	0	0	0	0	0	0	0	0	0	0	0	0	0	0	0	0	0	0	0	0	0	0	0	0	0	0	0	0	0	0	0	0	0	0	0	0	0
Nphs1	0	2	0	0	2	0	1	0	0	0	0	0	0	0	0	0	0	0	1	0	0	0	0	0	4	1	0	0	0	0	1	0	0	0	0	0	1	0	8	0	0	1	0	1	1	1	0	3	0
Aplp1	270	0	350	42	192	36	4	325	313	486	278	169	0	0	55	240	463	190	187	83	98	231	188	719	266	346	0	353	0	0	176	566	0	48	428	7	338	2	535	705	410	86	194	232	297	117	456	184	0
Qrich1	81	0	72	30	162	20	202	91	83	108	57	38	0	0	29	66	111	38	32	64	33	62	58	66	40	23	0	68	0	0	23	53	0	36	88	43	137	0	142	96	73	55	112	133	129	62	124	103	0
P4htm	35	0	128	0	1	0	0	81	109	61	98	46	0	0	8	46	97	58	36	80	34	90	49	117	37	42	0	38	0	0	64	35	0	75	116	8	189	1	69	119	80	12	111	118	91	53	188	126	0
Usp19	69	0	71	28	96	10	55	34	56	59	47	22	0	0	20	48	55	31	41	53	25	46	48	52	29	20	0	36	0	0	21	87	0	55	53	21	117	0	71	116	46	34	84	93	75	50	48	113	0
Pola1	11	1	1	16	1	0	0	1	2	13	9	9	0	0	1	2	18	6	1	1	1	0	11	0	1	0	0	3	0	0	0	6	0	0	0	5	20	0	8	9	0	0	4	15	28	3	4	3	0
Cdc42	815	266	825	361	289	261	1084	1062	873	1161	792	917	0	0	498	1646	1162	880	650	862	874	1176	1024	1821	1619	780	0	990	0	0	1230	1792	0	683	1372	580	1762	7	890	2469	1237	664	1011	1924	2437	837	1588	1166	30
Pknox1	5	0	9	31	67	0	0	15	16	2	5	10	0	0	3	4	24	1	11	3	7	1	18	5	0	21	0	1	0	0	13	24	0	4	2	20	4	0	0	27	9	0	2	6	0	29	20	14	0
D130043K22Rik	55	0	93	29	22	9	0	39	91	44	56	33	0	0	0	20	47	21	49	10	37	20	54	29	59	18	0	20	0	0	63	40	0	8	73	1	156	0	158	55	62	1	48	55	54	11	130	16	22
Gmnn	5	0	4	21	0	0	0	10	7	6	12	2	0	0	9	14	7	11	11	6	7	0	11	20	17	13	0	9	0	0	4	9	0	5	8	0	28	0	2	72	0	0	5	5	17	9	17	32	0
Acot13	116	0	89	39	30	16	26	112	128	96	77	90	0	0	96	87	111	107	49	124	90	121	142	100	115	77	0	81	0	0	152	133	0	112	132	19	415	2	125	209	144	93	194	284	354	204	169	214	0
Zfp184	0	0	0	0	0	0	0	1	0	0	0	0	0	0	0	0	0	0	0	0	0	8	0	0	0	4	0	1	0	0	0	0	0	0	3	3	0	0	0	0	0	0	0	0	0	0	0	0	0
Cyp27b1	0	0	0	0	0	0	0	0	0	0	0	0	0	0	0	0	0	0	0	0	0	0	0	0	0	0	0	0	0	0	0	0	0	0	0	0	0	0	0	0	0	2	0	0	0	0	0	0	0
Cdk4	54	0	58	13	24	0	87	58	66	90	57	43	0	0	16	59	65	54	26	20	30	22	46	53	35	53	0	45	0	0	28	80	0	28	127	44	102	1	91	136	54	13	85	217	162	65	85	101	0
B4galnt1	22	0	17	2	0	0	0	27	36	24	20	8	0	0	6	17	6	9	7	11	4	24	24	12	13	8	0	19	0	0	17	2	0	9	44	0	30	0	17	29	16	0	35	19	32	29	32	44	0
Mettl1	22	0	14	12	3	0	0	15	12	15	10	15	0	0	10	17	18	14	9	24	11	8	20	2	10	4	0	11	0	0	16	33	0	9	30	17	42	0	21	14	8	8	23	24	35	20	26	9	0
Tspan31	160	0	157	14	92	49	79	211	167	220	154	231	0	0	77	258	182	108	145	112	103	133	210	280	192	78	0	132	0	0	213	283	0	113	178	89	261	5	360	371	151	86	236	192	251	99	263	175	0
Kif5b	1095	3	931	308	402	68	596	829	1021	544	951	287	0	0	669	336	684	613	405	547	547	389	1007	528	482	263	0	310	0	0	304	779	0	585	404	257	2539	6	871	906	672	165	1017	1464	2749	471	642	937	29
Saal1	8	0	21	0	0	0	0	9	0	9	5	9	0	0	0	10	5	6	4	11	3	17	3	0	28	9	0	12	0	0	9	28	0	13	12	0	21	0	0	18	5	12	18	11	20	19	21	18	0
Tph2	0	0	0	0	0	0	0	11	0	0	0	15	0	0	0	0	8	0	0	0	0	0	1	313	0	15	0	0	0	0	6	0	0	8	2	0	1	0	9	0	0	0	0	0	0	0	6	0	0
Krt23	0	0	0	0	0	0	0	0	0	0	0	0	0	0	0	0	0	0	0	0	0	0	0	0	0	0	0	0	0	0	0	0	0	0	0	0	0	0	9	0	0	0	0	0	0	0	0	0	0
Cnp	13	66	71	273	31	32	674	29	98	292	16	25	0	0	9	162	51	30	83	29	19	61	20	54	159	10	0	65	0	0	134	97	0	13	18	75	15	0	29	186	95	186	78	289	46	20	57	92	0
Odad4	3	0	5	0	0	0	0	4	5	0	0	0	0	0	0	0	1	1	4	0	0	1	3	0	5	2	0	0	0	0	0	0	0	0	2	0	5	0	2	9	0	9	3	15	11	0	22	0	0
Sulf2	104	0	2	0	3	0	90	21	2	3	30	1	0	0	46	20	0	0	2	42	10	30	52	0	0	0	0	0	0	0	6	7	0	44	0	4	75	1	7	0	0	2	65	24	0	17	6	126	0
Sod2	110	319	163	54	91	88	239	158	184	230	93	184	0	0	70	213	196	143	119	167	111	199	252	149	203	129	0	150	0	0	261	428	0	205	174	148	423	8	222	307	174	245	387	406	473	256	195	377	9
Tmco6	11	0	6	0	0	13	0	2	5	0	2	2	0	0	12	8	10	2	4	4	5	8	7	4	5	1	0	16	0	0	15	4	0	0	5	0	12	0	19	29	2	11	7	22	18	13	16	2	0
Stambp	94	0	59	2	44	0	63	80	81	47	81	80	0	0	13	52	93	61	57	63	32	79	77	105	104	51	0	73	0	0	67	172	0	37	64	30	125	0	14	163	57	26	96	122	170	58	97	81	0
Ezh1	44	0	75	6	0	28	1	48	68	46	30	14	0	0	26	15	79	51	11	40	14	47	33	42	28	14	0	18	0	0	23	34	0	9	61	2	89	0	62	21	64	0	63	54	80	15	103	136	0
Hap1	4	0	0	9	0	0	0	5	1	12	2	2	0	0	0	4	7	3	5	2	0	12	0	12	6	2	0	2	0	0	18	32	0	0	5	0	2	0	8	7	4	19	3	12	5	17	0	7	0
P3h4	8	0	3	4	0	0	19	2	0	19	6	0	0	0	5	8	28	0	4	14	1	7	0	9	4	3	0	8	0	0	5	16	0	28	1	2	9	0	51	8	31	7	13	35	9	11	1	41	0
Ctnnb1	205	0	172	127	552	53	486	206	327	205	164	130	0	0	100	140	209	105	83	169	87	196	138	314	157	108	0	208	0	0	159	377	0	106	258	133	217	2	359	386	213	89	239	215	210	102	321	323	0
Eif1b	381	2979	410	112	138	175	365	547	440	645	657	420	0	0	394	440	697	629	274	791	526	467	660	593	250	400	0	368	0	0	477	601	0	563	346	167	2209	3	495	1040	500	244	1748	1368	2016	630	782	1166	32
Klk4	0	0	0	0	0	0	0	0	1	0	0	0	0	0	0	0	0	0	0	0	0	0	0	0	0	0	0	0	0	0	0	0	0	0	0	0	0	0	0	0	0	0	0	0	0	0	0	0	0
Chrd	0	0	0	0	0	0	0	0	0	0	0	0	0	0	0	0	0	0	0	0	0	0	0	0	0	0	0	0	0	0	0	0	0	0	0	0	0	0	0	0	0	0	0	0	0	0	0	0	0
Psmd2	487	505	468	67	104	25	415	532	291	597	544	196	0	0	74	248	358	206	205	219	234	318	374	425	292	201	0	313	0	0	219	485	0	215	448	124	1001	4	299	676	322	61	431	490	449	219	781	560	0
Syngr3	208	0	273	31	35	15	0	288	421	214	214	270	0	0	113	379	236	267	207	210	88	267	187	623	308	251	0	197	0	0	218	461	0	126	530	5	301	1	649	616	375	53	186	520	553	170	577	362	0
Vars1	39	0	45	7	27	0	0	24	26	18	25	18	0	0	17	12	31	5	8	18	16	22	6	24	31	19	0	17	0	0	42	33	0	10	53	2	72	0	32	22	19	1	42	28	35	53	55	42	0
Vwa7	30	1	25	1	0	0	0	29	7	10	44	15	0	0	0	3	20	6	6	11	17	14	9	19	0	2	0	3	0	0	0	24	0	3	3	0	127	0	136	62	9	19	44	25	20	4	39	16	0
Hspa1l	0	0	0	0	0	0	1	0	1	0	0	0	0	0	0	0	0	0	0	0	0	0	3	0	0	0	0	0	0	0	0	0	0	1	0	0	1	0	0	0	0	0	3	0	0	0	0	5	0
Slc44a4	0	0	1	0	0	0	0	0	0	0	0	0	0	0	0	0	0	0	0	0	0	0	0	0	0	0	0	0	0	0	0	0	0	0	0	0	0	0	0	0	0	0	0	0	0	0	0	0	0
Msh5	0	0	1	0	0	0	18	4	0	5	1	0	0	0	0	0	0	4	0	0	0	1	1	2	2	2	0	0	0	0	0	2	0	0	4	0	1	0	11	8	2	0	2	0	0	0	2	0	0
Abhd16a	83	25	142	28	2	22	60	141	144	103	112	58	0	0	48	68	80	97	72	79	42	78	97	235	123	80	0	111	0	0	104	152	0	67	200	3	219	0	193	320	156	55	149	214	210	130	206	134	0
Neu1	46	0	36	0	2	0	37	61	48	39	46	51	0	0	3	53	24	25	15	38	15	44	37	107	27	77	0	40	0	0	0	67	0	30	73	9	79	1	125	104	27	29	65	94	76	25	77	67	0
Ddah2	4	0	22	101	24	0	22	24	22	95	8	7	0	0	2	65	28	31	26	8	46	57	8	70	43	25	0	20	0	0	17	35	0	7	84	23	21	0	16	66	16	2	7	70	97	25	72	13	0
Clic1	147	572	250	88	80	23	65	194	255	373	146	198	0	0	133	408	376	204	165	135	135	426	173	565	415	321	0	294	0	0	316	731	0	154	401	49	514	2	761	1092	215	221	211	448	890	290	389	155	19
Lsm2	18	0	11	3	0	35	0	19	12	20	22	30	0	0	17	53	91	36	13	8	13	27	25	9	29	6	0	30	0	0	49	15	0	14	57	17	26	0	24	57	18	0	37	37	63	36	35	6	0
Pole	0	0	0	0	0	0	0	2	2	0	3	0	0	0	0	0	7	1	3	0	0	0	0	0	0	1	0	0	0	0	1	1	0	3	0	0	0	0	0	0	8	0	0	0	0	0	4	1	0
Atp1a2	0	21	18	169	78	129	941	5	60	94	8	0	0	0	0	8	0	2	0	11	1	0	1	2	23	1	0	8	0	0	193	62	0	3	0	350	13	0	121	0	0	180	4	1	2	10	0	0	10
Atp1a4	0	0	0	0	0	0	0	0	0	0	0	0	0	0	0	0	0	0	0	0	0	0	0	0	0	0	0	0	0	0	0	0	0	0	0	0	0	0	0	0	0	0	0	0	2	0	0	0	0
Casq1	0	0	0	0	0	0	0	0	0	0	0	0	0	0	0	0	0	0	0	0	0	0	0	0	0	0	0	0	0	0	0	0	0	0	0	0	0	0	0	0	0	0	0	0	0	0	0	0	0
Stx1a	52	0	35	0	25	0	7	30	73	35	25	48	0	0	1	87	20	28	38	14	15	57	23	114	30	62	0	41	0	0	57	114	0	13	88	4	42	0	218	102	80	10	16	107	40	33	87	77	0
Ceacam9	0	0	0	0	0	0	0	0	0	0	0	0	0	0	0	0	0	0	0	0	0	0	0	0	0	0	0	0	0	0	0	0	0	0	0	0	0	0	0	0	0	0	0	0	0	0	0	0	0
Zfp775	4	0	5	0	0	0	40	4	12	14	7	4	0	0	11	11	8	1	3	0	0	0	0	7	2	10	0	14	0	0	12	4	0	3	5	0	9	0	3	5	4	0	2	0	0	2	7	17	0
Scube2	4	0	0	0	29	0	0	4	0	0	0	0	0	0	0	0	0	0	0	0	1	0	0	0	0	0	0	0	0	0	0	0	0	0	0	0	0	0	0	0	0	0	3	7	7	0	0	0	0
Mrpl49	58	1	79	16	3	0	34	93	80	97	91	46	0	0	35	148	66	62	52	43	60	67	69	95	84	47	0	66	0	0	21	62	0	68	58	6	154	0	2	140	61	0	106	121	186	49	110	49	0
Dennd2c	2	0	0	0	0	0	76	0	0	0	0	0	0	0	0	0	0	0	0	0	0	0	0	0	0	0	0	0	0	0	0	1	0	0	0	0	0	0	0	0	0	0	1	0	0	2	0	1	0
Mark3	36	0	52	18	1	17	344	59	30	59	63	32	0	0	32	30	35	14	21	32	14	47	38	76	21	29	0	89	0	0	49	103	0	37	57	24	86	0	97	97	42	47	63	67	56	64	63	57	0
Gatad1	38	0	30	3	53	0	23	29	22	7	32	33	0	0	9	5	20	20	26	33	21	29	24	89	24	14	0	36	0	0	59	56	0	25	33	40	72	0	83	69	18	9	55	34	53	6	26	37	0
Pcdha10	0	0	0	0	0	0	0	0	0	0	0	0	0	0	0	0	0	29	61	0	0	0	0	0	0	0	0	0	0	0	0	0	0	0	0	0	0	0	43	0	0	0	0	0	3	0	0	0	0
2310003L06Rik	0	0	0	0	0	0	0	0	0	0	0	0	0	0	0	0	0	0	0	0	0	0	0	0	0	0	0	0	0	0	0	0	0	0	0	0	0	0	0	0	0	0	0	0	0	0	0	0	0
M6pr	144	239	143	56	34	26	198	219	115	198	146	87	0	0	60	138	192	63	99	83	73	106	120	132	183	61	0	136	0	0	163	230	0	77	163	117	210	0	234	354	165	49	159	185	213	154	166	177	0
Lrrc8a	35	415	50	1	65	6	48	28	47	62	57	43	0	0	53	62	31	28	37	32	31	41	39	58	49	21	0	37	0	0	52	62	0	60	35	38	125	0	99	161	55	12	66	103	91	22	80	55	0
Mc5r	0	0	2	0	0	0	0	0	2	0	0	0	0	0	0	0	0	0	0	0	1	0	0	1	0	0	0	0	0	0	10	0	0	5	0	0	0	0	0	0	0	0	1	0	0	0	0	4	0
Ppp2r1a	624	2	700	194	80	193	251	701	550	552	513	480	0	0	109	466	504	324	278	322	222	331	453	877	462	306	0	419	0	0	263	782	0	302	786	102	900	4	730	1407	539	160	637	687	726	421	1212	718	0
Fance	8	0	7	7	10	0	26	12	8	18	9	5	0	0	6	6	0	2	5	15	1	9	5	3	4	5	0	15	0	0	3	5	0	10	10	6	10	0	21	14	24	10	9	51	2	7	16	18	0
Tinf2	12	0	13	0	1	0	21	15	30	20	19	19	0	0	3	6	22	29	9	12	20	38	14	39	2	13	0	22	0	0	15	39	0	11	27	19	29	1	14	42	1	7	14	2	24	8	17	10	0
Tssk4	0	0	0	0	0	0	0	0	0	0	0	0	0	0	0	0	0	0	0	0	0	0	0	0	0	0	0	0	0	0	0	0	0	0	0	0	1	0	0	0	0	0	0	0	0	0	0	0	0
Hapln4	16	0	2	0	24	0	0	8	2	0	26	1	0	0	0	0	0	0	0	12	0	0	25	0	0	7	0	0	0	0	0	0	0	21	0	0	105	0	0	0	0	0	66	0	2	0	0	28	0
Dus3l	33	0	27	0	0	0	31	15	26	1	31	4	0	0	24	31	22	21	20	20	20	9	31	26	23	10	0	4	0	0	12	26	0	17	65	16	49	1	25	33	23	11	38	107	16	50	32	81	0
Gtpbp3	16	0	8	12	0	0	0	16	9	10	12	6	0	0	5	1	4	4	6	3	8	2	13	0	5	3	0	7	0	0	2	11	0	1	9	5	26	0	0	8	13	0	19	7	7	13	20	15	0
Tgfbr1	11	0	4	21	9	0	56	1	8	8	8	0	0	0	0	18	0	1	6	5	0	25	17	23	37	18	0	62	0	0	12	47	0	2	0	18	25	0	47	75	2	24	16	2	18	14	0	2	0
Homer1	10	0	15	25	32	0	15	24	13	26	12	6	0	0	12	23	5	17	3	13	13	22	40	44	0	15	0	15	0	0	5	8	0	15	31	1	83	0	46	40	19	9	47	48	23	51	24	2	0
Rad51c	0	0	1	0	0	1	1	3	1	0	1	0	0	0	1	7	6	0	7	9	0	0	4	19	1	2	0	4	0	0	1	1	0	0	13	0	10	0	5	0	0	3	3	0	5	0	5	0	0
Gabrb2	0	0	0	0	0	0	0	4	0	0	1	0	0	0	0	0	0	2	0	6	0	0	0	0	0	0	0	0	0	0	0	0	0	0	0	0	0	0	0	0	0	0	17	0	1	8	0	0	0
Cav1	0	0	0	58	367	0	118	33	97	0	0	0	0	0	0	0	0	0	0	0	0	0	0	0	0	0	0	0	0	0	0	0	0	0	0	170	0	0	0	0	0	0	34	122	103	0	0	15	0
Arpp19	146	369	181	53	69	131	134	188	127	200	154	175	0	0	108	269	205	124	102	83	157	198	116	157	160	118	0	151	0	0	218	319	0	98	247	81	360	0	312	303	135	69	189	326	419	141	364	173	71
Bcl2l1	41	0	23	37	7	0	7	41	53	69	27	34	0	0	12	17	30	25	12	41	13	41	23	55	31	26	0	21	0	0	14	51	0	28	67	5	60	0	52	56	31	16	64	55	38	34	56	66	0
Khsrp	9	0	35	10	10	0	4	8	12	24	8	2	0	0	8	18	23	10	14	9	9	42	7	10	12	13	0	5	0	0	25	11	0	20	16	2	18	0	49	27	23	24	27	14	8	32	10	8	0
Dio2	0	0	1	0	0	0	0	0	1	15	0	0	0	0	0	0	0	0	2	0	0	1	0	0	24	0	0	24	0	0	2	0	0	0	0	0	0	0	0	13	3	29	0	8	0	15	0	14	0
Ccdc124	153	140	97	34	46	14	139	158	95	95	109	107	0	0	36	131	153	92	78	61	149	177	180	216	104	109	0	113	0	0	100	185	0	62	192	21	510	2	279	330	113	49	222	183	512	93	216	139	0
Cct4	247	527	194	45	90	25	128	283	287	278	206	199	0	0	136	222	365	200	168	237	182	346	164	350	339	235	0	189	0	0	204	492	0	153	349	91	356	2	188	598	330	63	309	600	503	199	466	275	0
Trappc2b	53	0	83	9	31	26	0	99	64	68	55	61	0	0	20	114	65	110	84	39	56	63	58	110	75	45	0	61	0	0	72	86	0	90	67	7	143	0	160	178	108	107	110	174	269	124	76	91	0
Cpt1c	62	0	83	4	16	4	43	69	62	60	50	30	0	0	23	33	35	21	25	18	15	55	30	24	57	31	0	28	0	0	37	68	0	20	72	3	110	0	113	124	104	4	70	70	28	32	88	43	0
Twist2	0	0	0	0	0	0	0	0	0	0	0	0	0	0	0	0	0	0	0	0	0	0	0	0	0	0	0	0	0	0	0	0	0	0	0	4	0	0	0	0	0	0	0	0	0	0	0	0	0
Zfp655	32	0	46	11	31	0	147	48	81	139	68	33	0	0	78	19	36	49	28	58	22	37	69	87	61	50	0	55	0	0	88	100	0	49	53	18	147	1	79	90	45	61	23	73	100	176	86	25	0
Rhoa	124	302	177	204	288	13	634	184	252	257	131	126	0	0	94	256	254	146	177	156	80	212	154	351	337	146	0	196	0	0	157	450	0	81	321	260	218	1	227	413	267	133	177	385	323	178	348	288	1
Zmiz1	35	0	42	19	35	0	61	10	56	106	15	18	0	0	26	68	111	20	27	52	13	56	44	69	87	41	0	47	0	0	54	57	0	62	34	23	15	0	59	112	50	31	85	45	38	105	20	61	0
Ankrd26	16	0	26	0	1	0	20	15	22	5	8	4	0	0	0	7	3	4	10	9	15	34	16	20	47	9	0	7	0	0	1	41	0	5	19	4	35	0	26	25	64	71	22	30	32	4	29	17	0
Aldh16a1	11	0	6	8	0	0	0	11	3	12	7	1	0	0	0	1	10	6	5	5	3	0	13	4	2	11	0	12	0	0	0	7	0	1	16	0	4	0	1	37	0	4	8	1	13	7	12	5	0
Hnrnpa0	42	0	41	22	11	13	46	10	39	24	41	31	0	0	21	37	104	23	38	49	17	29	24	80	32	14	0	59	0	0	67	32	0	40	38	45	83	0	101	105	26	2	55	128	77	22	34	58	0
Prrg2	2	244	8	1	14	0	7	10	11	4	14	13	0	0	1	9	0	4	20	3	4	5	3	11	5	2	0	2	0	0	24	4	0	2	12	7	25	0	42	1	13	0	10	3	6	3	33	10	0
Hnrnph1	157	2	126	211	338	48	854	103	125	214	97	86	0	0	58	108	159	66	126	152	33	110	127	143	184	40	0	98	0	0	175	329	0	134	154	366	198	0	303	300	149	155	227	328	161	162	121	192	0
Ift43	7	0	7	40	30	0	76	22	17	4	11	21	0	0	12	37	6	13	5	6	8	6	8	20	48	13	0	16	0	0	3	11	0	5	28	7	32	0	13	33	35	19	37	47	49	33	2	52	0
Id3	4	0	41	305	974	1	456	43	31	50	4	4	0	0	0	0	0	22	0	2	1	6	0	0	0	0	0	26	0	0	44	9	0	20	0	173	9	0	58	0	1	77	94	205	10	55	6	28	0
Tcap	0	0	0	0	0	0	0	0	0	0	0	0	0	0	0	0	0	0	0	0	0	0	0	0	0	0	0	0	0	0	0	0	0	3	0	0	0	0	10	0	0	0	0	0	0	8	0	0	0
Arid1a	50	0	37	19	39	18	111	13	39	55	36	25	0	0	15	52	77	25	41	20	15	71	17	98	39	6	0	46	0	0	43	113	0	40	32	15	60	0	237	83	82	31	73	112	97	65	51	55	0
Crlf1	0	0	0	0	0	0	0	0	0	0	0	0	0	0	0	0	0	0	0	0	0	0	0	0	0	0	0	0	0	0	0	0	0	0	0	0	2	0	0	0	0	0	0	0	4	5	0	0	0
Ctsd	827	1235	741	160	346	158	427	1175	727	913	892	575	0	0	184	805	1006	424	580	536	403	968	696	894	779	659	0	898	0	0	632	1380	0	481	1059	167	1766	11	2166	2442	721	98	1168	683	1865	385	1334	982	0
Rplp1	249	545	137	192	298	110	513	211	319	197	190	276	0	0	187	357	350	189	165	192	189	281	266	361	317	225	0	213	0	0	314	506	0	184	348	185	741	3	793	754	218	204	401	480	667	267	328	282	5
Cabs1	0	0	0	0	0	0	0	0	0	0	0	0	0	0	0	0	0	0	0	0	0	0	0	0	0	0	0	0	0	0	0	0	0	0	0	0	0	0	0	0	0	0	0	0	0	0	0	0	0
Hmgcll1	12	0	19	13	9	0	0	9	53	4	7	11	0	0	0	6	7	8	2	0	5	0	10	12	20	0	0	14	0	0	0	9	0	7	20	0	7	0	1	19	24	18	6	13	11	0	8	25	0
Ttc9b	77	0	79	21	50	23	12	59	46	67	62	37	0	0	24	80	60	36	45	31	40	56	42	100	95	80	0	55	0	0	64	100	0	45	104	9	255	0	151	133	67	40	101	59	55	44	125	54	0
Phox2a	0	0	0	0	0	0	0	0	1	0	0	0	0	0	0	0	0	0	0	0	0	0	0	0	0	0	0	0	0	0	0	0	0	0	0	0	0	0	0	0	0	0	0	0	0	0	0	0	0
Abhd8	102	14	99	1	24	24	0	88	104	73	62	23	0	0	26	35	136	57	45	122	21	25	87	116	46	36	0	16	0	0	33	67	0	71	133	6	184	6	92	88	75	5	149	107	50	110	93	279	0
Ift22	39	0	49	8	0	14	20	61	61	45	33	43	0	0	8	68	49	38	30	28	32	58	50	77	51	30	0	57	0	0	61	99	0	31	51	0	101	0	69	97	100	25	36	52	115	33	78	19	0
Fzd3	0	0	34	3	41	0	0	19	32	52	31	21	0	0	0	26	48	12	5	15	7	15	10	69	32	17	0	14	0	0	22	23	0	5	38	23	19	0	72	60	22	48	16	17	19	1	58	26	0
1700008O03Rik	0	0	1	0	0	8	0	0	0	0	0	0	0	0	0	0	0	0	0	0	2	0	0	0	0	0	0	0	0	0	0	0	0	3	0	0	0	0	0	0	0	0	1	8	15	0	0	1	0
Mid1ip1	208	41	257	61	129	23	330	259	268	190	249	280	0	0	87	262	220	172	130	327	98	231	232	285	217	103	0	56	0	0	116	223	0	237	193	68	385	7	248	332	264	139	304	597	359	388	276	528	0
Ap2s1	384	342	238	38	98	75	108	459	259	260	340	474	0	0	176	415	320	266	180	164	303	334	528	576	328	241	0	284	0	0	337	435	0	175	606	26	1083	2	879	800	231	139	401	262	853	231	636	294	0
Fgfrl1	0	0	0	0	2	0	17	0	0	0	0	0	0	0	0	0	0	0	0	0	0	0	0	0	0	0	0	0	0	0	14	0	0	0	0	14	0	0	5	0	0	0	1	0	0	0	0	0	0
Brme1	0	0	5	0	0	0	0	1	0	25	2	2	0	0	7	0	0	0	4	7	0	0	0	0	0	0	0	3	0	0	0	1	0	2	1	0	0	0	11	0	2	0	4	4	2	1	1	18	0
Fhl2	0	0	8	10	0	0	0	23	0	5	3	17	0	0	0	5	10	13	3	0	9	4	0	0	0	0	0	5	0	0	5	0	0	9	17	2	42	0	0	13	4	0	12	0	0	6	11	10	0
Emc10	160	1	188	52	90	28	69	193	192	217	180	91	0	0	47	71	179	70	84	101	53	118	76	220	113	112	0	83	0	0	91	179	0	83	238	25	355	2	498	256	145	8	218	189	121	60	243	303	0
Clstn3	76	0	69	0	4	22	0	73	0	38	60	24	0	0	8	38	13	21	14	60	14	16	24	13	24	34	0	3	0	0	30	27	0	20	45	0	69	3	57	11	21	0	69	63	24	25	43	127	0
Fbxw9	22	0	31	12	27	23	5	17	22	26	14	17	0	0	9	37	13	31	13	1	5	26	8	39	14	6	0	15	0	0	10	44	0	6	32	15	35	0	37	30	34	31	37	23	38	10	31	21	0
Spib	0	0	0	0	1	0	0	0	1	0	0	0	0	0	0	0	0	0	0	0	0	0	0	0	0	0	0	0	0	0	0	0	0	0	0	0	0	0	0	1	0	0	0	0	0	0	0	0	0
Fnbp4	36	0	25	31	45	0	217	8	31	49	14	15	0	0	9	45	45	12	34	3	7	14	10	26	11	16	0	6	0	0	44	34	0	29	3	13	21	0	102	37	9	28	18	34	18	31	15	43	0
Cers4	80	0	134	17	276	0	0	91	85	150	77	102	0	0	49	198	116	104	146	116	40	103	56	297	115	84	0	90	0	0	145	187	0	70	147	30	135	0	291	243	135	34	120	272	187	156	206	117	0
Scrn3	49	0	87	0	0	0	0	109	79	65	69	29	0	0	8	21	15	39	26	62	34	4	81	73	49	25	0	43	0	0	19	56	0	17	87	0	169	0	53	48	57	31	118	40	67	20	130	143	0
Phax	33	0	66	24	49	40	136	103	51	79	80	76	0	0	41	114	29	65	62	61	64	83	60	125	64	32	0	89	0	0	127	221	0	87	82	55	129	1	132	81	70	23	105	106	241	73	103	79	0
Tle1	137	0	138	33	11	0	1	121	186	137	83	56	0	0	18	56	127	83	60	30	51	65	146	154	29	110	0	69	0	0	5	105	0	24	81	26	276	0	163	232	62	111	90	75	348	64	230	17	0
1700109H08Rik	0	0	0	1	4	0	0	1	0	0	0	0	0	0	0	0	0	0	0	0	0	0	0	0	0	0	0	0	0	0	0	0	0	0	0	0	0	0	37	0	1	3	0	0	0	0	0	0	0
Relt	20	0	2	0	6	0	0	4	0	1	4	0	0	0	0	0	0	0	0	11	0	0	7	0	0	0	0	0	0	0	0	9	0	8	1	2	4	0	1	4	0	0	23	33	0	0	10	42	0
Snrpb2	77	327	67	25	55	48	85	71	53	50	53	94	0	0	102	107	104	69	19	43	81	104	88	87	93	49	0	56	0	0	80	142	0	50	55	90	215	0	218	91	60	66	127	168	249	52	113	87	0
Ubc	1410	771	1023	1855	6945	150	9874	1211	1123	3570	961	528	0	0	670	1820	2176	525	1003	2152	342	1658	1098	2220	1713	1559	0	1744	0	0	1055	3536	0	845	1766	1469	1571	30	1948	3322	1389	1246	1831	3488	1780	1590	1128	2000	55
Prpf31	58	0	61	32	41	0	38	78	54	32	72	32	0	0	22	73	20	41	46	19	59	25	80	67	26	22	0	46	0	0	44	97	0	42	87	1	103	0	67	75	105	11	45	97	147	71	60	81	0
Sertad1	12	0	10	112	465	1	179	24	9	58	10	9	0	0	6	14	22	10	14	30	4	22	10	26	20	16	0	46	0	0	39	30	0	25	13	77	85	0	41	65	8	40	51	118	51	97	73	21	0
Carhsp1	5	0	108	11	6	0	39	59	466	33	4	36	0	0	2	15	26	29	8	1	15	45	0	59	49	38	0	4	0	0	30	34	0	1	92	12	35	0	25	70	44	46	0	40	36	16	113	16	0
Elk3	1	0	3	1	30	0	0	4	1	1	2	0	0	0	0	0	7	3	1	15	0	0	0	0	0	2	0	2	0	0	9	0	0	4	4	0	5	0	0	0	5	25	6	34	0	1	4	8	0
Herpud2	14	0	39	42	47	13	120	20	26	44	33	28	0	0	36	34	82	26	30	32	5	47	27	22	41	19	0	34	0	0	33	56	0	36	28	84	39	2	58	62	80	29	62	47	60	93	28	53	0
Rdh13	7	0	21	10	5	0	14	10	5	3	4	8	0	0	5	17	28	7	14	16	1	12	8	12	15	6	0	8	0	0	3	17	0	19	5	25	19	1	19	11	11	5	20	17	38	25	18	23	0
Adam21	0	0	0	0	0	0	0	0	0	0	2	2	0	0	0	0	0	0	0	0	1	0	0	0	0	0	0	0	0	0	0	0	0	0	0	0	1	0	0	0	0	0	0	0	0	0	0	0	0
Nutf2	0	0	10	0	1	0	2	57	0	45	11	9	0	0	9	0	6	0	10	19	20	1	17	25	21	2	0	6	0	0	6	5	0	0	2	34	47	0	68	11	8	4	18	18	56	0	54	7	0
Fut1	0	0	0	0	0	0	0	0	0	0	0	0	0	0	0	0	0	0	0	0	0	5	0	0	0	0	0	0	0	0	0	0	0	2	0	0	0	0	0	0	0	0	0	0	0	0	0	0	0
Arpc5	353	0	362	114	101	108	560	409	597	476	253	295	0	0	204	520	470	296	396	165	242	531	273	434	713	328	0	341	0	0	433	702	0	263	444	269	458	1	307	708	518	134	310	538	1151	165	459	294	0
Rnf151	0	0	0	0	0	0	0	0	0	0	0	0	0	0	0	0	0	0	0	0	0	0	0	0	0	0	0	0	0	0	0	0	0	0	0	0	0	0	0	0	0	0	0	0	0	0	0	0	0
Elavl2	561	382	474	81	116	152	34	355	455	262	365	260	0	0	79	73	190	221	171	178	202	55	496	491	102	234	0	184	0	0	157	276	0	148	278	2	648	1	739	253	191	158	512	266	525	156	417	225	0
Pou2f2	0	0	3	0	0	0	0	0	2	9	1	0	0	0	0	0	2	0	2	1	2	0	2	0	0	0	0	0	0	0	6	3	0	1	6	3	1	0	30	19	0	8	0	22	0	3	1	2	0
Mgst1	6	707	18	0	46	0	165	37	26	19	32	67	0	0	0	0	0	6	0	0	44	0	3	0	0	0	0	0	0	0	98	18	0	16	55	40	97	0	7	0	0	21	7	49	29	5	206	0	0
Nfib	6	0	26	25	633	5	125	50	121	2	41	63	0	0	0	0	18	0	0	0	32	0	1	213	0	205	0	52	0	0	6	7	0	6	48	11	117	0	352	33	2	15	38	83	0	0	182	0	4
Htr3b	0	0	8	0	0	0	0	43	5	5	3	2	0	0	0	0	0	3	0	0	9	0	2	0	0	0	0	0	0	0	0	0	0	0	9	0	0	0	0	0	0	0	14	0	0	0	21	0	0
Rab25	0	0	0	0	0	0	0	0	0	0	0	0	0	0	0	0	0	0	0	0	0	0	0	0	0	0	0	0	0	0	0	0	0	0	0	0	0	0	0	0	0	0	0	0	0	0	0	0	0
Ubqln4	32	0	21	6	3	0	78	18	22	34	16	16	0	0	10	8	37	21	13	29	4	14	26	19	17	3	0	29	0	0	12	14	0	19	27	7	72	0	48	50	18	0	35	32	8	25	50	39	0
Rbfox1	268	238	176	29	37	36	10	218	191	161	177	171	0	0	94	59	276	175	94	200	85	107	195	160	65	65	0	91	0	0	141	108	0	181	165	11	520	0	144	228	121	68	278	276	469	129	323	388	1
Rps18	192	691	155	185	307	33	539	205	153	169	146	267	0	0	184	360	345	163	154	151	218	233	186	223	209	100	0	212	0	0	348	372	0	180	313	160	494	3	434	648	215	128	274	484	763	244	218	156	12
Rpl10	19	189	57	40	79	8	171	47	67	167	22	44	0	0	9	101	157	94	85	91	173	75	114	63	205	71	0	30	0	0	86	101	0	86	99	52	153	0	169	233	164	59	177	126	228	105	112	139	0
Rps15a	88	160	113	109	155	27	407	143	98	146	96	176	0	0	121	185	256	118	140	120	131	221	158	196	174	103	0	207	0	0	276	400	0	136	139	204	282	2	315	327	178	96	199	269	611	260	194	151	0
Ncaph2	107	0	116	1	23	1	87	91	113	61	73	62	0	0	72	41	109	34	36	64	36	68	60	59	66	42	0	71	0	0	79	82	0	68	112	21	152	1	161	188	127	43	185	100	107	88	126	156	0
Hipk1	25	0	32	27	189	0	195	39	54	136	39	53	0	0	30	28	107	23	38	18	18	64	26	91	37	48	0	71	0	0	120	124	0	20	27	29	111	0	90	259	31	64	51	50	55	42	36	109	4
Gprc5b	0	17	0	0	0	0	9	0	0	1	0	0	0	0	0	0	0	0	0	0	0	0	1	12	0	0	0	0	0	0	1	0	0	0	0	9	0	0	0	0	0	0	2	0	0	0	0	0	0
Man1a2	153	2	171	68	62	0	89	272	249	51	216	90	0	0	26	96	70	66	61	37	90	81	137	62	83	36	0	60	0	0	82	121	0	17	99	32	430	0	42	85	62	64	127	25	166	39	208	45	0
Ceacam5	0	0	0	0	0	0	0	0	0	0	0	0	0	0	0	0	0	0	0	0	0	0	0	0	0	0	0	0	0	0	0	0	0	0	0	0	0	0	0	0	0	0	0	0	0	0	0	0	0
Tppp2	0	0	0	0	0	0	0	0	0	0	0	0	0	0	0	0	0	0	0	0	0	0	0	0	0	0	0	0	0	0	0	0	0	0	0	0	0	0	0	0	0	0	0	0	0	0	0	0	0
Acyp1	39	0	56	31	0	20	0	46	68	53	24	26	0	0	54	79	89	64	39	81	58	54	88	54	37	48	0	7	0	0	83	20	0	68	29	10	94	3	28	95	62	103	140	125	154	71	46	109	0
Cldn13	0	0	0	0	0	0	0	0	0	0	0	0	0	0	0	0	0	0	0	0	0	0	0	0	0	0	0	0	0	0	0	0	0	0	0	0	0	0	0	0	0	0	0	0	0	0	0	0	0
Cd163	0	0	0	0	0	0	0	0	0	0	0	0	0	0	0	0	0	0	0	0	0	0	0	0	0	0	0	0	0	0	11	0	0	0	0	0	0	0	0	0	0	0	0	0	0	0	0	0	0
Hdac5	25	260	10	1	15	0	51	6	17	31	8	6	0	0	29	26	22	2	14	9	1	14	11	13	7	13	0	31	0	0	21	5	0	9	7	19	25	0	51	43	28	1	30	21	12	34	9	56	0
Rala	92	1	199	45	120	64	72	128	118	134	130	149	0	0	96	231	149	242	93	64	151	154	133	231	123	141	0	97	0	0	161	114	0	92	179	37	346	0	460	281	143	30	193	239	404	120	191	169	0
Clec3a	0	0	0	0	0	0	0	0	0	0	0	0	0	0	0	0	0	0	0	0	0	0	0	0	0	0	0	0	0	0	0	0	0	0	0	0	0	0	0	0	0	1	0	0	0	0	0	0	0
Vdac3	396	0	415	130	55	27	217	628	471	532	312	498	0	0	303	643	688	486	386	455	427	727	540	638	759	478	0	551	0	0	449	931	0	439	561	112	791	0	630	1111	615	116	591	807	1099	343	869	661	0
Slc1a7	0	0	0	0	0	0	0	0	0	0	0	0	0	0	0	0	0	0	0	0	0	0	0	0	1	0	0	0	0	0	0	0	0	0	0	0	0	0	0	0	0	0	0	0	0	0	0	0	0
Vps72	30	277	40	16	0	48	10	29	39	58	15	25	0	0	18	51	82	35	40	46	17	37	44	53	65	27	0	30	0	0	45	78	0	32	41	13	49	1	37	157	52	24	66	45	81	39	55	66	0
Gabpa	10	0	31	56	54	0	180	23	12	92	16	15	0	0	0	20	9	4	20	30	4	52	15	97	33	18	0	26	0	0	35	37	0	10	32	46	14	0	2	57	11	0	24	109	19	0	16	25	0
Bmp7	0	0	0	0	0	0	0	0	0	0	0	0	0	0	0	0	0	0	0	0	0	0	0	0	0	0	0	0	0	0	9	0	0	0	0	2	0	0	0	0	0	0	0	0	0	0	0	1	0
Dynll1	551	1232	685	499	691	205	1173	1001	1099	919	617	1101	0	0	441	1130	728	790	501	374	1098	1009	646	1251	1277	612	0	894	0	0	1066	1595	0	248	1189	265	1732	3	1129	2088	782	1245	737	1088	2599	432	1495	503	15
Pdcl	44	0	83	18	47	0	3	69	65	79	35	30	0	0	39	122	38	50	49	90	32	44	56	69	54	48	0	25	0	0	86	76	0	69	93	20	91	1	80	66	134	0	73	103	120	64	64	102	0
Tmem184b	71	0	52	8	59	3	54	53	52	67	52	18	0	0	11	29	39	22	31	76	8	41	23	44	39	10	0	31	0	0	30	37	0	47	45	8	69	0	98	109	69	26	78	78	37	35	70	58	0
Gm5965	0	0	0	0	0	0	0	0	0	0	0	0	0	0	0	0	0	0	0	0	0	0	0	0	0	0	0	0	0	0	0	0	0	0	0	0	0	0	0	0	0	0	0	0	0	0	0	0	0
Rsph14	0	0	0	0	0	0	0	0	0	0	0	0	0	0	0	0	0	0	0	0	0	0	0	0	0	0	0	0	0	0	0	0	0	0	0	0	0	0	0	0	0	0	0	0	0	0	0	0	0
Nf2	25	0	13	13	27	5	25	13	22	8	28	14	0	0	12	6	21	6	21	9	5	26	19	26	26	16	0	16	0	0	26	38	0	8	32	19	76	0	38	42	18	15	16	22	41	6	27	24	0
Cabp7	2	3	0	0	35	0	0	3	0	1	36	0	0	0	0	0	0	0	0	1	0	0	2	0	0	0	0	0	0	0	2	1	0	0	0	0	134	0	0	0	0	1	2	1	0	2	0	0	0
Zmat5	27	158	41	1	0	13	47	65	29	36	29	45	0	0	43	92	32	53	36	15	31	61	39	48	37	32	0	23	0	0	40	70	0	32	96	12	77	0	68	125	42	26	44	120	184	53	60	34	0
Ewsr1	118	0	95	107	149	55	501	110	99	101	113	74	0	0	49	146	136	84	115	81	55	144	89	124	151	69	0	116	0	0	103	237	0	53	150	119	203	1	103	332	197	169	165	291	176	159	87	183	0
Ap1b1	128	0	168	49	12	6	0	91	157	126	98	22	0	0	39	36	74	68	41	78	26	32	64	61	27	15	0	41	0	0	43	52	0	53	54	8	202	0	122	99	97	12	167	122	79	37	96	224	0
Derl3	0	0	0	0	0	0	0	0	0	0	0	2	0	0	2	0	0	0	3	0	0	0	1	0	0	0	0	0	0	0	0	0	0	2	0	0	1	0	0	0	0	0	0	0	0	1	0	5	0
Gstt4	0	0	0	0	0	0	0	0	0	0	0	0	0	0	0	0	0	0	0	0	0	0	0	0	0	0	0	0	0	0	0	0	0	0	0	0	0	0	0	0	0	0	0	0	0	0	0	0	0
Tbx1	0	0	0	0	30	0	0	2	0	0	0	0	0	0	0	0	0	0	0	0	0	0	0	0	0	0	0	0	0	0	0	0	0	0	0	0	0	0	0	0	0	0	0	0	0	0	0	0	0
Gnat2	0	0	0	0	0	0	0	0	0	4	0	0	0	0	0	0	0	0	0	0	0	0	0	0	0	0	0	0	0	0	0	0	0	0	0	0	0	0	0	0	0	0	0	0	0	0	0	0	0
Bcl2l13	41	0	85	2	9	0	100	46	35	65	53	25	0	0	7	16	42	35	27	20	19	17	17	35	15	14	0	29	0	0	46	25	0	6	47	26	82	1	17	47	62	9	66	86	104	18	84	24	0
2610028H24Rik	1	0	0	0	0	0	2	0	0	0	0	0	0	0	0	0	0	0	0	0	0	3	0	0	0	0	0	0	0	0	1	2	0	0	0	0	8	0	0	0	0	0	0	0	0	0	0	0	0
Spatc1l	0	0	0	0	0	0	0	0	0	0	0	0	0	0	0	0	0	0	0	0	0	0	0	0	0	0	0	0	0	0	0	0	0	0	0	0	0	0	0	0	0	0	0	0	0	0	0	3	0
Dqx1	15	0	9	0	5	0	1	4	8	6	8	4	0	0	0	0	1	9	5	7	4	3	6	9	4	5	0	3	0	0	3	11	0	8	5	0	3	0	26	15	0	0	11	1	7	3	12	5	0
Ccl8	0	0	0	0	0	0	0	6	0	0	0	0	0	0	0	0	0	0	0	0	0	0	0	0	0	0	0	0	0	0	0	0	0	0	5	0	1	0	0	0	0	0	0	0	5	0	0	0	0
Lnpk	136	0	189	28	56	0	111	182	130	133	154	118	0	0	19	65	84	79	66	90	75	92	105	94	130	39	0	88	0	0	97	72	0	84	157	5	173	1	119	212	138	41	155	67	264	69	165	132	0
Prr29	0	0	0	0	0	0	0	0	0	0	0	0	0	0	0	0	0	0	0	0	0	0	0	0	0	0	0	0	0	0	0	0	0	0	0	0	0	0	0	0	0	0	0	0	0	0	0	0	0
Mymk	0	0	0	0	0	0	0	0	0	0	0	0	0	0	0	5	0	0	0	0	0	0	0	0	37	0	0	0	0	0	0	20	0	0	0	0	0	0	0	0	0	0	0	0	0	0	0	0	0
Fam163b	0	0	0	0	12	0	0	0	1	0	0	0	0	0	1	0	0	0	0	0	0	0	0	14	0	22	0	0	0	0	0	0	0	3	0	0	0	0	0	0	0	0	5	9	0	5	0	6	0
Trpm5	0	0	0	0	0	0	0	0	0	0	0	0	0	0	0	0	0	0	0	1	0	0	0	0	0	0	0	0	0	0	0	1	0	0	0	0	0	0	0	0	0	0	0	0	0	0	0	0	0
Ascl2	0	0	3	0	0	0	0	0	0	0	0	0	0	0	0	0	0	0	0	0	0	0	0	0	0	0	0	0	0	0	0	0	0	0	0	0	0	0	0	0	0	0	0	0	0	0	0	0	0
Rarres2	8	0	9	94	59	2	755	0	5	33	2	0	0	0	6	7	3	0	1	0	3	0	0	0	5	0	0	13	0	0	34	7	0	8	0	78	0	0	29	1	0	34	7	0	3	0	0	1	0
Pttg1ip	47	0	76	126	129	0	1050	44	141	327	44	24	0	0	20	136	67	37	60	46	4	76	15	120	64	96	0	82	0	0	168	158	0	37	71	335	51	1	254	297	73	149	39	200	65	56	45	82	1
Trpm2	23	0	37	11	27	22	10	118	0	26	34	11	0	0	14	13	62	2	25	36	55	28	40	22	12	6	0	12	0	0	46	15	0	38	55	0	83	0	10	30	58	5	40	89	223	8	74	41	0
Ube2g2	58	0	44	11	78	0	1	49	68	69	25	35	0	0	34	39	40	37	43	42	27	55	51	46	37	10	0	36	0	0	41	26	0	52	54	15	108	0	100	156	43	27	71	142	107	45	48	73	0
Mpo	0	0	0	0	0	0	0	0	0	0	0	0	0	0	0	0	0	1	0	0	0	0	0	0	0	0	0	0	0	0	0	0	0	0	0	1	6	0	2	0	0	0	0	0	0	0	0	0	0
Lpo	0	0	0	0	0	0	0	1	0	0	0	1	0	0	0	0	0	0	0	0	2	0	0	0	0	0	0	0	0	0	0	0	0	0	2	0	0	0	0	0	0	0	0	0	0	0	0	0	0
Met	0	0	0	18	0	0	0	0	0	1	1	0	0	0	0	0	0	0	3	0	0	0	0	0	0	0	0	0	0	0	41	0	0	21	0	46	0	0	95	0	0	35	0	0	0	0	0	0	0
Slc16a12	0	0	2	0	0	0	0	0	55	0	0	0	0	0	0	0	0	0	0	0	0	0	0	0	0	0	0	0	0	0	0	0	0	0	0	0	0	0	0	0	0	0	0	0	0	0	0	0	0
Syn2	274	0	124	5	204	30	32	184	37	143	198	102	0	0	112	77	206	56	132	121	95	89	203	295	173	141	0	82	0	0	65	169	0	97	167	8	497	0	418	98	160	5	244	214	299	187	211	197	0
Elk1	1	0	3	2	1	3	1	3	5	2	3	1	0	0	0	3	0	1	1	0	0	6	1	0	4	1	0	9	0	0	1	11	0	0	15	2	4	0	16	1	0	0	4	12	7	0	7	0	0
Nav1	220	274	253	85	188	35	0	238	221	219	183	147	0	0	54	114	194	182	130	138	106	70	161	25	169	54	0	52	0	0	234	153	0	156	189	23	465	2	234	180	186	121	271	263	285	216	242	306	0
Tnpo1	8	1	30	4	19	0	106	33	27	40	50	22	0	0	14	17	8	11	14	15	11	7	43	16	9	6	0	71	0	0	88	50	0	26	18	42	134	0	52	103	42	33	41	25	44	9	74	55	0
Myod1	0	0	0	0	0	0	0	0	0	0	0	0	0	0	0	0	0	0	0	0	0	0	0	0	0	0	0	0	0	0	0	0	0	0	0	0	0	0	0	0	0	0	0	0	0	0	0	0	0
Otog	0	0	0	0	0	0	0	0	0	0	0	0	0	0	0	0	0	0	0	0	0	0	0	0	0	0	0	0	0	0	0	0	0	0	0	0	0	0	0	0	0	0	0	0	0	0	0	0	0
Rnmt	80	372	47	0	63	0	0	90	83	94	118	70	0	0	55	52	78	58	55	57	57	144	93	114	134	93	0	65	0	0	99	118	0	56	74	0	148	0	77	110	143	3	69	120	108	109	51	115	0
Kcnq1	0	0	0	0	0	0	0	0	0	0	0	0	0	0	0	0	0	0	0	0	0	0	0	0	0	0	0	0	0	0	0	0	0	0	0	0	0	0	0	2	0	0	5	0	3	0	0	0	0
Srp14	320	250	218	47	108	125	228	332	291	261	268	286	0	0	206	485	325	252	215	158	287	330	412	395	511	289	0	240	0	0	365	509	0	150	294	89	1006	0	447	957	278	119	444	526	1188	243	422	326	0
6330409D20Rik	4	0	6	0	0	0	0	12	0	0	11	1	0	0	2	1	2	2	3	0	1	0	8	12	0	3	0	0	0	0	0	0	0	0	1	0	21	0	0	10	1	0	7	8	0	0	5	16	0
Cdk9	48	0	51	31	209	0	188	70	68	93	75	37	0	0	49	50	54	53	35	46	27	68	38	90	62	41	0	39	0	0	69	93	0	34	80	49	106	1	96	154	76	67	70	92	77	93	95	80	0
Tor2a	2	0	10	0	17	0	0	6	8	1	10	3	0	0	6	9	8	8	1	4	1	12	7	7	9	11	0	6	0	0	4	13	0	4	13	2	7	0	10	9	8	0	7	2	20	9	11	16	0
Fpgs	6	0	12	0	26	0	18	9	5	23	7	14	0	0	1	19	23	3	14	0	0	0	2	7	0	18	0	1	0	0	2	21	0	3	13	0	11	0	54	37	24	0	10	25	20	11	20	13	0
Mrtfb	4	0	9	0	72	0	30	21	12	16	12	27	0	0	0	3	4	1	6	6	10	6	34	10	17	6	0	6	0	0	14	22	0	23	10	10	34	0	27	59	18	20	22	20	33	13	45	5	0
Cbx5	76	12	82	15	61	0	39	88	48	71	75	61	0	0	48	59	108	67	77	30	58	31	65	59	142	37	0	54	0	0	115	92	0	35	42	45	153	0	153	63	64	46	126	149	209	67	113	56	0
Odam	0	0	0	0	0	0	0	0	0	0	0	0	0	0	0	0	0	0	0	0	0	0	0	0	0	0	0	0	0	0	0	0	0	0	0	0	0	0	0	0	0	0	0	0	0	0	0	0	0
Apobec3	0	0	0	0	40	0	0	0	4	25	0	0	0	0	0	5	3	0	13	0	0	13	0	1	0	1	0	2	0	0	0	3	0	1	0	0	1	0	0	2	3	15	1	1	0	4	0	0	0
St6galnac1	0	0	0	0	0	0	0	0	0	0	0	0	0	0	0	0	0	0	0	0	0	0	0	0	0	0	0	0	0	0	0	0	0	0	0	0	0	0	0	0	0	0	0	0	0	0	0	0	0
Taf7l	0	0	1	0	0	0	0	0	0	0	2	0	0	0	0	0	0	0	0	0	0	0	0	0	0	0	0	0	0	0	0	0	0	0	0	1	0	0	0	0	0	0	0	0	0	4	0	0	0
Sardh	0	0	1	0	10	0	0	0	0	0	1	0	0	0	0	0	0	0	0	0	0	15	0	0	0	0	0	1	0	0	0	0	0	0	0	0	0	0	0	0	10	0	0	0	0	0	0	0	0
Vav2	13	0	26	0	10	0	14	23	39	14	41	16	0	0	18	3	14	7	9	8	16	14	7	12	1	6	0	4	0	0	19	12	0	5	62	0	42	0	45	22	7	6	0	11	4	4	26	12	0
Tex15	0	0	0	0	0	0	0	2	2	0	0	0	0	0	0	4	0	0	0	0	0	0	1	0	0	0	0	0	0	0	20	0	0	6	0	0	0	0	0	0	9	24	0	0	0	0	0	9	0
Ppp2cb	51	271	30	20	7	1	104	14	21	42	16	35	0	0	20	27	31	12	20	17	17	28	36	42	54	15	0	43	0	0	53	69	0	36	42	20	37	0	19	98	10	22	48	64	83	32	25	75	0
G0s2	0	0	1	0	0	0	2	3	0	2	2	1	0	0	0	0	0	0	0	0	8	0	0	0	0	0	0	0	0	0	0	0	0	3	6	0	5	0	0	0	0	0	15	16	0	0	2	9	0
Dmap1	27	0	27	0	0	0	25	24	22	33	24	7	0	0	11	22	44	4	18	20	18	6	17	27	25	5	0	14	0	0	13	11	0	17	19	13	46	0	46	32	55	14	28	101	62	29	23	52	0
Pla2g12b	0	0	1	0	0	0	0	0	0	0	0	0	0	0	0	0	0	0	0	0	0	0	0	0	0	0	0	6	0	0	0	0	0	0	0	0	0	0	0	0	0	0	0	0	0	0	0	0	0
Mcu	56	0	58	13	17	6	0	32	86	59	34	34	0	0	52	82	100	65	99	30	35	36	52	71	60	13	0	16	0	0	35	87	0	25	68	13	56	1	65	45	60	15	53	94	39	10	52	76	0
Oit3	0	0	0	0	0	0	0	2	0	0	0	0	0	0	0	0	1	0	0	0	5	0	0	0	0	0	0	0	0	0	0	0	0	2	0	0	0	0	0	0	0	0	0	0	1	0	0	1	0
Tex11	0	0	0	0	6	0	0	0	0	0	0	0	0	0	0	0	0	0	0	0	0	0	0	0	0	0	0	0	0	0	0	0	0	0	0	0	0	0	0	0	0	0	0	0	0	0	0	0	0
Bcr	13	0	29	8	13	0	45	14	35	56	42	11	0	0	8	19	15	10	2	25	7	31	9	30	11	21	0	14	0	0	8	35	0	5	36	14	104	0	66	41	23	17	46	59	30	64	37	58	0
Fxyd5	2	0	6	2	81	15	2	18	1	18	16	0	0	0	11	12	16	8	59	0	31	81	3	226	22	173	0	90	0	0	30	176	0	5	3	17	50	0	469	357	29	0	6	60	27	21	0	14	0
Kcnd1	490	0	140	15	5	64	0	217	247	117	254	68	0	0	9	14	30	46	28	10	93	42	227	37	32	37	0	21	0	0	22	31	0	23	155	1	391	0	218	85	36	5	132	34	153	0	257	23	0
Tfcp2	9	0	25	7	22	0	46	24	9	19	24	6	0	0	7	12	42	11	18	6	7	18	10	17	15	9	0	4	0	0	31	1	0	2	21	5	11	0	10	6	4	35	26	12	22	20	18	22	18
Pou6f2	0	0	0	0	0	0	0	0	0	0	0	0	0	0	0	0	0	0	0	0	0	0	0	0	0	0	0	3	0	0	0	0	0	0	0	0	0	0	0	0	0	0	12	0	0	0	0	0	0
Pou6f1	10	0	4	21	16	0	9	9	7	8	11	7	0	0	4	6	11	16	3	1	2	6	2	16	15	4	0	46	0	0	33	29	0	1	10	3	28	0	81	41	4	9	28	2	15	28	25	11	0
Ubp1	15	0	13	31	0	0	91	13	13	21	16	4	0	0	45	33	48	6	30	16	1	28	11	36	5	8	0	18	0	0	47	51	0	32	23	28	31	0	82	61	21	24	12	52	16	38	17	24	0
Nuak2	0	0	9	0	11	0	3	0	0	0	0	0	0	0	0	0	0	0	0	0	0	0	0	0	0	0	0	0	0	0	0	0	0	0	0	1	0	0	0	0	0	0	0	0	0	0	0	0	0
Cilk1	18	0	3	0	40	0	53	4	15	22	3	12	0	0	1	4	36	8	12	9	4	11	9	0	15	11	0	0	0	0	11	1	0	16	12	11	17	0	0	22	25	0	12	2	9	9	12	7	0
Sdhb	282	626	330	92	126	127	153	350	281	339	297	316	0	0	248	349	418	355	234	466	279	328	405	414	398	209	0	241	0	0	317	429	0	473	437	37	978	3	558	711	364	167	720	937	1158	342	519	757	0
Cox4i2	0	0	5	0	0	0	21	0	0	0	5	0	0	0	0	0	0	0	0	0	0	0	0	5	0	0	0	3	0	0	0	0	0	0	0	3	0	0	3	0	0	0	4	0	5	6	0	0	0
Snap47	401	0	316	53	128	160	53	372	246	318	243	140	0	0	135	428	587	262	326	259	117	342	225	626	662	204	0	298	0	0	313	653	0	290	385	10	459	0	388	593	463	143	383	682	496	357	551	612	0
Wnt3a	7	0	0	0	0	0	0	0	0	0	0	0	0	0	0	0	0	0	0	0	0	0	0	0	0	0	0	0	0	0	0	0	0	0	0	0	0	0	0	0	0	0	0	0	0	0	0	0	0
Kdsr	27	0	64	6	26	2	64	43	35	20	45	44	0	0	8	56	22	42	23	26	36	27	19	24	89	20	0	59	0	0	26	68	0	34	70	0	65	0	214	91	28	2	46	89	126	39	47	22	0
Vps4b	144	1	143	41	59	0	111	120	355	80	160	77	0	0	57	73	40	96	117	91	54	162	103	141	185	154	0	157	0	0	53	210	0	65	187	72	177	0	192	293	108	10	73	106	277	117	174	144	0
Rps25	226	397	209	153	266	125	521	353	272	295	273	464	0	0	348	418	531	268	191	258	364	345	367	497	394	173	0	305	0	0	412	564	0	239	412	230	724	2	582	812	249	235	390	652	879	365	419	276	1
Nxf2	0	0	0	0	0	0	0	0	0	0	0	0	0	0	0	0	0	0	0	0	0	0	0	0	0	0	0	0	0	0	0	0	0	0	9	0	0	0	0	0	0	0	0	0	0	0	0	0	0
Tafazzin	37	0	20	1	36	0	42	34	48	36	20	14	0	0	0	39	27	12	12	23	3	51	8	49	32	16	0	36	0	0	45	27	0	13	26	3	13	0	58	35	44	30	26	17	25	65	39	54	0
Kif19a	0	0	0	0	0	0	49	0	0	0	0	0	0	0	0	0	0	0	0	0	0	0	0	0	0	0	0	0	0	0	3	0	0	0	0	1	0	0	0	9	0	0	4	0	0	0	0	3	0
Aldh3a2	21	0	31	0	1	0	29	44	55	43	52	18	0	0	10	20	45	13	23	24	11	30	34	20	27	24	0	34	0	0	28	12	0	18	45	32	71	0	29	107	52	0	27	73	61	34	97	62	0
Zmynd10	0	0	0	0	0	0	0	0	2	0	0	0	0	0	0	0	0	0	0	0	0	0	0	0	0	0	0	0	0	0	0	1	0	0	1	0	0	0	0	0	0	2	0	0	0	0	0	1	0
Tmem115	32	0	40	2	0	39	50	34	19	55	38	21	0	0	25	11	74	19	19	24	11	33	27	34	45	37	0	36	0	0	34	61	0	27	56	19	39	0	104	101	50	0	33	46	39	69	44	44	0
Hyal2	11	0	5	0	0	0	0	12	7	3	7	6	0	0	2	5	0	8	4	14	0	2	8	8	0	2	0	6	0	0	6	0	0	0	10	25	10	0	40	21	9	0	18	100	5	18	8	15	0
Ifrd2	2	0	0	0	0	0	0	0	0	0	0	0	0	0	0	0	6	0	0	1	0	0	0	0	0	0	0	1	0	0	1	0	0	2	3	0	0	0	0	0	6	2	0	0	0	7	5	9	0
Hyal1	2	0	1	3	98	0	93	0	3	0	4	0	0	0	0	0	0	0	0	0	0	5	0	2	0	2	0	0	0	0	9	0	0	1	1	0	0	0	15	5	0	7	7	18	0	1	0	0	0
Tusc2	217	778	252	58	8	13	21	219	318	99	189	170	0	0	72	115	108	142	77	157	98	97	218	162	111	62	0	105	0	0	71	124	0	89	197	26	604	4	121	199	168	21	382	282	382	92	283	301	0
Nprl2	47	0	51	1	19	0	0	40	49	64	29	19	0	0	28	30	47	24	36	43	18	43	54	63	51	28	0	27	0	0	40	71	0	50	64	4	106	0	49	102	41	4	74	129	94	70	61	71	0
Slc38a3	0	0	0	0	0	0	0	18	0	0	0	0	0	0	0	0	0	0	0	0	0	0	0	0	0	0	0	0	0	0	0	0	0	0	0	0	0	0	0	0	0	4	0	0	0	0	0	2	0
Cacna2d2	4	0	35	3	9	0	0	5	37	10	3	13	0	0	23	5	21	12	10	14	1	8	2	12	8	9	0	10	0	0	20	22	0	1	11	0	5	0	10	18	38	61	5	43	12	12	17	14	0
Rassf1	20	0	8	198	84	0	228	36	38	43	10	10	0	0	12	30	78	30	55	40	12	64	7	11	4	25	0	22	0	0	34	28	0	20	26	54	52	0	0	41	23	10	25	47	36	64	46	11	0
Epn3	41	0	9	0	3	0	0	26	0	0	45	0	0	0	3	0	0	1	0	9	6	0	20	2	0	0	0	4	0	0	1	0	0	12	1	0	151	0	27	0	0	0	112	0	36	0	4	43	0
Rnf112	12	0	46	11	0	0	0	17	40	0	30	2	0	0	0	22	3	9	9	0	8	17	6	31	18	19	0	3	0	0	26	16	0	0	25	2	56	0	15	19	6	32	17	9	23	0	8	0	0
Slc3a2	138	0	130	177	1126	0	1287	185	156	240	199	109	0	0	33	212	216	132	158	227	67	231	162	107	312	117	0	85	0	0	298	271	0	130	183	470	305	0	496	180	122	465	170	457	214	237	192	137	0
Nxf1	23	0	18	67	149	13	42	22	39	24	21	13	0	0	1	17	102	12	21	13	7	12	14	28	41	30	0	25	0	0	33	60	0	10	9	47	45	0	83	72	43	28	47	66	37	39	39	56	0
Stx5a	38	2	42	21	73	0	62	57	30	25	42	30	0	0	9	64	52	25	36	25	20	52	33	76	29	57	0	31	0	0	59	131	0	32	50	50	49	1	58	227	39	68	64	121	87	67	67	39	0
Slc47a1	0	0	0	0	0	0	0	0	0	0	0	0	0	0	0	0	0	0	0	0	0	0	0	0	2	0	0	0	0	0	0	0	0	0	0	0	0	0	0	0	0	0	0	0	12	0	0	0	0
Cimap3	0	0	0	0	0	0	0	0	0	0	0	0	0	0	0	0	0	2	0	0	0	0	0	0	0	0	0	0	0	0	0	19	0	0	6	0	12	0	0	8	0	0	0	11	8	0	0	5	0
Tnfrsf13b	1	0	1	0	0	0	0	1	0	0	1	1	0	0	0	0	0	0	0	4	1	0	0	0	0	0	0	0	0	0	0	0	0	0	0	0	4	0	1	0	0	0	0	0	0	0	4	0	0
Spire2	92	0	123	9	10	0	12	74	62	97	92	22	0	0	16	19	88	29	42	40	27	40	88	55	44	9	0	27	0	0	25	87	0	12	47	5	171	1	10	127	91	40	62	95	27	58	102	126	0
Prox1	0	0	0	20	0	0	0	0	0	0	0	0	0	0	0	9	0	0	0	0	0	0	0	0	0	4	0	0	0	0	0	0	0	0	0	0	0	0	0	4	0	0	7	0	0	0	0	0	0
Raver1	0	0	7	0	28	0	5	12	12	22	0	0	0	0	0	0	0	0	0	3	0	0	0	10	0	4	0	7	0	0	0	10	0	0	0	3	0	0	0	20	0	0	0	16	0	0	11	9	0
Bltp2	115	0	62	14	33	16	144	57	100	69	115	54	0	0	25	51	60	41	65	56	50	85	87	41	53	8	0	49	0	0	49	121	0	55	60	5	214	0	202	44	44	3	145	20	103	45	46	113	0
AI597479	23	0	17	0	19	0	13	24	30	37	13	22	0	0	2	23	21	18	14	17	3	1	6	34	15	7	0	9	0	0	15	40	0	1	30	8	18	0	0	13	41	1	22	34	16	0	23	29	0
Tmem86a	12	0	2	0	0	0	0	2	0	0	6	6	0	0	0	7	0	5	4	4	0	3	12	0	11	2	0	0	0	0	0	23	0	2	17	2	13	0	19	15	6	0	45	19	1	9	9	18	0
Optc	0	0	0	0	0	0	0	0	0	0	0	0	0	0	0	0	0	0	0	0	0	0	0	0	0	0	0	0	0	0	0	0	0	0	0	0	0	0	0	0	0	0	0	0	0	0	0	0	0
Tex14	0	0	3	0	0	0	0	9	1	0	7	0	0	0	0	0	0	1	0	0	0	7	0	0	0	0	0	3	0	0	0	0	0	1	5	0	23	0	0	0	0	0	4	0	0	0	0	1	0
Ifi35	56	0	87	21	146	0	157	87	27	107	45	159	0	0	93	93	166	66	55	61	88	81	1	221	67	81	0	92	0	0	112	171	0	70	163	42	171	3	285	205	125	139	42	239	303	226	208	128	0
Rdm1	3	0	10	0	0	0	45	0	10	3	4	3	0	0	0	2	16	0	8	4	0	21	1	11	14	2	0	0	0	0	12	16	0	4	2	0	1	0	4	13	10	8	19	37	16	0	8	6	0
Nedd8	377	555	408	111	165	162	58	493	278	275	358	361	0	0	485	614	505	436	229	380	465	472	498	554	620	334	0	405	0	0	558	623	0	338	371	101	1263	1	641	1108	393	464	577	779	1589	596	585	530	17
Gosr1	27	0	47	6	0	0	0	44	49	79	37	27	0	0	16	52	37	16	6	26	23	26	30	35	41	5	0	33	0	0	32	51	0	6	28	14	50	0	68	40	15	15	25	54	65	17	52	40	0
Mrpl52	90	0	44	68	34	15	51	88	53	65	64	110	0	0	113	104	37	67	39	52	145	80	154	138	89	80	0	67	0	0	133	145	0	51	154	37	300	1	247	108	52	107	164	147	192	43	148	32	0
Spaca7	0	0	0	0	0	0	0	0	0	0	0	0	0	0	0	0	0	0	0	0	0	0	0	0	0	0	0	0	0	0	0	0	0	0	0	0	0	0	0	0	0	0	0	0	0	0	0	0	0
Kansl3	48	0	30	16	7	1	98	14	45	45	10	14	0	0	12	12	14	21	16	12	8	7	13	29	15	11	0	64	0	0	22	43	0	19	34	27	30	0	21	36	15	17	39	35	22	21	20	80	0
Eya4	1	0	0	0	12	0	0	0	0	0	0	0	0	0	0	0	0	0	0	0	0	0	1	0	0	0	0	0	0	0	2	0	0	0	0	0	5	0	0	0	0	0	0	0	3	0	0	0	0
Ebf3	16	0	40	0	26	0	0	11	74	20	23	24	0	0	16	12	13	32	3	8	13	0	33	17	2	57	0	14	0	0	0	11	0	14	12	12	132	0	47	23	11	22	44	17	65	25	23	52	0
Uckl1os	0	0	0	0	0	0	0	0	2	1	0	0	0	0	2	0	2	0	1	0	0	0	0	0	4	0	0	1	0	0	3	2	0	1	0	3	1	0	0	0	0	0	3	3	3	2	0	0	0
Myt1	21	0	25	10	16	0	0	11	9	41	3	16	0	0	53	37	78	35	25	31	2	26	33	10	23	29	0	23	0	0	47	33	0	22	17	0	24	0	51	94	68	28	26	75	119	15	10	50	0
Faf1	115	0	87	19	61	8	48	119	111	70	91	59	0	0	16	19	61	45	30	31	35	74	81	66	52	24	0	53	0	0	42	113	0	14	82	14	119	0	197	106	97	11	97	37	115	41	125	67	0
Gm266	0	0	0	0	0	0	0	0	0	0	0	0	0	0	0	0	0	0	0	0	0	0	0	0	0	0	0	0	0	0	3	0	0	0	0	0	0	0	0	0	0	0	0	0	0	0	1	0	0
Tsacc	5	0	0	0	0	0	0	1	2	5	2	2	0	0	4	2	2	1	1	0	4	1	3	0	4	0	0	3	0	0	0	2	0	2	4	1	2	0	0	11	2	20	8	13	22	13	2	6	0
Mettl16	38	0	29	43	0	0	80	37	34	19	23	36	0	0	8	45	22	21	16	54	6	52	15	71	35	20	0	32	0	0	23	42	0	21	31	11	39	0	19	127	36	12	47	120	39	35	57	99	0
Dazl	0	0	0	0	0	0	0	0	0	0	0	0	0	0	0	0	0	9	0	5	0	0	0	0	0	0	0	0	0	0	0	0	0	0	0	0	0	0	0	9	0	0	0	0	0	0	0	0	0
Apol7a	0	0	0	0	0	0	0	0	0	0	0	0	0	0	0	0	0	0	0	0	0	0	0	0	0	0	0	0	0	0	0	0	0	0	0	0	0	0	0	0	0	0	0	0	0	0	0	0	0
Pigyl	28	0	15	25	1	0	0	33	16	19	29	33	0	0	39	55	41	27	21	21	23	70	22	36	28	28	0	32	0	0	43	29	0	24	51	13	88	0	57	82	25	30	52	63	143	26	42	41	0
Rbm25	113	0	136	108	272	75	237	144	75	183	146	109	0	0	72	179	179	139	108	94	64	209	139	161	171	124	0	120	0	0	372	320	0	119	154	154	234	0	282	359	183	89	259	293	471	219	246	210	0
Psen2	83	0	38	4	12	0	0	90	43	34	108	84	0	0	2	37	73	37	29	9	69	77	68	51	22	40	0	37	0	0	34	49	0	15	61	8	212	0	272	176	55	0	181	102	248	31	150	51	0
Acaa1b	0	0	0	0	0	0	0	0	0	0	0	0	0	0	0	0	0	0	1	0	0	0	0	0	0	0	0	0	0	0	0	3	0	0	0	0	2	0	0	0	0	0	1	0	0	1	0	1	0
Plcd1	1	0	1	0	4	0	20	3	18	14	6	0	0	0	0	6	7	0	8	4	6	11	4	25	11	11	0	16	0	0	6	13	0	0	10	1	4	0	23	70	16	0	7	0	1	3	22	0	0
Fads1	21	0	86	78	72	33	103	13	23	125	19	15	0	0	18	64	110	38	68	55	13	67	23	40	78	23	0	28	0	0	112	76	0	27	60	47	6	1	57	93	115	93	37	82	18	55	27	93	3
Lmbr1	43	0	40	5	25	0	0	68	35	1	50	31	0	0	8	37	18	12	3	14	37	27	31	51	49	0	0	43	0	0	4	73	0	10	40	0	74	0	50	46	39	2	75	12	48	9	42	32	0
Tnfrsf22	0	0	0	0	0	0	92	0	0	0	3	0	0	0	0	0	0	0	4	0	0	0	4	0	0	0	0	0	0	0	0	0	0	0	0	0	1	0	0	0	0	0	4	1	2	0	0	3	0
Cars1	20	0	20	8	0	0	185	30	104	66	37	8	0	0	18	29	0	13	23	15	18	46	37	45	38	4	0	33	0	0	52	28	0	26	23	66	80	0	113	35	7	1	42	5	23	9	40	31	0
Phlda2	0	0	0	0	0	0	0	0	0	0	0	0	0	0	0	0	0	0	0	0	0	0	0	0	0	0	0	0	0	0	1	0	0	0	0	0	2	0	14	0	0	12	0	0	2	0	0	0	0
Asz1	0	0	0	0	0	0	0	0	0	0	0	0	0	0	0	0	0	0	0	0	0	0	0	0	0	0	0	0	0	0	0	0	0	0	0	0	0	0	0	0	0	0	0	0	0	0	0	0	0
Wnt2	0	0	0	0	0	0	0	0	0	0	0	0	0	0	0	0	0	0	0	0	0	0	0	0	0	0	0	0	0	0	0	0	0	0	0	0	0	0	0	0	0	0	0	0	0	0	0	0	0
Gabra1	16	0	0	0	0	0	0	0	66	0	0	0	0	0	7	0	0	0	0	4	0	0	6	0	0	0	0	0	0	0	0	0	0	24	0	0	52	0	0	0	0	0	563	10	40	0	0	55	0
Grid2ip	0	0	0	0	1	0	0	0	0	0	3	0	0	0	0	0	0	0	0	0	0	0	0	0	0	0	0	0	0	0	0	0	0	0	0	0	0	0	7	0	0	0	0	0	0	0	0	0	0
Kdelr3	0	0	0	27	0	0	30	0	0	7	0	0	0	0	0	4	0	0	0	3	0	0	1	0	0	0	0	0	0	0	1	0	0	4	0	24	0	0	17	0	0	27	3	0	0	0	0	0	0
Cfap97d1	0	0	0	0	1	0	0	0	0	0	0	0	0	0	0	0	0	0	0	0	0	0	0	0	0	0	0	0	0	0	0	0	0	0	0	0	0	0	0	0	0	0	0	0	0	0	0	0	0
Apip	19	0	35	0	0	19	10	24	19	45	18	33	0	0	0	54	29	21	18	33	36	72	41	51	36	21	0	36	0	0	35	69	0	16	52	14	74	1	95	136	33	80	39	56	73	46	58	35	0
Pdhx	55	574	62	0	14	0	2	39	32	22	47	30	0	0	15	33	44	39	31	62	31	60	42	65	73	26	0	25	0	0	36	75	0	26	40	13	43	1	78	136	42	17	83	92	62	48	60	96	0
Vac14	33	0	28	5	22	9	40	34	23	59	41	12	0	0	0	13	41	13	10	16	11	17	20	22	13	3	0	13	0	0	31	45	0	22	15	2	44	0	30	49	36	8	30	42	31	36	37	36	0
Mcoln2	0	0	0	0	0	0	0	0	0	0	0	3	0	0	0	0	0	0	0	0	2	0	0	16	0	0	0	0	0	0	0	0	0	0	0	0	8	0	28	0	0	0	1	0	0	0	0	0	0
Slc5a1	2	0	1	0	0	0	0	0	0	0	0	0	0	0	0	0	0	3	0	0	0	0	0	0	0	0	0	0	0	0	0	0	0	0	0	0	0	0	0	0	0	0	0	0	0	0	0	0	0
Akt1s1	35	0	25	5	15	4	0	42	35	39	41	38	0	0	4	64	39	25	13	22	20	20	26	39	28	6	0	54	0	0	40	73	0	18	84	23	136	0	79	49	57	23	50	53	66	58	80	58	0
Tbrg1	76	410	165	18	25	42	112	74	164	153	59	76	0	0	80	166	185	101	119	119	35	117	81	118	154	60	0	35	0	0	114	168	0	114	128	59	162	0	188	307	118	139	164	153	370	121	162	124	0
Panx3	0	0	0	0	0	0	0	0	4	0	0	0	0	0	0	0	0	0	0	0	0	0	0	0	0	0	0	0	0	0	0	0	0	0	0	0	0	0	0	0	0	0	0	0	0	0	0	0	0
Adss1	0	0	5	0	0	0	0	0	3	0	0	0	0	0	0	0	0	0	3	2	0	0	0	0	0	0	0	0	0	0	0	0	0	0	0	0	6	0	0	0	0	0	0	0	9	0	0	0	0
Cfap161	0	0	0	0	0	0	0	0	0	0	0	0	0	0	0	0	0	0	0	0	0	0	0	0	0	0	0	0	0	0	0	0	0	0	0	0	0	0	0	0	0	4	0	0	0	0	0	0	0
Brf1	37	161	24	0	0	42	0	18	20	46	21	11	0	0	18	33	44	20	25	21	14	14	21	31	45	29	0	11	0	0	17	63	0	18	26	22	42	0	15	64	46	12	20	50	10	37	39	47	0
Vipr2	0	0	0	2	0	0	0	0	0	0	0	0	0	0	0	0	0	0	0	0	0	0	0	0	0	0	0	0	0	0	0	0	0	0	0	0	0	0	0	0	0	0	0	0	0	0	0	0	0
Odc1	35	0	79	161	276	18	610	90	155	289	95	59	0	0	44	93	228	50	38	100	33	117	83	361	103	173	0	150	0	0	111	305	0	60	135	268	281	4	36	351	69	191	91	135	73	113	162	60	0
Thg1l	0	0	6	0	0	0	0	5	5	2	1	3	0	0	5	2	8	4	15	0	1	0	8	9	7	2	0	8	0	0	0	3	0	9	5	0	5	0	3	10	4	0	11	0	16	22	8	6	3
Adam19	38	0	103	2	32	0	10	52	20	31	49	32	0	0	26	16	42	54	19	39	56	58	68	43	29	41	0	49	0	0	54	13	0	22	55	2	114	0	182	73	36	0	40	120	124	47	52	67	0
Pabpc4	5	0	5	0	40	0	34	10	12	1	12	28	0	0	6	9	13	5	14	16	18	26	14	14	8	3	0	10	0	0	16	28	0	15	16	25	40	0	29	15	5	5	27	2	21	29	17	14	0
Exoc3l2	0	0	0	0	0	0	0	0	0	1	0	0	0	0	0	0	0	1	0	0	3	0	0	0	0	0	0	0	0	0	0	0	0	0	0	0	2	0	4	0	0	0	1	0	0	0	1	0	0
Zfp296	0	0	2	0	80	0	0	4	1	0	0	14	0	0	0	0	0	1	1	0	0	0	0	0	0	0	0	0	0	0	4	0	0	0	2	0	0	0	0	4	0	0	1	5	6	7	2	0	0
Plin5	0	0	0	0	0	0	0	0	0	0	0	0	0	0	0	0	0	2	0	0	0	0	0	0	0	0	0	0	0	0	0	0	0	0	0	0	0	0	0	0	0	0	0	0	0	0	0	0	0
Sugp1	44	0	42	26	44	0	45	51	55	21	37	26	0	0	3	39	45	22	10	11	11	18	30	58	19	25	0	27	0	0	19	41	0	15	26	2	81	1	9	129	36	2	46	43	82	27	44	33	0
Dmrtc2	0	0	0	0	0	0	0	0	0	0	0	0	0	0	0	0	0	0	0	0	0	0	0	0	0	0	0	0	0	0	0	0	0	0	0	0	0	0	0	0	0	0	0	0	0	0	0	0	0
Gm5893	0	0	0	0	0	0	0	0	0	0	0	0	0	0	0	0	0	0	0	0	0	0	0	0	0	0	0	0	0	0	0	0	0	0	0	0	0	0	0	0	0	0	0	0	0	0	0	0	0
Dhdh	4	4	15	2	6	0	18	9	0	1	6	8	0	0	8	4	4	2	3	3	8	8	2	12	4	1	0	10	0	0	2	35	0	11	18	11	24	0	10	19	0	9	27	26	34	5	36	20	0
Zfp790	15	0	10	0	0	0	73	12	15	6	4	5	0	0	3	6	3	5	4	11	1	8	3	5	1	7	0	6	0	0	0	15	0	0	1	0	8	0	0	31	16	1	7	0	5	32	8	11	0
Cpb1	6	0	33	21	0	0	0	57	0	0	16	27	0	0	0	0	0	0	0	0	36	0	7	21	0	4	0	1	0	0	0	0	0	0	62	0	0	0	53	20	0	8	2	0	0	0	91	0	0
Slc25a41	0	0	0	0	0	0	0	0	0	0	0	0	0	0	0	0	0	0	0	0	0	0	0	0	0	0	0	0	0	0	0	0	0	0	0	0	0	0	0	0	0	0	0	0	0	0	0	0	0
Fsd1	87	606	71	9	8	7	0	77	60	28	75	46	0	0	25	61	22	51	46	85	42	55	75	90	56	50	0	29	0	0	35	108	0	69	107	0	172	2	83	115	82	6	159	78	112	84	132	120	0
Pinlyp	0	0	0	0	0	0	0	0	0	0	0	0	0	0	0	0	0	0	0	0	0	0	0	0	0	0	0	0	0	0	0	0	0	0	0	0	0	0	0	0	0	0	0	0	0	0	0	0	0
Fuz	3	0	6	2	43	0	0	18	12	10	5	3	0	0	21	13	7	1	18	2	9	2	11	29	25	28	0	14	0	0	21	17	0	3	6	3	9	0	9	50	21	8	5	7	13	4	8	11	0
Sptbn4	10	0	22	0	10	0	0	11	8	6	21	1	0	0	5	4	5	1	3	4	2	4	6	0	0	4	0	0	0	0	4	2	0	1	16	0	31	0	10	27	6	0	25	18	2	17	4	17	0
Pgam1	811	5	625	80	295	159	818	765	541	629	690	636	0	0	349	647	826	675	524	855	463	810	984	1125	548	561	0	618	0	0	506	1275	0	780	776	165	1505	9	917	1736	640	132	1233	1058	1836	607	1142	1447	0
Evi5	202	0	140	60	110	30	55	96	213	42	124	58	0	0	55	37	40	90	37	37	72	48	111	60	23	36	0	30	0	0	17	49	0	44	63	22	213	0	113	134	29	17	118	80	263	10	106	195	0
Evi5l	35	0	41	8	0	0	5	17	58	26	13	8	0	0	5	12	41	25	30	25	12	36	10	20	13	8	0	44	0	0	14	27	0	20	17	9	42	0	38	58	27	3	21	51	29	41	34	46	0
Snapc2	52	0	34	45	0	34	28	55	22	52	58	35	0	0	22	62	69	35	58	25	18	31	34	67	40	36	0	28	0	0	33	38	0	28	66	20	109	0	41	100	32	31	50	70	111	61	120	64	0
Git1	33	0	10	27	9	6	62	19	25	56	30	5	0	0	7	7	20	7	11	17	6	14	18	11	8	5	0	7	0	0	49	25	0	7	38	14	66	0	28	36	10	14	39	35	22	7	27	35	0
Gltp	19	0	37	53	187	3	85	12	14	26	19	13	0	0	5	54	38	36	23	10	7	26	2	54	20	12	0	45	0	0	22	31	0	22	9	15	20	0	51	55	64	64	28	124	13	49	34	51	0
Bnip2	16	0	24	52	63	0	223	21	100	94	9	15	0	0	29	84	41	13	32	24	2	128	26	38	76	44	0	56	0	0	23	97	0	16	74	95	12	0	129	199	91	41	25	44	34	57	22	13	0
Ccnt1	54	0	31	18	191	0	105	50	37	41	28	20	0	0	18	69	68	15	51	8	19	62	15	56	57	20	0	59	0	0	125	116	0	48	44	81	61	0	110	155	46	42	38	25	62	84	61	131	0
Scarf2	0	0	5	0	0	0	15	0	0	30	0	0	0	0	0	0	2	0	0	0	0	0	0	0	0	0	0	0	0	0	0	0	0	0	0	1	0	0	0	0	12	0	0	0	1	0	0	0	0
4930579F01Rik	0	0	0	0	0	0	0	0	0	0	0	0	0	0	0	0	0	0	0	0	0	0	0	0	0	0	0	0	0	0	0	0	0	0	0	0	0	0	0	0	0	0	0	0	0	0	0	0	0
Brms1l	106	0	110	27	67	42	51	338	102	67	237	125	0	0	20	73	52	29	38	62	129	26	107	63	52	29	0	37	0	0	52	96	0	46	75	32	242	0	45	56	85	70	60	118	207	43	241	67	0
Med15	37	0	54	1	30	12	64	42	69	43	34	6	0	0	32	38	33	22	28	29	5	21	21	68	21	26	0	53	0	0	39	87	0	20	35	30	86	0	23	95	57	12	63	27	51	49	48	52	0
Dhdds	80	0	76	22	41	1	0	80	75	76	80	43	0	0	27	44	35	28	41	49	47	30	48	47	39	20	0	52	0	0	18	77	0	36	84	1	128	0	100	75	73	11	81	69	67	13	125	75	0
Crybg2	0	0	0	11	1	0	0	0	0	0	0	0	0	0	0	0	0	0	0	0	0	0	0	0	0	0	0	0	0	0	0	0	0	0	0	0	0	0	0	0	0	0	0	0	0	0	0	2	0
Ubxn11	8	0	4	1	1	1	3	5	8	5	3	6	0	0	4	3	9	0	0	2	7	6	6	5	1	4	0	5	0	0	17	12	0	2	9	0	5	0	3	11	1	1	2	1	6	2	12	3	0
Mogat1	5	0	0	0	0	0	0	3	0	0	7	0	0	0	0	0	0	0	0	0	0	0	3	0	0	0	0	0	0	0	0	0	0	0	0	0	0	0	0	0	0	0	0	0	0	0	0	0	0
Tex22	0	0	0	0	0	0	0	0	0	0	0	0	0	0	0	0	0	0	0	0	0	0	0	0	0	0	0	0	0	0	0	0	0	0	0	0	0	0	0	0	0	3	0	0	0	0	0	0	0
Wnt8a	0	0	0	0	0	0	0	0	0	0	0	0	0	0	0	0	0	0	0	0	0	0	0	0	0	0	0	0	0	0	0	0	0	0	0	0	0	0	0	0	0	0	0	0	0	3	0	0	0
Tjap1	5	0	8	0	18	0	63	7	7	26	2	6	0	0	8	1	7	9	3	4	0	9	2	5	11	0	0	11	0	0	2	23	0	5	9	5	7	0	13	16	17	10	23	1	0	20	14	21	0
Ehf	0	0	0	0	0	0	0	0	0	0	0	0	0	0	0	8	0	0	0	0	0	0	0	0	0	0	0	0	0	0	0	0	0	0	0	0	0	0	0	0	0	0	0	19	0	0	0	0	0
Nanog	1	0	11	0	0	0	0	3	3	2	3	18	0	0	3	0	1	2	0	5	3	4	2	0	3	0	0	0	0	0	0	1	0	13	6	0	4	0	0	2	0	3	0	0	50	4	9	3	0
Rpl15	158	52	197	131	195	49	304	205	259	223	178	181	0	0	149	263	217	148	196	160	174	317	144	302	302	191	0	290	0	0	296	391	0	214	341	172	436	7	369	545	225	150	216	260	510	192	301	234	0
Tmem167	156	497	230	64	69	0	4	201	132	141	228	169	0	0	109	150	176	110	77	99	181	220	223	181	142	75	0	168	0	0	136	253	0	86	181	49	456	3	181	351	184	49	248	304	440	166	190	127	0
Steap4	0	0	0	83	0	0	236	0	0	0	0	0	0	0	0	0	0	0	0	0	0	0	0	0	0	0	0	0	0	0	0	0	0	0	0	28	0	0	0	0	0	0	5	0	0	0	0	0	0
Mplkip	8	0	19	0	2	0	15	3	12	11	3	19	0	0	0	26	0	7	4	7	0	11	4	4	3	9	0	21	0	0	13	32	0	12	10	17	11	0	23	9	24	10	15	47	36	34	4	12	0
Kif11	1	0	1	0	0	0	0	4	2	8	4	1	0	0	0	4	0	0	0	0	0	7	6	0	0	0	0	21	0	0	43	4	0	0	3	0	28	0	8	5	0	0	4	0	0	8	24	0	0
Rpa3	5	0	14	0	0	0	38	5	10	0	5	12	0	0	0	9	7	30	6	15	6	2	12	4	12	12	0	35	0	0	43	32	0	0	7	5	16	0	11	3	7	0	13	45	28	55	5	14	0
Mlkl	0	0	21	0	0	0	0	23	5	3	0	10	0	0	0	11	0	17	0	0	8	11	0	0	14	0	0	0	0	0	11	0	0	0	42	11	8	0	0	1	2	33	3	0	0	10	33	0	0
Phox2b	0	0	0	0	0	0	0	0	0	0	0	0	0	0	0	0	0	0	0	0	0	0	0	0	0	0	0	0	0	0	0	0	0	0	0	0	0	0	1	0	0	0	0	0	0	13	0	0	0
Tnpo3	52	1	44	4	117	0	164	63	66	53	56	44	0	0	30	15	80	41	29	15	34	33	30	57	56	24	0	23	0	0	44	45	0	32	54	38	97	0	78	65	48	45	64	76	62	36	84	70	0
Ttll5	23	0	20	3	13	7	0	22	56	16	35	10	0	0	50	60	16	4	11	24	7	81	24	27	41	12	0	33	0	0	19	123	0	23	14	4	39	2	42	64	7	0	19	45	49	26	21	29	0
Zfp715	26	0	22	12	0	0	123	19	10	72	19	9	0	0	17	36	81	3	10	12	0	9	20	26	27	35	0	21	0	0	24	36	0	10	16	13	12	0	7	18	16	16	5	23	25	15	40	25	0
Retn	0	0	0	0	0	0	0	0	0	0	1	0	0	0	0	0	0	0	0	0	0	0	0	0	0	0	0	0	0	0	0	0	0	0	0	0	0	0	0	0	0	0	0	0	0	0	0	0	0
Acp4	0	0	0	0	0	0	0	0	0	0	0	0	0	0	0	0	0	0	0	0	0	0	0	0	0	0	0	0	0	0	0	0	0	0	0	0	0	0	0	0	0	0	0	0	0	0	0	0	0
Cdh23	0	0	0	0	0	0	0	0	0	0	0	0	0	0	0	0	0	0	0	0	0	0	0	0	0	0	0	0	0	0	0	0	0	0	0	0	1	0	0	0	0	0	0	0	4	0	0	0	0
Rps5	165	0	113	133	139	71	291	199	176	219	120	195	0	0	122	240	285	160	126	118	205	211	215	306	262	94	0	159	0	0	265	351	0	144	295	122	445	8	326	531	229	43	259	386	483	246	265	178	0
Podnl1	0	0	0	0	0	0	0	0	0	0	1	0	0	0	0	0	0	0	0	0	0	0	0	0	0	0	0	0	0	0	4	5	0	0	0	0	0	0	0	0	0	0	0	0	0	0	0	0	0
Adgrl1	93	0	88	22	68	34	0	95	0	97	81	55	0	0	60	70	70	50	58	58	53	80	60	100	67	34	0	61	0	0	89	137	0	61	72	2	161	0	277	104	70	90	142	65	129	42	93	115	0
Amotl1	46	0	5	7	111	0	346	30	104	55	46	7	0	0	27	9	23	26	6	86	17	35	45	39	14	7	0	54	0	0	29	126	0	67	20	68	223	3	41	95	20	38	68	167	92	24	26	73	0
2200002J24Rik	0	0	0	0	0	0	0	0	0	0	0	0	0	0	0	0	0	0	0	0	0	0	0	0	0	0	0	0	0	0	0	0	0	0	0	0	0	0	0	0	0	0	0	0	0	0	0	0	0
Etv5	126	0	198	1	17	0	105	330	100	30	371	132	0	0	20	43	48	110	27	5	158	70	92	82	63	48	0	115	0	0	33	30	0	1	312	3	452	0	533	170	43	4	113	37	247	0	231	3	0
Tmem190	0	0	0	0	0	0	0	0	0	0	0	0	0	0	0	0	0	0	0	0	0	0	0	0	0	0	0	0	0	0	0	0	0	0	0	0	0	0	0	0	0	0	0	0	0	0	0	0	0
Gfod2	31	0	30	7	0	20	37	63	34	36	27	24	0	0	19	7	18	19	2	28	24	45	18	21	30	18	0	21	0	0	17	35	0	25	43	9	71	0	1	53	30	4	32	32	46	25	55	28	0
Enkd1	2	0	0	4	1	1	2	2	6	1	3	2	0	0	0	15	0	0	2	0	0	1	1	9	0	1	0	0	0	0	5	3	0	1	2	0	3	0	13	0	0	0	9	16	3	2	0	0	0
4933405L10Rik	0	0	0	0	0	0	0	0	0	0	0	1	0	0	0	0	0	0	0	0	2	0	0	0	0	0	0	0	0	0	0	0	0	0	0	0	0	0	0	0	0	0	0	0	0	0	0	0	0
Atp6v0d1	198	0	242	30	21	26	20	209	218	146	182	133	0	0	41	34	122	83	87	60	96	118	118	206	101	84	0	105	0	0	131	216	0	93	222	54	375	1	339	267	77	45	160	116	263	72	213	154	0
Ptprs	103	0	61	10	56	0	23	73	92	77	71	44	0	0	37	37	60	20	60	35	35	106	74	87	52	81	0	82	0	0	86	135	0	66	117	24	126	0	446	107	77	9	180	14	68	43	142	75	0
Slc41a1	14	0	4	26	49	0	0	7	25	20	2	7	0	0	4	12	25	1	14	17	2	2	6	3	5	10	0	2	0	0	22	5	0	9	4	7	4	0	28	8	7	87	12	19	0	10	18	16	0
Fer1l4	0	0	0	0	0	0	0	0	0	0	0	0	0	0	0	0	0	0	0	0	0	0	0	0	0	0	0	0	0	0	0	0	0	0	0	0	0	0	0	0	0	0	0	0	0	0	0	0	0
4931406B18Rik	0	0	0	0	0	0	0	1	1	0	0	0	0	0	0	0	0	0	0	0	6	0	0	0	3	0	0	0	0	0	1	0	0	3	0	0	0	0	0	0	0	1	0	0	0	0	0	0	0
Iglon5	0	0	1	0	9	0	0	0	1	0	2	1	0	0	0	0	0	0	0	1	0	0	2	0	0	0	0	0	0	0	1	0	0	0	0	0	2	0	0	0	0	0	2	0	4	3	4	0	0
Igf2bp1	0	0	0	0	0	0	0	0	0	0	0	0	0	0	0	0	0	0	0	0	0	0	0	0	0	0	0	0	0	0	0	0	0	0	0	0	0	0	0	0	0	0	0	0	0	0	0	0	0
B4galnt2	0	0	0	0	0	0	0	0	0	0	0	0	0	0	0	0	0	0	0	0	0	0	0	0	0	0	0	0	0	0	0	0	0	0	0	0	0	0	0	0	0	0	0	0	0	0	0	0	0
Zbtb47	9	0	14	23	1	0	30	7	0	14	11	6	0	0	9	5	16	4	10	12	2	0	7	5	4	2	0	3	0	0	9	9	0	3	6	23	23	0	31	0	20	8	27	12	11	19	14	19	0
Nelfb	68	0	81	8	20	33	5	62	75	55	64	40	0	0	43	39	101	27	27	31	12	47	53	56	60	28	0	40	0	0	13	57	0	44	44	15	97	0	78	158	98	19	80	89	102	22	95	128	0
Card14	1	0	30	0	0	0	0	2	10	35	6	0	0	0	0	34	10	1	1	0	4	3	0	0	11	2	0	0	0	0	0	0	0	0	1	0	16	0	0	0	52	0	3	4	0	11	5	0	0
Tmem175	66	0	87	7	60	0	0	101	83	58	71	52	0	0	10	87	60	38	53	25	34	79	62	49	133	13	0	35	0	0	42	70	0	29	88	0	101	0	55	88	115	53	70	61	54	17	98	51	0
Bcas1	0	0	0	24	0	3	6	0	4	54	0	1	0	0	0	4	0	0	4	0	0	0	0	0	10	0	0	5	0	0	0	0	0	0	3	39	1	0	17	0	0	31	18	125	0	25	2	0	36
Tango2	232	0	200	10	23	24	24	339	128	87	237	206	0	0	27	155	96	177	112	145	140	167	252	217	144	120	0	100	0	0	73	175	0	106	146	12	505	0	199	389	133	81	264	156	382	46	380	193	0
4833413E03Rik	0	0	0	0	0	0	0	0	0	0	0	0	0	0	0	0	0	0	0	0	0	0	0	0	0	0	0	0	0	0	0	0	0	0	0	0	0	0	0	0	0	0	0	0	0	0	0	0	0
Aldh1a2	0	0	2	2	0	36	0	0	0	57	0	0	0	0	1	0	113	0	62	0	0	0	0	0	70	0	0	0	0	0	37	0	0	0	0	0	0	0	0	0	66	17	0	53	0	0	0	0	0
Ndufs2	200	1	259	70	148	37	59	295	195	172	203	164	0	0	101	178	315	197	126	289	194	160	245	156	192	120	0	160	0	0	156	280	0	289	356	56	650	3	287	493	173	2	420	404	460	122	397	515	0
Snx31	0	0	0	0	0	0	0	0	0	0	0	0	0	0	0	0	0	0	4	0	0	0	0	0	0	6	0	0	0	0	0	0	0	0	0	0	0	0	0	0	0	0	0	0	0	0	0	0	0
Atraid	43	0	47	36	24	0	183	49	94	83	37	42	0	0	32	106	135	47	21	37	29	36	60	53	79	55	0	41	0	0	64	106	0	43	63	50	83	1	211	75	69	95	73	208	189	56	73	122	0
Cad	12	0	8	0	15	0	38	4	19	9	13	9	0	0	2	1	26	5	7	8	2	7	11	6	14	0	0	6	0	0	0	26	0	5	8	3	12	0	10	10	6	1	12	7	14	6	7	16	0
Lypd8	0	0	0	0	0	0	0	0	0	0	0	0	0	0	0	0	0	0	0	0	0	0	0	0	0	0	0	0	0	0	0	0	0	0	0	0	0	0	0	0	0	0	0	0	0	0	0	0	0
Sh3bp5l	32	11	77	11	5	64	16	54	64	119	31	23	0	0	50	36	132	41	36	94	8	16	23	94	11	18	0	28	0	0	2	66	0	69	73	14	55	1	108	104	165	17	143	96	93	84	99	225	0
1810065E05Rik	0	0	1	0	0	0	0	2	0	3	0	0	0	0	0	36	0	0	6	0	0	0	0	0	28	0	0	0	0	0	3	0	0	0	0	0	0	0	0	0	0	0	0	0	2	0	5	0	0
Atad1	183	573	141	81	83	13	223	187	147	178	202	79	0	0	38	183	199	133	159	195	55	80	173	153	253	127	0	121	0	0	208	206	0	92	113	121	184	1	161	275	181	30	151	228	148	87	215	300	0
Pten	128	0	200	173	132	68	391	127	496	289	120	164	0	0	115	92	300	136	122	95	85	176	118	145	167	55	0	143	0	0	205	227	0	141	185	80	229	0	160	184	279	126	238	531	262	84	257	232	0
4933402N03Rik	0	0	0	0	0	0	0	0	0	0	0	0	0	0	0	0	0	0	0	0	0	0	0	0	0	0	0	0	0	0	0	0	0	0	0	0	0	0	0	0	0	0	0	0	0	0	0	0	0
Pea15a	418	105	446	66	398	87	411	584	772	323	329	386	0	0	60	234	302	290	123	149	239	224	202	439	280	272	0	95	0	0	189	284	0	135	562	107	486	7	488	207	243	105	309	608	1486	151	563	436	1
Timm23	153	0	138	60	57	24	313	151	114	160	126	125	0	0	119	260	220	143	78	215	104	154	168	119	120	107	0	103	0	0	166	176	0	214	198	153	378	0	236	305	183	90	258	391	482	150	177	350	0
Tnfaip8l2	0	0	0	0	0	18	0	0	1	0	0	0	0	0	0	0	0	0	1	0	0	0	0	0	0	0	0	3	0	0	0	0	0	0	0	0	0	0	0	0	0	0	0	0	0	0	0	0	0
Trnt1	83	0	57	58	4	0	112	83	99	74	52	35	0	0	10	56	19	31	76	118	39	63	84	51	53	51	0	52	0	0	64	101	0	62	67	26	142	4	94	64	77	0	96	213	149	103	96	92	0
Ly6g6e	0	0	0	0	0	0	0	0	0	0	0	0	0	0	0	0	0	0	0	0	0	0	0	0	0	0	0	0	0	0	0	0	0	0	0	0	0	0	0	0	0	0	0	0	0	0	0	0	0
Ehmt2	14	0	33	14	20	7	0	14	21	36	8	15	0	0	5	11	43	4	23	8	8	15	17	22	7	18	0	7	0	0	26	13	0	12	21	5	41	0	112	69	23	11	26	28	32	6	11	47	0
Elof1	50	0	35	26	50	7	142	49	57	69	31	47	0	0	32	137	60	45	34	48	40	72	54	94	107	56	0	47	0	0	66	118	0	54	62	21	136	0	91	161	76	68	98	132	175	76	90	86	0
Med16	40	0	43	27	30	0	4	30	41	19	58	10	0	0	5	17	33	17	8	13	7	22	24	43	27	22	0	12	0	0	3	51	0	5	49	7	65	2	75	36	18	13	42	42	26	28	60	12	0
St3gal1	0	0	1	0	0	0	1	8	2	9	0	4	0	0	10	7	0	0	0	9	1	16	0	1	0	7	0	7	0	0	4	12	0	25	16	0	2	0	25	29	5	0	22	0	0	16	4	23	0
Tmem259	30	1	24	6	6	4	9	8	26	41	14	7	0	0	15	14	6	4	9	7	8	5	12	18	20	7	0	28	0	0	23	7	0	16	34	7	75	0	122	29	13	16	18	47	16	15	10	46	0
Rnf170	46	0	45	2	6	0	0	46	87	45	41	21	0	0	2	7	49	15	14	15	11	25	35	12	7	13	0	2	0	0	29	70	0	17	16	0	43	0	59	42	23	20	49	18	28	3	39	15	0
Clip3	273	1	416	29	83	58	211	369	464	289	334	218	0	0	130	192	170	138	145	120	130	155	158	326	122	143	0	143	0	0	227	356	0	106	470	33	500	3	335	442	250	70	390	312	336	110	591	346	0
1700020L13Rik	1	0	0	0	0	0	0	0	0	0	0	0	0	0	0	0	0	0	0	0	0	0	0	0	0	0	0	2	0	0	0	0	0	0	0	0	1	0	0	0	0	12	0	0	0	0	0	0	0
Myl2	0	0	1	0	0	0	0	0	0	2	0	0	0	0	0	0	0	0	0	0	2	0	0	0	0	0	0	1	0	0	0	0	0	3	2	0	2	0	0	0	0	0	0	0	2	0	0	0	0
Dedd	14	0	37	21	27	10	90	34	30	72	13	23	0	0	31	37	41	35	41	20	20	35	7	43	61	25	0	20	0	0	11	31	0	24	20	10	38	0	33	126	48	38	36	36	42	32	55	45	0
Mcemp1	0	0	0	0	0	0	0	0	0	0	0	0	0	0	0	0	0	0	0	0	0	0	0	0	0	0	0	0	0	0	0	0	0	0	0	0	0	0	0	0	0	0	0	0	0	0	0	0	0
Nit1	37	0	46	2	0	6	24	46	28	50	36	49	0	0	26	34	16	46	48	23	17	40	80	54	44	23	0	25	0	0	14	64	0	40	63	2	84	0	31	81	40	0	34	19	113	58	42	40	0
Pax5	0	0	0	0	0	0	0	0	0	0	0	0	0	0	0	7	0	0	6	0	0	3	0	0	2	0	0	0	0	0	10	0	0	0	0	0	0	0	0	0	0	0	0	0	0	3	0	0	0
Prdm15	12	0	2	0	0	0	0	3	2	0	1	1	0	0	0	8	4	1	0	0	0	2	0	11	18	0	0	3	0	0	0	32	0	5	7	1	14	0	26	3	1	0	1	0	5	2	2	9	0
Rnf168	10	17	11	23	7	0	0	16	32	12	16	21	0	0	20	8	61	27	25	27	15	30	25	35	39	29	0	3	0	0	19	7	0	6	22	11	27	0	44	25	7	2	31	16	77	5	15	37	0
Dynlt2b	23	0	33	8	22	12	6	15	22	26	34	34	0	0	21	38	20	38	13	39	34	50	40	34	49	51	0	35	0	0	41	17	0	12	58	0	77	0	32	55	32	13	39	53	85	18	43	12	0
Chp1	407	703	325	84	119	99	266	555	462	539	330	195	0	0	109	214	424	170	229	274	176	340	357	435	260	192	0	267	0	0	226	523	0	157	310	73	608	4	304	759	338	65	425	334	389	187	567	397	0
Sval2	0	0	0	0	0	0	0	0	0	0	0	0	0	0	0	0	0	0	0	0	0	0	0	0	0	0	0	0	0	0	0	0	0	0	0	0	0	0	0	0	0	0	0	0	0	0	0	0	0
Trpv4	0	0	0	0	28	0	0	1	0	0	0	0	0	0	0	0	0	0	0	0	0	0	0	0	0	0	0	0	0	0	0	0	0	0	1	0	0	0	0	0	0	0	0	0	0	2	0	0	0
Klhl3	1	0	6	1	7	0	0	0	5	1	1	1	0	0	9	0	3	0	5	3	2	7	6	0	0	1	0	2	0	0	0	3	0	9	0	0	13	0	0	0	4	9	18	3	13	0	1	22	0
Tvp23b	9	0	5	18	22	0	40	4	12	4	1	6	0	0	25	49	14	28	25	30	2	38	41	68	12	27	0	21	0	0	52	31	0	27	8	44	4	0	10	36	59	27	32	86	41	32	5	92	0
Dnajc7	118	71	232	34	86	7	381	217	182	284	127	117	0	0	91	197	169	182	164	159	165	151	151	201	269	134	0	137	0	0	186	238	0	123	222	41	360	2	211	284	128	91	239	297	316	134	353	205	42
Zfp385c	0	0	12	0	0	0	0	6	0	0	6	0	0	0	0	0	0	0	0	0	0	0	0	0	0	0	0	0	0	0	0	0	0	0	0	0	7	0	0	0	0	0	0	0	0	0	1	0	0
Cacybp	375	1311	385	91	61	42	175	467	335	336	416	397	0	0	215	627	337	464	253	289	422	489	500	416	558	389	0	288	0	0	417	808	0	375	528	105	950	2	441	875	554	115	554	627	999	213	745	436	0
Cluap1	15	0	15	0	1	0	31	21	21	50	17	12	0	0	11	9	63	31	19	13	15	38	39	34	31	2	0	28	0	0	12	21	0	20	32	6	30	0	23	50	10	34	18	17	25	15	19	31	0
Zswim7	7	0	22	15	3	0	0	44	2	25	26	23	0	0	10	37	39	20	5	32	31	17	21	48	24	21	0	62	0	0	21	102	0	15	60	10	75	0	23	58	8	0	41	11	52	12	61	29	0
Pigl	0	0	7	0	2	0	2	1	3	0	9	0	0	0	0	9	2	5	1	15	7	2	0	5	2	4	0	0	0	0	2	6	0	5	7	0	12	0	7	0	1	0	8	7	6	0	6	9	0
Ndufa2	161	8	121	80	89	27	108	173	88	149	134	185	0	0	137	181	146	159	131	186	183	155	209	319	269	142	0	178	0	0	233	289	0	203	226	63	642	7	422	343	157	221	339	240	653	205	230	232	0
Pam16	9	0	24	13	46	0	0	55	35	5	21	22	0	0	30	33	31	30	5	45	12	9	41	4	19	9	0	47	0	0	14	12	0	41	14	22	93	0	114	28	33	51	24	40	48	43	1	45	0
Glis2	5	0	4	0	2	0	0	1	0	9	1	0	0	0	5	13	6	2	6	0	1	4	0	0	1	1	0	7	0	0	11	25	0	1	1	0	5	0	8	20	1	0	4	14	2	6	2	0	0
Cox6c	642	941	399	292	206	265	369	531	432	978	431	688	0	0	1200	1394	907	663	593	1141	492	1185	905	1794	1214	930	0	831	0	0	1353	1408	0	1203	491	161	2068	13	1090	2920	893	566	1574	2243	2239	1030	686	1275	24
Bicc1	0	0	0	44	32	0	36	2	1	2	0	6	0	0	5	1	0	0	8	0	0	6	0	6	0	0	0	0	0	0	40	15	0	1	4	8	0	0	26	12	8	5	10	0	14	0	0	2	0
Ube2z	60	0	65	50	8	36	12	44	46	57	67	39	0	0	33	18	34	20	43	22	26	51	40	68	19	9	0	30	0	0	18	60	0	30	43	4	121	1	150	100	65	18	86	91	129	26	56	70	0
Gip	0	0	0	0	0	0	0	0	0	0	0	0	0	0	0	0	0	0	0	0	0	0	0	0	0	0	0	0	0	0	0	0	0	0	0	0	0	0	0	0	0	0	0	0	0	0	0	0	0
Tmem87b	36	0	47	3	162	17	20	39	78	95	54	30	0	0	22	54	129	52	58	67	34	55	43	71	128	61	0	29	0	0	81	87	0	39	87	17	90	2	120	123	104	88	51	89	97	25	108	83	0
Anapc1	34	0	27	14	17	0	16	32	44	24	32	17	0	0	19	47	33	5	22	11	19	28	19	21	35	30	0	27	0	0	18	25	0	44	18	8	29	2	96	84	12	10	38	27	39	29	29	53	0
Mertk	0	0	1	8	0	0	0	0	1	19	0	0	0	0	0	0	0	0	0	0	0	0	0	0	0	0	0	0	0	0	0	0	0	0	0	7	0	0	0	0	0	0	8	9	0	0	0	0	14
Tsg101	156	1	246	37	111	0	130	237	223	257	214	191	0	0	113	374	303	231	198	269	145	254	217	425	237	258	0	291	0	0	193	511	0	204	268	79	411	0	226	530	327	90	331	564	422	247	335	380	1
Hps5	35	0	24	0	0	0	0	31	31	28	25	19	0	0	7	11	8	5	3	4	20	0	19	0	11	2	0	7	0	0	34	49	0	16	22	29	74	0	2	20	24	27	35	57	26	8	38	32	0
Map3k4	9	0	16	11	40	1	46	9	18	37	10	2	0	0	14	8	3	14	11	6	8	24	18	8	20	14	0	3	0	0	19	23	0	13	15	6	33	0	63	25	7	23	31	21	11	35	20	27	0
Piezo1	0	0	7	13	32	0	2	4	0	0	0	0	0	0	0	0	0	13	0	0	0	0	0	0	0	0	0	0	0	0	0	0	0	0	0	7	0	0	0	0	0	0	0	0	0	4	0	0	0
Blk	0	0	0	0	0	0	0	0	0	0	0	0	0	0	0	0	0	0	0	0	0	0	0	0	0	0	0	0	0	0	0	0	0	0	0	0	6	0	0	0	0	0	0	0	0	0	0	0	0
Rnf166	9	0	13	0	39	0	20	13	10	14	9	7	0	0	16	28	22	11	21	14	10	0	10	12	7	23	0	11	0	0	27	37	0	4	9	5	29	0	10	20	15	11	35	28	28	26	17	13	0
Ankrd28	12	271	9	129	22	0	369	0	24	121	7	2	0	0	18	2	31	5	3	9	0	38	18	23	5	10	0	40	0	0	70	110	0	0	5	93	52	0	23	77	0	36	20	0	4	19	15	12	0
Ankrd52	9	0	6	0	0	0	0	10	4	12	10	1	0	0	0	2	0	1	0	4	0	0	3	6	5	0	0	2	0	0	0	0	0	4	5	4	11	0	18	1	8	0	15	0	3	8	17	6	0
Pkd2l2	5	0	6	0	0	0	4	4	5	9	4	8	0	0	1	4	6	4	6	7	5	3	2	3	3	0	0	6	0	0	0	7	0	16	1	1	7	0	1	2	13	0	17	4	9	0	3	15	0
Srp19	217	272	185	59	55	30	431	246	162	246	180	168	0	0	94	436	208	265	213	203	211	269	242	273	361	196	0	201	0	0	338	332	0	126	213	59	492	7	278	575	216	175	289	601	756	233	343	249	1
Tmbim7	0	0	0	0	0	0	0	0	0	0	0	0	0	0	0	0	0	0	0	0	0	0	0	0	0	0	0	0	0	0	0	0	0	0	0	2	0	0	0	0	0	1	0	0	0	0	0	0	0
Clec4f	0	0	0	0	0	0	0	0	0	0	0	0	0	0	0	0	0	0	0	0	0	0	0	0	0	0	0	0	0	0	0	0	0	0	0	0	0	0	0	0	0	0	0	0	0	0	0	0	0
Klra17	0	0	0	0	0	0	0	0	0	0	0	0	0	0	0	0	0	0	0	0	0	0	0	0	0	0	0	0	0	0	0	0	0	0	0	0	0	0	0	0	0	0	0	0	0	0	0	0	0
Wdfy2	32	0	39	13	93	0	0	23	8	32	34	29	0	0	16	4	19	18	15	0	29	22	34	36	13	0	0	24	0	0	56	81	0	23	35	0	145	0	56	37	24	0	16	34	47	39	67	14	0
Rbsn	40	0	36	2	112	0	8	26	20	22	30	20	0	0	0	5	7	11	25	16	13	9	16	20	32	9	0	25	0	0	31	44	0	14	35	9	37	0	113	56	16	0	35	40	47	29	19	55	0
Mrps25	76	0	76	23	33	28	7	52	57	79	72	57	0	0	37	79	53	60	49	83	65	98	103	124	101	36	0	40	0	0	118	87	0	150	70	35	246	2	99	169	107	8	107	74	244	77	138	156	0
Dguok	50	226	35	13	12	6	0	51	49	65	42	31	0	0	23	46	36	20	30	19	43	27	47	71	74	29	0	39	0	0	55	70	0	26	84	9	110	2	35	75	33	10	85	116	156	61	76	55	0
Camta1	178	0	204	85	221	30	79	135	224	187	161	104	0	0	183	233	442	153	169	281	57	221	155	326	216	133	0	215	0	0	332	375	0	119	180	28	448	0	618	203	347	53	450	265	398	103	314	402	0
Csf1	2	0	3	29	40	0	9	22	1	29	8	9	0	0	4	36	9	7	8	13	6	15	0	31	0	6	0	15	0	0	96	30	0	2	11	32	4	0	30	22	13	5	5	21	2	111	57	6	0
Strip1	31	0	60	0	29	13	0	20	42	69	18	5	0	0	3	16	24	35	22	30	12	4	15	60	30	16	0	36	0	0	33	36	0	23	30	23	41	5	94	32	90	5	51	29	67	24	34	59	0
Kif1a	612	12	670	41	128	1	170	600	835	736	538	418	0	0	158	530	567	346	375	387	212	492	399	861	325	338	0	436	0	0	323	906	0	354	550	38	953	6	1837	1052	442	179	716	689	963	204	681	669	0
Alx3	0	0	0	0	0	0	0	0	0	0	0	0	0	0	0	0	0	0	0	0	0	0	0	0	0	0	0	0	0	0	0	0	0	0	0	0	0	0	0	0	1	0	0	0	0	0	0	0	0
Slc25a11	191	1	127	41	129	67	96	137	147	122	124	54	0	0	68	176	172	109	103	159	57	136	165	234	128	142	0	120	0	0	107	225	0	125	130	11	369	1	169	269	138	47	291	309	252	99	209	385	0
Chrne	0	0	0	0	0	0	0	0	0	0	0	0	0	0	0	0	0	0	0	0	0	0	0	0	0	0	0	0	0	0	0	0	0	0	0	0	0	0	0	0	0	0	0	0	0	0	0	0	0
Cmc2	36	0	47	4	0	0	1	40	41	20	41	39	0	0	34	40	38	34	27	39	38	21	50	37	50	28	0	25	0	0	54	21	0	14	38	3	139	0	88	65	6	24	42	46	147	35	70	12	0
Chfr	19	0	55	4	0	0	17	38	29	27	36	17	0	0	14	41	10	36	9	11	8	14	7	34	42	29	0	17	0	0	34	37	0	7	21	0	28	0	26	50	22	30	18	13	44	29	56	40	0
Ceacam16	0	0	0	0	0	0	0	0	0	0	3	0	0	0	0	0	0	0	0	0	0	0	1	0	0	0	0	0	0	0	1	0	0	0	0	0	0	0	0	0	0	0	0	0	0	5	0	0	0
Hoxa2	0	0	0	0	0	0	0	0	0	0	0	0	0	0	0	0	0	0	0	0	0	0	0	0	0	0	0	0	0	0	0	0	0	0	0	0	0	0	0	0	0	0	0	0	0	0	0	0	0
Adam28	0	0	0	0	0	0	0	0	0	0	0	0	0	0	0	0	1	0	0	0	2	0	1	0	0	0	0	0	0	0	0	0	0	0	0	0	0	0	1	0	0	0	0	0	2	2	0	0	0
Ankrd53	0	0	0	0	0	0	0	0	0	0	0	0	0	0	0	0	0	0	0	0	0	0	0	0	0	0	0	0	0	0	0	0	0	0	0	0	0	0	0	0	0	0	0	0	0	0	0	0	0
Tex261	75	0	104	6	173	27	65	105	120	77	66	63	0	0	87	100	76	65	60	91	59	47	80	125	92	81	0	91	0	0	93	186	0	89	172	35	227	1	280	111	97	19	112	262	196	104	185	164	0
Fam120b	61	0	90	1	0	0	48	67	70	47	63	48	0	0	41	33	42	44	37	51	13	49	43	84	36	88	0	54	0	0	34	113	0	33	85	27	104	1	47	66	78	18	142	88	72	25	114	58	0
Tbp	32	0	10	23	0	0	22	6	11	19	19	9	0	0	11	7	6	5	24	6	7	10	17	22	22	14	0	7	0	0	0	24	0	21	23	15	73	0	8	19	32	34	24	30	33	18	15	21	0
Psmb1	496	286	465	148	56	152	218	574	469	519	464	471	0	0	289	657	740	445	368	370	442	437	670	922	726	423	0	449	0	0	586	947	0	420	612	107	1427	4	708	1236	522	286	816	851	1791	373	821	536	6
Pdcd2	39	0	39	13	0	37	67	49	37	31	61	36	0	0	31	10	73	31	33	28	39	52	55	25	16	44	0	18	0	0	52	27	0	42	47	28	87	4	20	58	31	15	41	88	83	57	81	40	0
Dll1	0	0	7	0	42	0	0	0	0	0	0	0	0	0	0	0	0	3	0	0	0	0	1	0	0	0	0	0	0	0	0	0	0	0	0	0	0	0	42	0	1	0	3	0	1	0	0	0	0
Nol3	137	551	152	44	94	76	45	180	146	245	102	203	0	0	139	269	370	169	170	143	108	251	144	436	277	217	0	183	0	0	265	416	0	98	278	9	392	4	608	566	315	155	190	358	339	197	319	159	0
Fhod1	1	0	5	0	0	0	0	3	1	0	0	0	0	0	0	0	0	0	0	0	0	0	0	0	0	0	0	0	0	0	0	0	0	1	0	0	1	0	0	0	0	1	0	1	18	0	0	1	0
Plekhg4	0	0	1	1	0	0	0	0	0	0	0	0	0	0	0	4	0	2	2	1	0	0	1	0	0	0	0	0	0	0	0	0	0	1	0	0	4	0	2	0	0	6	1	0	0	2	0	0	0
Slc9a5	11	0	19	0	0	0	0	3	0	3	11	0	0	0	0	3	4	4	0	6	0	0	5	0	0	0	0	0	0	0	0	2	0	6	5	0	24	0	0	0	3	0	5	16	9	21	3	23	0
Elmo3	0	0	1	0	0	0	0	0	2	0	1	0	0	0	0	0	6	0	0	0	0	0	0	0	4	2	0	2	0	0	0	0	0	0	0	0	0	0	16	0	0	0	0	0	0	0	0	0	0
Stc1	0	0	0	12	0	0	3	0	0	0	0	0	0	0	0	0	0	0	0	0	0	0	0	0	0	0	0	0	0	0	0	0	0	0	0	10	0	0	0	0	0	0	0	0	0	0	0	0	0
Matcap1	24	25	30	1	42	0	0	29	25	22	24	30	0	0	2	22	47	13	10	31	20	8	23	13	21	11	0	10	0	0	2	18	0	30	45	0	35	0	81	63	50	1	26	30	61	52	38	19	0
Tppp3	3046	2659	5585	828	332	1175	337	3993	3907	3176	3120	2249	0	0	2210	4102	4012	4006	2578	3277	2942	3301	3193	2289	3836	1252	0	1629	0	0	3789	3945	0	2274	3342	202	11902	30	2324	5841	3978	1878	4919	6185	10206	4664	4518	4031	36
Msh3	34	0	19	30	41	0	0	35	23	16	23	10	0	0	1	8	0	14	10	3	12	0	24	0	4	5	0	15	0	0	21	13	0	12	18	0	35	0	17	6	28	6	21	41	24	2	36	5	0
Adamts13	1	0	0	0	1	0	0	0	0	0	0	0	0	0	0	0	1	2	0	0	0	0	0	0	0	0	0	0	0	0	0	0	0	0	0	0	0	0	0	0	0	0	0	0	0	0	0	0	0
Tmem208	88	0	132	26	23	5	56	138	36	46	130	153	0	0	34	110	74	134	34	41	96	90	109	174	192	45	0	45	0	0	137	172	0	85	149	20	345	0	112	162	76	18	178	140	291	41	161	95	0
E2f4	30	0	30	0	0	0	44	16	16	68	37	17	0	0	2	28	24	9	12	5	3	15	8	35	19	10	0	10	0	0	12	23	0	17	33	17	1	0	24	23	38	0	22	35	18	32	33	22	0
Surf4	93	1	151	43	72	28	199	200	212	213	82	162	0	0	33	241	89	90	115	71	50	154	125	170	186	129	0	157	0	0	129	238	0	56	224	99	189	1	377	337	76	15	129	157	169	94	232	119	0
Surf2	46	0	41	12	0	10	136	57	33	73	23	44	0	0	27	82	37	29	26	41	52	49	57	60	58	36	0	34	0	0	57	86	0	30	40	21	96	0	55	104	70	42	58	114	95	37	65	41	0
Dnajb9	74	97	104	80	159	21	638	71	54	276	76	19	0	0	46	34	34	37	53	120	38	24	34	80	38	44	0	90	0	0	203	188	0	67	53	156	136	1	79	76	48	40	87	61	33	91	85	30	0
Naf1	0	0	1	3	13	3	66	4	3	0	1	0	0	0	1	9	11	5	8	2	2	20	7	25	6	3	0	10	0	0	38	17	0	19	12	31	8	0	35	30	1	13	17	2	4	26	1	19	0
Yes1	12	0	0	0	47	0	0	2	5	17	8	6	0	0	5	0	12	5	6	17	3	14	19	0	3	7	0	12	0	0	54	8	0	3	5	6	30	0	4	29	25	39	45	1	33	29	1	82	0
Ppp1cb	142	519	146	61	125	39	315	93	129	204	103	102	0	0	124	144	92	100	114	135	82	95	159	185	165	63	0	152	0	0	121	240	0	181	121	197	300	0	207	255	136	64	227	307	281	39	129	218	1
Gorasp2	174	0	156	82	45	18	133	177	202	213	169	115	0	0	84	174	162	118	93	184	81	144	149	160	156	93	0	108	0	0	115	158	0	97	127	44	255	5	205	198	148	31	199	123	292	86	199	262	0
Tsen15	63	0	44	15	4	24	98	56	58	35	63	63	0	0	21	65	40	48	25	31	62	13	94	4	36	5	0	26	0	0	53	83	0	32	69	93	143	0	8	68	119	40	150	163	280	99	77	152	0
Oc90	0	0	0	0	0	0	0	0	1	0	0	0	0	0	0	0	0	0	0	0	4	0	0	0	0	0	0	0	0	0	0	0	0	0	0	0	0	0	0	0	0	0	1	0	0	0	0	0	0
Efr3a	127	0	77	78	70	16	40	106	41	118	99	49	0	0	127	127	125	49	96	356	38	37	78	75	151	51	0	100	0	0	100	90	0	311	119	48	138	5	23	149	65	24	279	139	87	89	117	734	0
Trappc2l	94	367	91	33	39	23	17	84	80	31	64	118	0	0	48	73	135	86	46	46	92	75	84	102	40	35	0	35	0	0	105	99	0	70	108	5	271	0	39	143	72	101	141	83	287	105	179	96	0
Acsf3	1	0	16	0	0	6	0	3	1	3	13	10	0	0	2	2	2	0	2	9	4	5	3	12	0	4	0	0	0	0	7	1	0	7	6	0	6	2	20	29	5	0	16	39	23	17	13	29	0
Ddx19a	12	87	7	2	9	0	9	4	5	2	3	5	0	0	6	6	2	0	3	7	3	3	0	15	10	0	0	1	0	0	0	4	0	6	6	5	6	0	25	15	0	0	4	2	2	2	3	9	0
Galns	1	0	1	0	0	0	0	2	4	0	7	2	0	0	0	0	7	0	2	0	1	0	3	12	0	1	0	4	0	0	0	0	0	0	7	0	6	0	7	0	0	0	7	0	10	0	5	0	0
Gata2	0	0	0	13	8	0	0	6	0	0	0	0	0	0	0	0	0	0	0	0	0	0	0	0	0	0	0	0	0	0	0	0	0	0	0	0	1	0	0	0	0	0	5	3	0	0	0	0	0
C8g	0	0	7	0	0	0	0	2	0	0	4	1	0	0	0	0	0	8	5	0	0	5	0	7	0	9	0	0	0	0	1	6	0	0	12	0	4	0	1	0	0	8	10	0	9	0	2	2	0
Entpd2	0	0	2	167	57	0	178	0	6	19	0	0	0	0	2	4	0	0	0	0	3	4	4	0	8	7	0	16	0	0	36	41	0	0	1	18	0	0	0	12	0	24	0	7	6	0	0	3	0
Rabl6	91	0	91	33	27	0	111	57	47	81	68	21	0	0	32	16	72	35	14	100	18	29	67	29	56	40	0	23	0	0	47	48	0	39	75	20	156	0	93	89	64	14	81	69	61	23	67	132	0
Ptgds	0	0	3	0	0	0	36	0	4	0	0	0	0	0	0	0	1	0	0	0	0	0	0	0	0	0	0	0	0	0	24	0	0	0	1	0	0	0	0	0	0	15	0	0	0	0	0	0	0
Edf1	297	504	219	77	75	117	180	291	196	261	214	338	0	0	186	399	297	292	169	252	233	386	326	481	452	202	0	237	0	0	348	511	0	234	433	59	888	2	546	898	307	149	476	489	933	359	487	331	0
Clic3	1	0	1	0	0	0	0	0	2	0	0	0	0	0	2	0	0	0	0	0	0	2	0	0	0	0	0	0	0	0	0	0	0	0	0	0	0	0	0	0	0	0	0	0	0	0	0	0	0
Npdc1	417	215	562	195	197	95	135	625	550	464	454	481	0	0	156	410	539	332	275	307	283	481	359	509	499	371	0	349	0	0	323	853	0	186	701	71	1102	4	876	1013	530	165	490	750	775	232	824	464	1
Fbxw5	63	0	97	0	49	0	25	48	50	49	44	14	0	0	11	16	43	19	27	31	13	16	34	63	19	12	0	26	0	0	21	49	0	22	72	4	76	0	69	41	36	8	53	32	29	16	77	66	0
Slc25a13	0	2	1	0	0	0	0	0	0	0	0	0	0	0	0	0	0	0	0	0	0	0	1	0	0	0	0	0	0	0	0	0	0	0	0	3	0	0	8	0	4	13	2	0	4	0	0	0	0
Ube2i	103	2	108	66	70	31	146	127	139	123	70	83	0	0	56	138	105	88	66	99	50	110	75	168	87	76	0	144	0	0	92	209	0	83	147	79	166	2	129	373	114	121	97	230	234	97	114	93	0
Tsr3	30	0	24	0	2	12	0	28	17	34	31	28	0	0	19	14	47	36	30	43	32	41	69	27	58	16	0	28	0	0	6	61	0	25	48	28	125	0	79	92	52	32	75	92	100	32	54	87	0
Unkl	14	0	60	0	22	34	0	24	14	48	32	16	0	0	0	9	22	24	13	15	17	25	22	4	19	7	0	45	0	0	10	18	0	26	16	2	18	0	47	35	12	5	57	25	27	53	44	77	0
Lrrk1	6	0	2	5	39	0	3	8	0	3	12	20	0	0	0	0	0	7	3	0	8	7	3	4	1	6	0	0	0	0	14	14	0	0	22	0	25	0	28	10	0	14	0	0	0	0	11	0	0
Aldh1a3	14	0	0	36	0	103	0	7	0	100	21	1	0	0	0	258	29	51	97	0	5	77	60	60	165	24	0	112	0	0	247	183	0	0	5	3	82	0	38	9	228	9	0	14	40	3	2	0	0
Actn1	3	0	21	0	35	0	4	4	7	2	18	11	0	0	0	0	0	15	0	0	9	0	14	0	0	0	0	0	0	0	0	1	0	0	4	6	11	0	4	0	7	5	4	6	65	1	6	3	0
Sirt2	154	1	121	107	76	12	278	217	116	132	145	63	0	0	46	92	134	65	61	115	66	68	97	218	68	90	0	69	0	0	53	171	0	88	175	66	300	3	123	268	153	54	212	189	156	80	256	183	0
Hnrnpl	32	0	42	30	82	17	190	14	67	107	35	40	0	0	53	33	73	30	50	61	9	33	40	93	31	41	0	33	0	0	74	69	0	35	38	60	63	0	155	139	47	16	84	99	108	42	25	70	0
Nolc1	90	1033	45	39	40	0	290	54	51	103	43	22	0	0	10	29	31	28	26	34	30	13	62	61	42	55	0	30	0	0	54	40	0	25	58	75	134	0	83	28	27	33	60	106	80	26	38	90	0
Casd1	62	0	51	3	0	0	0	24	34	27	49	19	0	0	6	2	63	14	16	24	22	34	36	25	42	28	0	7	0	0	65	19	0	35	26	12	120	0	132	47	35	12	61	79	53	30	59	37	43
Cnksr3	1	0	2	25	21	0	30	1	1	7	0	0	0	0	0	1	0	6	0	7	0	0	1	12	0	5	0	4	0	0	10	0	0	1	1	5	0	0	38	0	0	15	0	0	0	3	0	0	0
Mtmr1	15	0	16	14	7	0	0	9	26	26	14	3	0	0	29	13	10	10	12	7	9	52	14	29	18	16	0	27	0	0	25	14	0	21	17	7	40	0	18	87	8	19	27	48	6	34	14	16	0
Hmgb3	62	0	30	0	83	15	0	62	38	12	69	15	0	0	0	2	0	70	14	16	35	0	64	0	0	5	0	9	0	0	7	14	0	39	10	0	132	0	0	6	0	0	37	29	88	22	48	44	0
Map2	78	0	60	1	165	0	188	53	2	38	134	73	0	0	8	30	9	29	12	6	34	4	114	77	43	86	0	17	0	0	30	71	0	19	78	9	318	0	198	18	39	0	171	30	87	4	79	16	0
Cyp2j9	16	0	3	77	31	0	535	12	13	111	5	6	0	0	0	41	0	0	12	0	11	29	12	31	38	26	0	9	0	0	52	36	0	23	10	57	2	0	42	35	7	34	17	46	12	6	14	15	0
Nipsnap3a	0	0	0	0	0	0	0	0	0	0	0	0	0	0	0	0	0	0	0	0	0	0	0	0	0	0	0	0	0	0	0	0	0	0	0	0	0	0	0	0	0	0	0	0	0	0	0	0	0
Abca1	18	0	39	0	42	23	67	36	14	189	64	3	0	0	16	85	149	7	42	29	22	172	90	19	95	22	0	14	0	0	210	94	0	7	34	67	148	0	90	122	100	187	30	73	56	232	57	13	0
Nipsnap3b	86	375	131	85	40	15	26	160	137	223	101	157	0	0	87	133	127	101	65	69	84	50	117	267	184	190	0	184	0	0	49	182	0	38	253	47	146	0	21	131	107	73	95	171	444	56	214	45	0
Lage3	12	0	19	11	5	7	32	7	11	11	7	5	0	0	6	11	22	3	3	14	7	0	8	14	15	3	0	16	0	0	15	14	0	7	20	4	42	0	38	5	9	9	23	48	48	27	6	12	0
Ubl4a	86	1	117	0	31	2	148	123	135	83	130	107	0	0	45	135	52	68	34	68	74	96	87	51	129	53	0	89	0	0	85	151	0	74	190	22	228	4	123	163	130	6	109	235	199	79	179	152	0
Gdi1	807	0	764	131	262	262	424	618	864	1073	500	436	0	0	230	813	747	442	471	733	219	604	486	1349	792	555	0	738	0	1	595	1542	0	501	838	120	881	1	1088	1396	1097	350	805	1255	781	337	1229	1205	0
Sash1	0	0	5	10	7	4	57	2	0	13	3	1	0	0	0	16	26	1	7	7	0	0	0	0	12	0	0	0	0	0	21	0	0	0	0	27	0	0	10	0	1	8	3	46	3	6	1	0	0
Gadd45b	14	144	56	193	1107	0	989	44	42	174	15	7	0	0	9	37	39	3	7	56	3	21	17	24	34	25	0	33	0	0	231	111	0	51	9	476	137	1	200	15	14	186	130	312	7	163	7	22	0
Slamf6	0	0	0	0	0	0	0	0	0	0	0	0	0	0	0	0	0	0	0	0	0	0	0	0	0	0	0	0	0	0	0	0	0	0	0	0	0	0	0	0	0	0	0	0	0	0	0	0	0
Slamf1	0	0	0	0	0	0	0	0	0	0	0	0	0	0	0	0	1	0	0	0	2	0	0	0	0	0	0	0	0	0	0	0	0	0	0	0	3	0	0	0	0	1	0	0	3	0	0	0	0
Zdhhc12	3	0	10	9	0	24	0	5	40	16	0	4	0	0	1	32	20	4	16	1	3	30	0	25	36	19	0	51	0	0	5	30	0	7	4	0	0	0	34	64	16	0	5	16	11	0	21	0	0
Endog	17	5	2	0	0	0	23	14	6	6	9	11	0	0	8	19	0	19	19	13	9	1	40	13	21	15	0	15	0	0	9	23	0	16	22	14	83	3	29	54	11	0	53	8	50	55	3	36	0
Cybb	0	0	1	4	0	0	0	0	0	0	0	0	0	0	0	0	0	0	0	5	0	0	0	0	0	0	0	0	0	0	0	0	0	0	0	0	1	0	34	0	0	0	0	0	0	132	0	0	0
Golga7	64	534	79	32	50	115	222	96	102	110	90	61	0	0	67	87	127	86	43	127	42	78	82	103	44	70	0	68	0	0	82	207	0	112	127	53	192	4	70	215	97	35	128	105	232	114	132	152	0
Xk	16	0	1	0	5	0	0	8	1	11	18	4	0	0	0	9	3	2	4	0	16	3	6	21	15	25	0	5	0	0	20	0	0	0	10	0	25	0	2	34	12	0	6	6	2	8	18	2	0
Pcolce2	103	0	119	27	30	34	0	58	12	18	73	36	0	0	15	0	0	29	5	2	58	0	145	38	0	16	0	0	0	0	4	6	0	3	47	0	411	0	108	0	2	0	85	0	224	8	75	0	0
Cd48	0	0	0	0	0	0	0	0	0	0	0	0	0	0	0	0	0	0	2	0	0	0	0	0	0	0	0	0	0	0	0	0	0	0	0	0	0	0	0	0	0	0	0	0	0	0	0	0	0
Clpx	67	0	44	21	32	0	71	60	26	56	45	13	0	0	35	46	51	40	20	98	15	36	42	67	62	25	0	96	0	0	21	157	0	55	40	5	89	1	21	190	80	22	73	92	75	45	83	118	0
Trabd	22	0	20	5	9	7	1	41	25	32	27	34	0	0	9	8	19	10	21	21	7	16	13	56	1	37	0	31	0	0	11	16	0	9	39	8	50	0	42	100	23	19	37	42	32	22	79	14	0
Mov10l1	0	0	0	0	0	0	0	0	1	0	0	0	0	0	0	0	0	0	0	2	0	1	0	0	0	0	0	0	0	0	0	0	0	0	0	0	0	0	0	0	0	0	0	0	0	0	0	0	0
Dennd6b	20	0	33	0	0	0	0	17	26	21	16	5	0	0	4	17	5	15	8	29	8	17	19	7	3	11	0	13	0	0	1	18	0	13	17	0	28	0	66	66	22	50	35	35	31	33	29	59	0
Cd83	4	0	0	55	0	0	0	0	8	0	0	0	0	0	0	28	0	0	0	9	0	20	0	0	0	0	0	7	0	0	0	0	0	0	0	16	0	0	25	54	0	0	0	0	0	34	0	0	0
Cltrn	0	0	0	0	0	0	0	0	0	0	0	0	0	0	0	0	0	0	0	0	0	0	0	0	0	0	0	0	0	0	0	0	0	0	0	0	0	0	0	0	0	0	0	0	0	0	1	0	0
Ace2	0	0	0	0	0	0	38	1	0	0	0	0	0	0	0	0	0	0	0	0	0	0	0	0	0	0	0	0	0	0	0	0	0	0	0	0	0	0	0	0	0	0	0	0	4	0	0	0	0
Gzmb	0	0	0	0	0	0	0	0	0	0	0	0	0	0	0	0	0	0	0	0	0	0	0	0	0	0	0	0	0	0	0	0	0	0	0	0	0	0	0	0	0	11	0	0	0	0	0	0	0
Gzmf	0	0	0	0	0	0	0	0	0	0	0	0	0	0	0	0	0	0	0	0	0	0	0	0	0	0	0	0	0	0	0	0	0	0	0	0	0	0	0	0	0	0	0	0	0	0	0	0	0
Gzmn	0	0	0	0	0	0	0	0	0	0	0	0	0	0	0	0	0	0	0	0	0	0	0	0	0	0	0	0	0	0	0	0	0	0	0	0	0	0	0	0	0	0	0	0	0	0	0	0	0
C4a	0	0	0	0	0	0	0	0	0	0	6	0	0	0	0	0	0	0	0	0	0	0	0	0	0	0	0	0	0	0	0	20	0	1	0	0	1	0	0	0	0	0	0	0	0	0	0	0	0
Ager	0	0	1	0	0	0	0	5	0	0	0	0	0	0	0	0	0	0	0	0	0	0	1	0	0	0	0	0	0	0	0	0	0	0	0	0	0	0	0	0	0	0	0	0	0	0	0	0	0
Atf6b	38	0	44	0	41	0	12	35	29	46	25	24	0	0	2	27	5	8	28	40	18	26	16	20	24	24	0	17	0	0	11	38	0	21	53	0	67	0	67	59	33	24	59	48	48	54	50	48	0
Egfl8	0	0	1	38	0	1	262	0	0	5	0	0	0	0	0	0	0	0	0	1	0	0	1	0	0	0	0	4	0	0	38	1	0	3	0	22	0	0	0	0	0	82	0	11	0	8	0	12	0
Notch4	0	0	0	0	7	0	0	0	0	0	0	0	0	0	0	0	0	0	0	0	0	0	0	0	0	0	0	0	0	0	0	0	0	0	10	0	0	0	0	3	0	0	1	13	0	6	0	0	0
Ppt2	17	0	15	6	2	0	0	15	13	22	14	5	0	0	6	3	16	2	6	11	5	21	12	8	10	7	0	12	0	0	10	23	0	4	21	5	23	0	14	26	5	1	12	7	18	1	18	18	0
Prrt1	3	0	3	2	42	0	0	5	0	9	12	12	0	0	0	7	9	4	8	2	4	10	6	4	8	10	0	7	0	0	33	35	0	1	7	0	25	0	8	33	1	8	18	6	3	5	9	9	0
Rnf5	96	1	98	8	22	50	51	100	141	86	77	85	0	0	54	232	193	120	93	76	84	114	127	196	136	67	0	100	0	0	122	170	0	146	125	48	205	0	73	372	119	37	158	272	335	97	155	285	0
Fam163a	0	0	0	0	0	0	0	0	0	0	0	0	0	0	0	0	0	0	0	0	0	0	0	0	0	0	0	0	0	0	0	0	0	0	0	0	0	0	0	0	0	0	0	0	0	0	0	0	0
Cacfd1	45	151	57	0	40	0	81	74	54	67	90	30	0	0	22	48	48	32	36	33	43	48	62	75	48	46	0	36	0	0	35	72	0	42	80	4	115	0	136	154	68	1	83	62	99	49	117	86	0
Hivep2	70	0	36	87	86	0	185	21	24	105	36	27	0	0	52	92	147	40	51	81	3	17	88	22	46	20	0	43	0	0	126	137	0	62	32	85	94	0	202	237	58	248	81	95	69	72	38	174	0
2310057J18Rik	0	0	0	0	0	0	0	0	0	0	0	3	0	0	0	0	0	0	0	0	0	0	0	0	0	0	0	0	0	0	0	0	0	0	0	0	0	0	0	0	0	0	0	0	0	0	0	0	0
Arnt	15	0	14	1	5	0	0	20	10	9	11	9	0	0	0	3	7	7	11	1	1	20	1	17	5	3	0	10	0	0	16	31	0	3	5	15	0	0	7	57	24	80	5	52	1	16	24	32	0
Itga2	0	0	0	9	0	0	0	0	0	0	0	0	0	0	0	0	0	0	0	0	0	0	0	0	0	0	0	0	0	0	0	0	0	0	0	0	0	0	0	0	0	0	0	0	0	0	0	0	0
Mocs2	112	343	123	69	58	54	163	180	102	201	115	125	0	0	74	232	203	160	105	117	105	235	148	125	150	109	0	105	0	0	252	216	0	151	169	53	275	2	111	322	116	43	236	254	485	113	208	296	0
Nat9	21	0	30	8	0	24	23	28	35	6	16	17	0	0	9	29	13	9	12	12	22	9	12	34	14	21	0	24	0	0	36	19	0	45	27	7	109	0	18	28	37	17	42	95	68	50	31	75	0
Lpl	1	3	5	14	0	0	10	8	0	3	0	0	0	0	12	0	0	0	4	0	18	0	0	0	0	0	0	0	0	0	4	3	0	0	0	20	1	0	22	0	0	0	2	0	0	0	0	0	0
Atp6v0e	35	8	66	39	56	63	228	46	68	74	24	68	0	0	30	133	91	56	33	32	58	132	53	76	73	49	0	74	0	0	84	124	0	45	65	49	148	0	99	184	122	96	68	64	178	118	97	53	0
Nkx2-5	0	0	0	0	0	0	0	0	0	0	0	0	0	0	0	0	0	0	0	0	0	0	0	0	0	0	0	0	0	0	0	0	0	0	0	0	0	0	0	0	0	0	0	0	0	0	0	0	0
Zfp318	48	0	20	12	29	1	0	35	10	49	53	21	0	0	0	29	24	21	27	16	12	4	37	47	61	27	0	42	0	0	8	43	0	18	85	22	77	0	93	117	38	38	42	24	36	7	56	46	0
Ttbk1	25	0	11	0	12	1	0	16	8	17	22	5	0	0	8	19	6	4	4	22	10	11	4	9	0	5	0	15	0	0	7	32	0	8	20	0	44	0	65	34	5	4	14	10	5	9	22	22	0
Srf	2	0	2	0	0	13	50	3	9	3	2	1	0	0	0	0	2	4	2	1	3	0	2	0	1	0	0	5	0	0	7	11	0	1	2	16	5	0	2	1	7	7	3	6	2	2	6	7	0
Gata3	0	0	0	0	0	0	0	0	0	0	0	0	0	0	0	0	0	0	0	0	0	0	0	0	0	0	0	0	0	0	9	0	0	0	0	0	0	0	28	0	0	8	0	0	0	0	0	0	0
Gata5	0	0	0	0	0	0	0	0	0	0	0	0	0	0	0	0	0	0	0	0	0	0	0	0	0	0	0	0	0	0	0	0	0	0	0	0	0	0	0	0	0	0	0	0	0	0	0	0	0
Lama5	0	0	0	0	0	0	0	1	0	4	0	0	0	0	3	0	0	0	4	0	0	0	0	0	0	0	0	6	0	0	0	4	0	0	0	0	1	0	0	0	1	14	4	28	0	1	0	0	0
Steap1	30	0	9	25	0	0	0	11	0	40	3	4	0	0	0	4	13	7	4	0	31	51	43	6	25	7	0	0	0	0	23	19	0	0	16	5	60	0	130	60	18	29	2	0	145	7	13	0	0
Steap2	22	0	11	0	0	0	0	2	5	13	1	5	0	0	4	19	16	0	20	24	0	0	2	11	6	0	0	4	0	0	44	9	0	20	0	0	13	0	24	9	59	31	84	6	107	15	2	52	0
Hspa8	4459	3152	4743	2079	3148	791	3465	4488	5588	5141	3794	2629	0	0	1520	4158	4336	2980	2674	3434	2414	4146	3739	5818	4784	2976	0	3019	0	0	2967	4848	0	2262	4312	937	7792	45	5025	7490	5282	1670	6173	8321	5619	2660	7665	5792	86
Serac1	0	0	0	0	0	0	0	2	6	2	5	4	0	0	0	2	2	0	1	0	0	0	5	0	0	0	0	0	0	0	0	0	0	6	1	0	0	0	0	6	2	0	0	0	0	13	13	16	0
Awat1	0	0	0	0	0	0	0	0	0	0	2	0	0	0	0	0	0	0	0	0	0	0	0	0	0	0	0	0	0	0	0	0	0	0	0	0	0	0	0	0	0	0	0	0	0	0	0	0	0
Pdzd11	61	251	130	41	42	0	0	135	107	64	83	64	0	0	35	78	66	100	48	88	82	60	96	109	110	33	0	48	0	0	115	152	0	123	114	21	204	0	94	173	99	11	128	126	224	56	183	169	1
Psma2	446	286	353	85	103	154	186	425	276	412	295	330	0	0	167	573	431	347	262	259	309	484	413	467	468	305	0	321	0	0	397	853	0	314	601	125	913	5	498	605	518	266	637	659	1332	361	633	458	0
Mrpl32	91	0	72	0	11	0	116	79	27	89	57	55	0	0	88	117	124	78	71	44	52	105	121	74	86	36	0	67	0	0	88	143	0	77	88	39	190	0	25	152	80	38	118	152	370	130	112	86	0
Setdb1	10	0	25	20	4	0	13	18	7	23	8	2	0	0	0	0	12	4	5	14	8	3	8	7	5	10	0	0	0	0	19	8	0	4	8	5	1	0	13	6	13	22	17	38	26	2	17	19	0
Anxa9	0	0	0	0	0	0	8	0	0	0	0	0	0	0	0	0	0	0	0	0	0	5	0	2	3	0	0	0	0	0	0	0	0	0	0	0	0	0	0	0	0	0	0	0	5	0	0	0	0
Arnt2	16	0	24	11	0	0	0	0	20	29	2	7	0	0	20	12	11	29	15	8	0	4	6	5	38	4	0	4	0	0	42	12	0	19	37	43	19	0	12	1	10	19	9	56	77	9	24	42	0
Prune1	18	0	14	10	2	7	0	22	40	87	14	8	0	0	4	19	10	13	10	15	3	15	11	32	25	5	0	23	0	0	8	25	0	5	27	2	13	0	13	36	17	0	27	16	12	12	17	14	0
Cers2	54	0	62	47	116	0	364	88	122	162	36	54	0	0	15	275	123	73	104	45	21	183	31	110	126	31	0	78	0	0	92	216	0	28	132	79	39	0	120	249	138	136	36	162	126	16	150	70	0
Nlrp5	0	0	0	0	0	0	0	0	0	0	0	0	0	0	0	0	0	0	0	0	0	0	0	0	0	0	0	0	0	0	0	0	0	0	0	0	0	0	0	0	0	0	0	0	0	0	0	0	0
Capza2	462	1133	536	255	281	64	539	827	486	666	579	550	0	0	146	536	606	410	347	283	472	403	496	764	647	352	0	491	0	0	468	1084	0	363	644	311	969	0	503	955	667	73	539	634	824	274	1056	459	3
Plekho1	8	0	31	16	75	0	0	2	22	26	4	2	0	0	0	19	12	14	6	1	5	14	6	16	5	1	0	3	0	0	11	9	0	10	15	2	45	0	32	28	4	0	14	10	33	6	11	2	0
Vps45	46	0	41	41	12	0	0	47	49	43	47	33	0	0	36	13	59	31	48	47	20	40	70	44	52	42	0	24	0	0	64	80	0	41	77	3	80	0	37	98	59	2	34	84	125	43	81	65	0
Prpf3	3	0	7	0	24	0	2	12	16	13	13	13	0	0	6	7	20	9	4	7	2	3	8	46	17	21	0	10	0	0	26	18	0	14	13	4	16	0	31	20	31	11	26	42	24	38	11	16	0
Anp32e	61	0	60	76	56	4	167	36	50	39	60	32	0	0	72	105	62	56	37	52	33	123	60	75	25	69	0	69	0	0	96	95	0	44	53	88	130	1	211	98	38	51	98	100	79	25	71	85	0
Aph1a	8	0	24	0	57	0	0	42	39	27	25	6	0	0	3	17	28	10	12	6	5	22	14	21	25	25	0	11	0	0	12	30	0	5	29	1	14	0	71	63	10	17	11	27	18	29	29	26	0
Tab2	20	0	27	43	5	0	92	26	45	33	11	30	0	0	18	36	40	21	4	18	15	35	33	57	11	2	0	20	0	0	43	23	0	36	34	18	31	0	20	61	40	42	41	28	27	43	15	35	0
Ppil4	35	0	15	11	65	23	113	26	40	92	8	22	0	0	12	55	38	20	20	54	7	56	5	62	49	22	0	36	0	0	27	107	0	32	15	25	60	0	39	155	26	2	41	113	71	88	61	82	0
Cnih1	321	1	462	92	97	88	181	822	557	433	594	491	0	0	219	433	415	363	278	216	463	311	439	785	449	364	0	283	0	0	326	558	0	243	729	139	1222	0	484	807	261	92	472	516	727	134	1405	383	0
Eps8	15	0	2	26	0	0	66	0	5	6	3	0	0	0	0	0	0	0	2	0	0	0	41	0	0	0	0	0	0	0	12	0	0	0	0	48	1	0	23	0	0	42	4	0	5	12	1	0	0
Med22	19	0	31	2	0	0	32	49	17	44	35	21	0	0	43	16	5	20	27	28	10	34	31	28	42	14	0	22	0	0	31	64	0	13	35	0	98	0	42	88	37	5	53	24	64	21	52	21	0
Abo	0	0	0	0	0	0	0	0	0	0	0	0	0	0	0	0	0	0	0	0	0	0	0	0	0	0	0	0	0	0	0	0	0	0	0	0	0	0	0	0	0	0	0	0	0	0	0	0	0
Surf1	109	0	106	28	26	19	22	116	109	103	104	75	0	0	68	101	111	62	78	60	66	121	133	135	161	76	0	69	0	0	108	176	0	57	110	19	272	0	213	343	118	18	212	180	273	89	114	148	0
Med28	83	236	78	33	71	37	120	141	147	164	95	90	0	0	122	213	161	139	107	44	116	163	123	192	214	131	0	132	0	0	171	241	0	66	164	56	319	2	307	243	127	108	137	162	376	128	193	144	0
Qdpr	152	192	251	23	45	65	100	124	87	293	103	133	0	0	93	169	241	212	157	190	107	115	144	448	248	126	0	169	0	0	224	357	0	116	269	62	351	0	248	442	225	83	216	294	473	173	221	211	0
Gnrh1	0	0	0	0	0	0	0	0	0	0	0	0	0	0	0	0	0	0	0	0	0	1	0	0	0	0	0	0	0	0	0	1	0	0	0	1	0	0	0	1	0	0	2	1	0	0	0	0	0
Tnr	1	0	12	2	0	0	0	2	42	9	2	7	0	0	0	5	0	8	3	0	1	7	0	2	30	2	0	2	0	0	12	0	0	0	1	0	0	0	5	1	0	14	0	0	0	0	7	0	0
Sqstm1	1024	1285	1344	809	642	168	3217	1467	1419	1790	1090	819	0	0	485	1239	1499	801	961	901	626	1412	1042	1351	1261	794	0	1068	0	0	1052	2651	0	847	1511	1457	2050	22	1448	3093	977	517	1715	2448	1795	1870	2128	1541	0
Nfe2l2	181	0	40	44	107	1	568	71	36	188	86	67	0	0	63	49	177	54	95	47	42	134	180	212	94	57	0	81	0	0	147	303	0	52	92	117	198	0	80	208	61	121	72	170	281	202	141	61	0
Rxrg	0	0	28	45	3	5	84	8	0	101	1	4	0	0	13	53	139	43	53	41	5	80	0	7	72	11	0	21	0	0	70	55	0	19	29	6	2	1	32	99	194	13	16	130	0	147	33	86	0
Rxra	0	0	7	1	0	0	18	7	6	5	7	5	0	0	4	12	14	4	0	2	1	2	1	0	1	0	0	7	0	0	8	7	0	15	9	7	18	0	84	3	11	10	7	28	13	7	15	2	0
Adamtsl4	1	0	0	11	1	0	0	2	3	0	0	0	0	0	0	0	5	0	0	0	0	1	0	0	1	2	0	0	0	0	8	1	0	0	0	5	0	0	0	0	0	11	10	0	0	4	1	0	0
Fcrl2	0	0	0	4	0	0	0	0	0	0	0	0	0	0	0	0	0	0	0	0	0	0	0	0	0	0	0	0	0	0	1	0	0	0	3	0	3	0	71	0	0	0	0	0	0	26	0	0	0
Cd5l	0	0	0	0	0	0	0	0	0	0	0	0	0	0	0	0	0	0	0	0	0	0	0	0	0	0	0	0	0	0	0	0	0	0	0	0	0	0	0	0	0	0	0	0	0	0	0	0	0
Prpsap1	102	0	127	69	45	33	29	125	108	121	90	77	0	0	62	64	137	100	88	108	46	53	75	108	93	27	0	65	0	0	119	124	0	90	120	51	237	1	81	179	144	58	293	168	151	78	224	149	0
Fam184b	1	0	0	0	0	25	0	0	1	18	0	0	0	0	5	0	2	2	0	28	0	0	0	0	0	0	0	0	0	0	2	0	0	16	4	0	0	0	0	1	13	2	19	95	0	78	0	79	0
Ncapg	4	0	4	0	19	0	0	0	5	0	0	0	0	0	0	0	0	0	10	0	1	7	1	1	0	0	0	1	0	0	0	0	0	0	0	0	0	0	8	3	0	7	0	0	0	1	9	0	0
Lcorl	33	0	12	19	24	2	0	30	17	62	7	67	0	0	0	92	68	13	33	9	9	65	25	188	128	11	0	34	0	0	3	60	0	21	57	11	21	0	66	4	5	17	5	18	17	19	95	24	0
Lta4h	45	528	103	9	78	46	85	71	71	60	60	39	0	0	13	44	35	73	54	40	41	50	46	84	73	23	0	50	0	0	105	56	0	47	102	17	79	0	103	113	63	26	69	82	99	57	109	81	0
Amdhd1	0	0	0	0	0	0	0	0	0	0	0	0	0	0	0	0	0	0	0	0	0	0	0	0	0	0	0	0	0	0	0	0	0	0	0	0	0	0	0	0	0	0	0	0	0	0	0	0	0
Dstn	409	815	441	155	237	32	463	458	492	617	341	384	0	0	215	937	781	525	465	453	301	687	385	895	1053	567	0	611	0	0	740	1124	0	402	499	239	917	1	597	1601	675	229	655	811	1272	341	840	607	1
Macroh2a1	48	0	72	1	4	9	263	36	72	123	27	31	0	0	69	194	129	35	139	56	15	266	28	175	170	102	0	74	0	0	225	296	0	65	49	76	59	0	56	416	167	117	50	161	138	147	120	116	37
Gtf2ird2	6	0	16	1	13	0	18	6	12	12	5	2	0	0	5	7	28	3	1	14	2	5	9	19	8	2	0	9	0	0	0	5	0	15	18	2	16	0	13	0	11	0	14	5	14	0	5	22	0
Bola1	17	0	16	12	0	10	22	24	19	32	16	33	0	0	2	16	28	23	9	34	28	4	24	29	27	16	0	12	0	0	24	16	0	17	32	5	73	0	31	53	10	32	31	51	49	26	29	22	0
Castor2	25	0	42	0	13	1	0	26	36	12	14	8	0	0	5	37	11	17	4	31	7	33	17	12	10	21	0	1	0	0	12	33	0	11	17	20	31	0	21	4	12	0	53	29	71	4	43	56	0
Fcgr1	0	0	0	15	0	0	0	0	0	0	0	0	0	0	0	0	0	0	0	0	0	0	0	0	0	0	0	0	0	0	0	0	0	0	0	0	0	0	0	0	0	0	0	0	0	3	0	0	0
Ncf1	0	0	0	0	0	0	0	0	0	0	0	0	0	0	0	0	0	0	0	0	0	9	0	0	1	0	0	0	0	0	0	0	0	0	0	0	0	0	0	0	0	0	5	0	0	0	0	0	0
Wnt11	0	0	0	0	0	0	0	0	0	0	0	0	0	0	0	0	0	0	0	0	0	0	0	10	0	0	0	0	0	0	0	0	0	0	3	0	0	0	0	0	0	0	0	2	0	0	0	0	0
Adss2	82	0	88	15	54	0	180	77	87	82	94	55	0	0	31	128	109	90	104	198	49	73	92	127	70	53	0	73	0	0	90	128	0	112	95	27	234	0	20	121	88	47	164	241	104	142	144	220	0
Spmip3	0	0	0	0	0	0	0	0	0	0	2	0	0	0	0	0	0	0	0	0	0	0	0	0	0	0	0	0	0	0	0	0	0	0	0	0	1	0	0	0	0	0	0	0	0	0	0	0	0
Il17rb	0	0	0	0	0	0	0	0	0	0	0	0	0	0	0	0	0	0	0	3	0	1	0	0	0	0	0	0	0	0	0	0	0	0	0	2	0	0	0	0	0	0	0	3	0	0	0	0	0
Cacna1d	6	0	2	1	0	0	0	12	1	0	12	0	0	0	0	0	9	3	1	0	0	0	3	11	0	0	0	0	0	0	0	0	0	4	2	0	15	0	0	0	1	2	9	6	16	29	3	5	0
Chdh	0	0	0	0	0	0	0	0	0	0	3	0	0	0	0	0	0	0	0	0	0	0	0	0	0	0	0	0	0	0	0	0	0	3	0	0	0	0	0	0	0	2	1	0	0	9	0	0	0
Actr8	46	0	47	22	26	23	32	67	51	53	36	34	0	0	1	47	59	32	45	41	30	46	52	75	112	30	0	53	0	0	15	146	0	43	79	15	109	0	14	105	91	53	80	104	88	70	86	117	0
Lrrc27	9	0	11	0	0	0	0	24	19	6	19	6	0	0	10	12	5	4	11	13	5	6	10	4	6	1	0	5	0	0	27	12	0	4	15	0	28	0	0	13	9	0	18	0	19	15	18	16	0
Stk32c	11	0	87	0	8	20	0	84	16	16	56	15	0	0	0	4	22	20	6	1	21	4	7	7	0	11	0	2	0	0	2	6	0	11	68	0	65	0	31	18	14	0	11	6	3	7	38	1	0
Fnta	116	457	94	97	67	17	142	114	91	158	113	62	0	0	81	119	70	95	69	130	60	75	168	68	58	57	0	87	0	0	115	176	0	74	113	64	277	1	89	178	102	69	203	245	200	82	173	141	0
Mtrex	102	0	107	50	69	10	73	118	103	95	65	43	0	0	34	91	103	38	45	65	33	47	61	69	52	13	0	51	0	0	28	88	0	30	106	11	118	0	109	100	88	26	101	139	74	15	165	109	0
Lbp	0	0	7	0	0	0	0	0	0	0	0	0	0	0	0	37	0	3	5	0	0	18	0	0	2	0	0	0	0	0	0	0	0	0	0	6	0	0	5	0	2	0	1	0	0	0	0	0	0
Celsr1	0	0	0	0	0	0	2	0	0	0	0	0	0	0	0	0	0	0	0	0	0	1	0	0	0	0	0	2	0	0	0	1	0	0	0	0	0	0	0	0	0	0	0	0	0	0	0	0	0
Fli1	0	0	1	8	56	0	0	0	41	0	0	0	0	0	0	0	0	4	0	0	0	0	0	0	0	0	0	0	0	0	0	0	0	0	0	0	0	0	24	0	1	0	13	13	0	12	0	0	0
Stard13	9	0	16	103	75	0	511	1	63	73	23	8	0	0	0	12	7	2	21	1	0	16	14	88	41	47	0	68	0	0	126	147	0	8	3	50	34	0	78	129	12	112	3	31	3	0	15	0	0
Tenm1	0	0	21	0	9	0	0	13	0	48	15	30	0	0	37	40	52	33	43	61	12	40	0	47	42	11	0	25	0	0	22	60	0	45	5	0	0	0	63	5	62	33	22	137	1	16	23	40	0
Camk1g	4	0	0	0	9	0	0	4	5	0	3	3	0	0	14	3	12	5	6	40	2	15	0	0	17	0	0	5	0	0	6	12	0	47	1	0	8	2	15	25	43	26	51	131	33	25	1	93	1
Utp25	5	0	3	0	0	0	33	1	6	2	0	4	0	0	8	11	0	5	3	2	6	8	2	7	4	4	0	1	0	0	7	5	0	4	4	0	14	0	20	6	5	3	5	5	15	7	9	8	0
Hsd11b1	0	0	0	0	0	0	21	3	0	2	0	1	0	0	0	9	0	0	0	0	4	0	0	0	3	0	0	0	0	0	0	0	0	0	0	11	2	0	0	0	0	0	0	0	0	0	0	0	0
Syt14	1	0	7	0	0	0	0	4	11	8	2	4	0	0	0	0	8	7	8	0	0	3	4	1	12	19	0	8	0	0	0	17	0	0	12	0	6	0	9	19	10	0	16	19	8	9	19	0	0
H2-M3	22	0	15	9	61	14	0	2	14	3	0	5	0	0	5	41	20	15	7	5	1	26	17	14	52	12	0	20	0	0	37	55	0	19	17	0	3	0	24	62	0	0	31	28	37	37	9	30	0
Lonrf3	0	0	0	0	18	0	1	0	0	8	0	0	0	0	0	0	0	0	0	0	0	0	0	0	0	0	0	0	0	0	0	0	0	0	0	0	0	0	15	0	0	0	2	4	0	0	0	0	0
Atp5f1e	202	594	200	96	70	79	95	179	78	160	157	275	0	0	181	298	273	169	180	271	253	276	274	279	295	143	0	173	0	0	229	321	0	272	217	89	852	4	542	507	188	323	516	498	668	262	361	352	19
Nelfcd	44	0	66	0	18	38	1	111	37	90	110	25	0	0	34	88	35	47	47	43	28	59	48	60	45	59	0	58	0	0	54	65	0	69	71	7	209	3	127	177	92	15	65	94	92	47	131	186	0
Tubb1	1	0	0	0	0	0	0	0	0	0	0	0	0	0	0	0	0	0	0	0	0	0	0	0	0	0	0	0	0	0	0	0	0	0	0	0	0	0	0	0	0	0	0	0	0	0	0	0	0
Ctsz	123	23	156	40	49	46	251	244	121	155	111	95	0	0	24	134	174	63	86	33	105	131	73	103	137	111	0	128	0	0	92	296	0	92	182	76	399	0	359	433	142	85	163	250	226	186	309	179	0
Prelid3b	101	663	91	24	79	36	0	135	102	79	86	101	0	0	68	189	85	117	97	149	75	153	95	146	191	70	0	105	0	0	186	156	0	106	144	91	191	0	98	274	53	22	136	204	258	79	208	196	0
Sertad4	26	0	9	0	0	29	0	12	23	26	4	22	0	0	10	1	18	22	4	17	1	12	13	103	3	59	0	32	0	0	24	39	0	9	29	7	37	0	70	0	20	1	32	110	36	29	26	31	0
H2-M2	0	0	0	0	0	0	0	0	0	0	0	0	0	0	0	0	0	0	0	0	0	0	0	0	0	0	0	0	0	0	0	0	0	0	0	0	0	0	0	2	0	0	0	0	0	0	0	0	0
Ube2a	195	0	380	105	61	105	125	527	187	262	399	321	0	0	121	333	199	180	258	238	414	277	273	382	246	140	0	244	0	0	270	624	0	154	371	72	413	1	123	488	403	69	227	483	398	176	629	171	0
Slc25a5	515	508	330	213	214	48	1709	456	182	370	327	429	0	0	269	413	376	375	273	912	288	451	652	536	336	264	0	377	0	0	348	451	0	842	587	485	1324	11	827	657	483	344	1133	1162	1349	772	669	1500	46
Atp1b4	0	0	0	0	0	0	0	0	1	0	0	0	0	0	0	0	0	0	0	0	0	0	0	0	0	0	0	0	0	0	0	6	0	1	0	0	0	0	0	0	0	4	0	0	0	3	0	4	0
Ppdpf	97	0	106	10	43	43	32	135	59	99	108	85	0	0	68	132	113	109	53	85	115	92	110	152	93	89	0	82	0	0	78	145	0	68	190	32	354	0	128	223	135	68	118	213	179	130	189	160	0
Kcnq2	66	0	29	0	3	11	0	29	0	28	53	11	0	0	29	8	39	24	19	36	19	5	93	3	4	0	0	5	0	0	3	8	0	35	30	3	160	0	2	17	6	4	66	14	43	26	21	22	0
Eef1a2	29	33	31	6	22	9	1	21	27	27	22	6	0	0	18	13	20	9	6	22	5	4	19	7	28	4	0	9	0	0	7	14	0	11	16	5	40	0	54	28	17	8	42	16	14	34	13	38	0
Col20a1	0	0	0	0	0	0	0	0	0	0	1	0	0	0	0	0	0	0	0	0	0	0	0	0	0	0	0	0	0	0	0	0	0	0	0	0	0	0	0	0	0	0	1	0	0	0	0	0	0
Pls3	296	0	220	10	157	45	185	289	90	416	196	152	0	0	59	568	301	98	226	178	119	540	241	561	669	368	0	744	0	0	246	861	0	224	273	42	235	4	285	894	349	10	164	241	133	41	319	351	0
Mpped2	27	0	0	0	79	0	0	3	233	0	3	18	0	0	0	0	0	0	0	23	3	0	20	35	0	17	0	0	0	0	0	0	0	27	0	0	23	1	184	0	0	0	45	25	33	0	3	84	0
Nkap	26	0	13	1	0	0	1	21	29	46	34	14	0	0	17	23	13	24	16	24	7	7	13	30	16	28	0	15	0	0	8	10	0	18	9	10	52	1	100	74	28	40	36	59	69	3	22	19	0
Ndufa1	154	0	166	74	109	66	37	214	100	236	167	172	0	0	276	235	267	283	126	272	179	219	260	314	305	190	0	139	0	0	306	377	0	332	152	49	615	3	358	481	233	148	523	431	911	205	243	426	1
Wt1	0	0	0	0	0	0	0	0	0	0	0	0	0	0	0	0	0	0	0	0	0	0	0	0	0	0	0	0	0	0	0	0	0	0	0	0	0	0	0	0	0	0	0	0	0	0	0	0	0
E2f3	7	8	14	0	0	6	43	8	4	5	9	16	0	0	11	4	0	12	3	10	12	0	8	15	11	5	0	17	0	0	17	56	0	8	6	1	15	0	15	32	0	0	14	11	42	11	2	12	0
Cr1l	45	0	16	22	52	4	132	34	52	44	59	33	0	0	4	32	22	45	53	43	15	32	24	65	32	60	0	10	0	0	17	62	0	34	16	26	66	0	106	100	21	58	15	80	58	26	43	52	0
Ppfibp1	0	0	0	49	52	0	0	6	50	10	9	6	0	0	0	0	0	0	0	0	9	0	1	17	1	17	0	5	0	0	31	5	0	6	3	49	2	0	65	0	1	21	9	34	0	7	0	0	0
Cd46	0	0	0	0	0	0	0	0	0	0	5	0	0	0	0	0	6	0	0	0	0	23	0	0	0	0	0	0	0	0	0	9	0	0	0	0	6	0	0	2	0	1	6	0	0	1	0	0	0
Cd34	0	0	2	15	505	0	0	26	30	0	7	0	0	0	0	0	0	0	0	0	0	0	0	0	0	0	0	0	0	0	3	0	0	0	8	31	23	0	0	0	0	16	15	55	0	0	0	0	0
Plgrkt	11	0	19	9	33	0	115	20	21	14	27	30	0	0	3	33	31	17	20	5	20	6	14	43	12	3	0	2	0	0	3	36	0	0	28	18	59	0	5	9	18	34	17	3	78	41	35	1	0
Cd274	26	2	21	1	35	1	6	2	10	42	11	12	0	0	6	5	4	6	6	20	8	0	21	44	3	0	0	2	0	0	0	57	0	3	6	49	87	0	12	2	4	40	5	19	20	383	8	1	0
Pdcd1lg2	0	0	0	0	0	0	0	0	0	0	0	0	0	0	0	0	0	0	0	0	0	0	3	0	0	0	0	0	0	0	0	0	0	0	0	0	2	0	0	0	0	0	1	0	0	0	0	10	0
Gtf3a	23	0	42	12	7	0	46	52	43	70	22	43	0	0	32	65	66	34	25	31	23	61	35	76	142	45	0	39	0	0	36	135	0	13	81	25	56	0	34	129	63	8	32	84	73	49	66	89	0
Mtif3	12	0	13	7	22	0	0	12	29	17	17	5	0	0	5	28	0	2	7	8	16	17	6	7	7	24	0	19	0	0	13	6	0	7	28	0	49	0	4	20	6	5	33	29	29	46	37	23	0
Lnx2	0	0	3	7	0	0	0	3	6	13	1	10	0	0	3	8	18	4	7	0	10	6	3	0	10	1	0	2	0	0	0	17	0	0	14	0	8	0	8	40	4	5	5	6	1	22	6	3	0
Il19	0	0	0	0	0	0	0	0	0	0	0	0	0	0	0	0	0	0	0	0	0	0	2	0	0	0	0	0	0	0	0	0	0	0	0	0	0	0	0	5	0	4	0	0	0	0	0	1	0
Dyrk3	24	0	36	0	0	11	2	31	23	9	27	11	0	0	10	27	22	77	22	197	10	45	14	20	41	4	0	10	0	0	9	14	0	83	12	8	97	0	15	33	23	0	23	39	24	127	55	45	0
Mapkapk2	22	0	29	23	14	0	102	6	12	58	12	9	0	0	11	36	4	14	5	25	1	9	15	16	17	19	0	11	0	0	10	20	0	23	22	16	19	0	46	39	26	30	27	54	25	91	45	19	0
Il10	0	0	0	0	0	0	0	0	0	0	0	0	0	0	0	0	0	0	0	0	0	0	0	0	0	0	0	0	0	0	0	0	0	0	0	0	0	0	0	0	0	0	0	0	0	0	0	0	0
Lamp2	388	0	577	102	226	159	640	879	328	576	687	417	0	0	208	304	515	396	274	393	474	337	420	608	305	325	0	412	0	0	347	934	0	219	612	236	997	2	1209	922	399	148	457	479	960	147	1024	606	0
Atxn10	514	512	503	68	190	138	97	550	501	320	393	340	0	0	186	474	588	409	263	216	254	408	460	912	453	541	0	520	0	0	157	975	0	294	671	117	648	2	571	1155	382	96	611	403	947	172	900	660	0
Foxred2	6	0	0	16	0	0	0	0	0	3	1	0	0	0	0	0	0	0	0	2	0	0	0	0	0	0	0	0	0	0	0	0	0	0	6	0	2	0	10	1	0	0	14	0	0	0	0	6	0
Eif3d	98	374	93	30	89	44	144	146	119	189	133	75	0	0	57	126	176	100	59	66	69	107	112	116	119	81	0	94	0	0	95	140	0	78	155	72	259	0	240	226	139	34	183	93	232	89	211	143	0
H3f3b	518	1382	481	736	2264	104	2539	415	299	1460	372	377	0	0	782	1786	887	851	731	488	310	1543	535	2733	1236	848	0	1390	0	0	764	2383	0	585	504	926	1065	1	1541	3070	562	1360	625	1773	1564	1760	907	408	1
Nup50	40	0	42	11	33	2	42	42	31	57	26	21	0	0	12	29	53	25	22	16	20	20	49	56	40	21	0	40	0	0	12	52	0	14	26	48	108	0	87	77	30	0	94	27	74	47	39	43	0
Phf21b	0	0	0	0	15	0	0	0	0	0	0	0	0	0	5	0	0	0	0	0	0	0	0	0	0	0	0	0	0	0	0	0	0	0	0	0	0	0	9	0	0	0	11	13	0	10	4	5	0
Nlrp14	0	0	0	0	0	0	0	0	0	0	0	0	0	0	0	0	0	0	0	0	0	0	0	0	0	0	0	0	0	0	0	0	0	0	0	0	0	0	0	0	0	0	0	0	0	0	0	0	0
Ift27	41	234	24	2	19	22	0	35	43	24	20	32	0	0	13	50	24	18	16	8	26	17	27	19	43	2	0	12	0	0	45	30	0	35	61	3	113	0	46	41	36	11	50	28	26	61	41	22	0
Pacsin2	102	0	63	12	11	0	135	32	90	41	68	18	0	0	20	22	53	25	31	61	20	23	67	36	12	26	0	46	0	0	27	70	0	75	84	22	150	1	94	77	48	10	69	50	66	34	84	116	0
Cmah	0	0	2	0	0	0	0	0	2	0	0	0	0	0	0	0	0	0	0	0	0	0	2	0	0	0	0	0	0	0	1	0	0	0	0	0	0	0	3	0	0	1	1	0	0	0	0	0	0
Ttll12	7	0	24	8	1	0	0	12	15	26	19	4	0	0	3	22	0	4	9	3	15	15	4	6	9	5	0	2	0	0	10	16	0	6	13	5	28	0	11	20	11	6	9	1	17	6	2	18	0
Bik	0	0	3	0	0	35	0	0	0	56	0	0	0	0	0	46	17	17	27	7	0	23	0	0	8	0	0	6	0	0	22	31	0	5	0	1	0	1	0	72	59	41	6	65	0	46	0	26	0
Scube1	0	0	0	0	0	0	0	0	0	0	0	0	0	0	0	0	0	0	0	0	0	0	0	0	0	0	0	0	0	0	0	0	0	0	0	0	0	0	0	1	0	0	0	0	0	0	0	5	0
Tox4	89	0	45	77	34	21	81	72	72	93	44	36	0	0	18	57	113	49	25	44	20	70	54	72	27	86	0	46	0	0	63	160	0	18	67	51	114	0	97	108	73	19	98	122	92	16	103	40	0
Mrps18c	90	545	92	32	22	40	34	61	68	89	60	63	0	0	99	161	122	91	59	74	61	151	103	117	142	69	0	48	0	0	146	182	0	43	79	16	222	1	77	199	127	102	98	176	397	105	82	115	0
Sulf1	17	0	4	0	68	0	243	1	12	21	2	0	0	0	15	15	43	7	18	0	0	38	3	341	15	74	0	71	0	0	36	59	0	0	8	37	29	0	282	26	7	51	5	31	8	0	9	3	0
Srsf6	100	0	123	125	284	90	394	95	116	184	127	91	0	0	86	147	91	69	82	103	50	53	77	182	63	69	0	114	0	0	115	163	0	99	139	165	182	1	192	289	108	115	219	217	277	160	191	130	0
Plcg1	33	0	16	2	39	0	0	9	15	27	11	14	0	0	16	7	11	3	6	11	11	6	6	5	7	3	0	6	0	0	3	49	0	4	9	5	30	0	28	15	9	5	29	27	17	9	16	28	0
Kctd2	96	1	83	21	33	8	2	95	95	133	98	62	0	0	50	63	116	73	45	57	37	31	82	88	44	79	0	41	0	0	58	51	0	87	122	13	314	0	197	112	71	17	166	124	119	58	125	310	1
Tmprss6	2	0	0	0	0	0	0	0	0	0	0	0	0	0	0	0	0	0	0	0	0	0	0	0	0	0	0	0	0	0	0	0	0	1	0	0	2	0	20	0	0	0	0	0	0	0	0	0	0
Kctd5	14	0	73	3	15	1	0	47	56	25	63	28	0	0	2	19	45	36	22	11	18	22	13	30	12	21	0	20	0	0	12	42	0	22	48	23	39	2	42	90	23	15	36	68	82	59	81	70	0
Pom121l2	0	0	0	0	0	0	0	0	0	0	0	0	0	0	0	0	0	0	0	0	0	0	0	0	0	0	0	0	0	0	0	0	0	0	0	0	0	0	0	0	0	0	0	0	0	0	0	0	0
Etaa1	8	0	9	0	0	0	0	10	4	7	8	22	0	0	0	15	8	0	4	1	5	0	6	17	0	4	0	1	0	0	0	11	0	10	16	0	1	0	6	18	6	0	4	2	6	14	11	19	0
Matn4	0	0	0	0	5	0	88	0	2	8	0	0	0	0	0	0	0	0	0	0	0	0	0	0	0	0	0	2	0	0	10	0	0	0	0	9	1	0	0	0	0	0	0	0	0	0	0	0	0
Svs4	0	0	0	0	0	0	0	0	0	0	0	0	0	0	0	0	0	0	0	0	0	0	0	0	0	0	0	0	0	0	0	0	0	0	0	0	0	0	0	0	0	0	0	0	0	0	0	0	0
Svs6	0	0	0	0	0	0	0	0	0	0	0	0	0	0	0	0	0	0	0	0	0	0	0	0	0	0	0	0	0	0	0	0	0	0	0	0	0	0	0	0	0	0	0	0	0	0	0	0	0
Slpi	0	0	0	0	0	0	0	0	0	0	0	0	0	0	0	0	0	0	0	0	0	0	0	0	0	0	0	2	0	0	4	0	0	0	0	0	0	0	0	0	0	0	0	0	0	0	0	0	0
Svs3a	0	0	1	0	0	0	0	0	0	0	0	0	0	0	0	0	0	0	0	0	0	0	0	0	0	0	0	0	0	0	0	0	0	0	0	0	0	0	0	0	0	0	0	0	0	0	0	0	0
Svs5	0	0	0	0	0	0	0	0	0	0	0	0	0	0	0	0	0	0	0	0	0	0	0	0	0	0	0	0	0	0	0	0	0	0	0	0	0	0	0	0	0	0	0	0	0	0	0	0	0
Rbpjl	0	0	0	0	0	0	1	0	0	0	0	0	0	0	0	0	0	0	0	0	0	0	0	0	0	0	0	0	0	0	0	0	0	0	0	0	0	0	0	0	0	16	0	0	0	0	0	0	0
Sdc4	2	4	7	178	90	32	2115	0	95	66	11	0	0	0	0	21	0	0	0	27	1	0	2	0	3	0	0	0	0	0	144	30	0	50	0	429	12	3	199	0	3	531	17	54	0	108	0	0	0
Ccdc70	0	0	0	0	0	0	0	0	0	0	0	0	0	0	0	0	0	0	0	0	0	0	0	0	0	0	0	0	0	0	0	0	0	0	0	0	0	0	0	0	0	0	0	0	0	0	0	0	0
Il13ra1	1	417	6	26	0	0	50	11	0	102	0	2	0	0	9	126	52	6	60	15	8	75	2	2	93	4	0	60	0	0	69	100	0	3	19	4	3	0	0	205	38	10	17	24	50	7	0	7	0
Prl5a1	0	0	0	0	0	0	0	0	0	0	0	0	0	0	0	0	0	0	0	0	0	0	0	0	0	0	0	0	0	0	0	0	0	0	0	0	0	0	0	0	0	0	0	0	0	0	0	0	0
Nbr1	89	0	126	6	120	0	115	91	90	106	86	37	0	0	27	27	64	24	42	51	18	11	53	85	35	49	0	69	0	0	39	114	0	58	78	19	111	0	222	111	73	12	78	120	60	51	82	150	0
Cyth1	46	83	44	11	3	2	0	53	44	33	46	51	0	0	0	26	48	30	27	8	40	40	40	36	15	29	0	26	0	0	48	39	0	5	51	10	59	0	85	34	31	14	51	0	45	57	83	61	0
Rnd3	48	0	48	187	134	2	756	7	66	219	24	4	0	0	48	132	204	46	72	25	5	144	114	88	43	18	0	42	0	0	203	176	0	61	10	255	158	0	269	179	59	410	8	87	1	41	81	0	0
Brca1	0	0	0	0	0	0	0	2	3	0	6	0	0	0	0	0	0	0	1	0	0	0	0	0	0	0	0	8	0	0	0	2	0	0	0	0	2	0	0	0	0	0	1	0	1	0	3	0	0
Gast	0	0	0	0	0	0	0	0	0	0	0	0	0	0	0	0	0	0	0	0	0	0	0	0	0	0	0	0	0	0	0	0	0	0	0	0	0	0	0	0	0	1	0	0	0	0	0	0	0
Cntnap1	55	0	24	4	15	0	0	35	0	4	45	37	0	0	22	4	10	11	0	20	20	0	21	2	0	1	0	2	0	0	0	0	0	21	20	0	125	0	24	8	8	1	65	16	17	13	17	58	0
Nt5c3b	51	0	65	10	40	2	1	60	18	39	48	43	0	0	38	54	37	43	29	89	26	24	55	54	50	42	0	4	0	0	64	59	0	42	74	17	89	3	58	128	83	17	94	70	96	60	116	154	0
Coa3	199	718	154	33	27	58	55	240	173	159	190	245	0	0	108	218	228	184	178	153	142	250	251	323	237	145	0	129	0	0	192	355	0	161	294	37	640	1	250	330	203	94	395	547	568	220	378	252	0
Zpbp2	0	0	3	0	0	0	0	0	0	0	0	0	0	0	0	0	0	0	0	0	0	0	0	0	0	0	0	0	0	0	0	0	0	0	0	0	0	0	0	0	0	0	0	0	0	0	0	0	0
Gsdma	0	0	26	0	10	0	0	5	8	0	1	0	0	0	0	0	0	20	3	3	0	5	0	0	0	0	0	0	0	0	0	0	0	0	1	0	3	0	0	0	1	0	0	0	28	0	5	0	0
Med24	25	0	50	0	1	0	0	33	67	43	23	9	0	0	6	4	7	1	18	32	7	20	25	14	4	17	0	12	0	0	6	16	0	13	29	5	28	0	44	48	28	10	29	43	38	15	56	55	0
Gsdma2	0	0	0	0	0	0	0	0	0	0	0	0	0	0	0	0	0	0	0	0	0	0	0	0	0	0	0	0	0	0	0	0	0	0	0	0	0	0	0	0	0	0	0	0	0	0	0	0	0
Psmd3	180	0	128	38	72	0	165	178	107	247	151	102	0	0	60	161	131	137	132	170	73	137	121	166	137	140	0	174	0	0	91	209	0	106	173	46	358	3	483	369	210	80	287	271	180	127	243	264	0
Exosc10	18	0	13	12	35	18	129	17	33	49	30	10	0	0	10	20	16	11	22	14	4	17	5	19	24	4	0	30	0	0	13	17	0	2	24	17	18	0	4	50	26	8	25	5	17	9	14	22	0
Glod4	51	507	55	6	58	0	103	83	66	73	42	43	0	0	4	29	103	27	16	37	17	29	55	46	88	53	0	19	0	0	31	116	0	18	61	11	126	0	4	75	62	20	65	176	83	48	79	69	0
Vps53	86	0	96	15	91	0	1	110	81	49	92	52	0	0	25	55	28	73	54	58	26	97	99	101	72	41	0	68	0	0	41	98	0	39	127	1	179	0	100	239	69	20	94	126	130	58	131	110	0
Taok1	133	0	110	75	345	24	257	98	101	194	131	103	0	0	110	137	215	81	81	77	83	196	116	184	130	57	0	115	0	0	276	186	0	47	80	64	363	0	225	234	134	143	213	247	245	69	155	118	0
Dnttip1	38	220	37	0	29	13	19	39	58	39	42	33	0	0	25	103	28	51	28	39	26	49	42	108	57	48	0	53	0	0	55	89	0	73	62	25	92	0	60	220	40	33	47	101	106	54	58	90	0
Tnnc2	0	0	0	0	0	0	0	0	0	0	0	0	0	0	0	0	6	0	0	0	0	0	0	0	0	0	0	0	0	0	5	0	0	0	0	0	0	0	0	1	0	0	0	0	0	0	0	0	0
Acot8	16	0	13	0	15	13	0	24	7	20	16	16	0	0	4	11	16	6	12	15	9	34	6	16	15	4	0	20	0	0	9	31	0	14	21	3	48	0	0	47	20	4	24	4	17	20	13	8	0
Cd300lg	0	0	0	0	76	1	1	0	0	0	0	0	0	0	0	0	0	0	0	0	0	0	0	0	0	0	0	0	0	0	0	0	0	0	0	0	0	0	0	0	0	1	5	0	0	1	0	0	0
Spint4	0	0	0	0	0	0	0	0	0	0	0	0	0	0	0	0	0	0	0	0	0	0	0	0	0	0	0	0	0	0	0	0	0	0	0	0	0	0	0	0	0	0	0	0	0	0	0	0	0
Pyy	0	0	0	0	0	0	0	0	0	0	0	0	0	0	0	0	0	0	0	0	0	0	0	0	0	0	0	0	0	0	0	0	0	0	0	0	0	0	0	0	0	0	0	0	0	0	0	0	0
Mpp2	12	2	21	0	16	0	32	23	0	31	13	5	0	0	0	29	4	6	4	0	8	6	3	25	1	16	0	6	0	0	10	21	0	1	38	7	10	0	19	21	3	0	9	18	1	1	18	2	0
Ppy	0	0	0	0	0	0	0	0	0	0	0	0	0	0	0	0	0	0	0	0	0	0	0	0	0	0	0	0	0	0	0	0	0	0	0	0	0	0	0	0	0	0	0	0	0	0	0	0	0
Vtn	0	0	0	33	0	0	181	0	0	0	0	0	0	0	0	0	0	0	0	0	0	0	0	0	0	0	0	0	0	0	0	0	0	0	0	7	0	0	0	0	0	0	16	0	6	0	0	0	0
Nlk	31	0	85	15	90	0	17	47	140	16	67	51	0	0	0	10	69	40	18	23	38	14	28	44	10	18	0	20	0	0	40	31	0	21	45	8	115	0	20	74	54	15	50	16	36	1	51	29	0
Traf4	0	0	8	0	11	0	44	2	0	2	2	1	0	0	0	1	0	0	0	0	3	1	0	18	0	4	0	0	0	0	0	0	0	0	3	3	0	0	15	2	5	0	0	6	0	0	1	0	0
Aldoc	34	434	234	41	13	38	161	41	112	44	32	10	0	0	13	32	0	130	26	117	6	50	75	225	80	61	0	67	0	0	124	115	0	170	27	102	351	5	79	49	80	145	64	102	38	52	53	313	0
Stac2	0	0	0	11	1	0	0	10	1	0	6	0	0	0	0	0	0	0	7	9	0	1	0	4	0	0	0	8	0	0	0	0	0	36	3	1	12	1	1	18	0	0	101	0	0	5	0	79	0
Rpl19	322	493	251	251	330	86	617	345	358	283	263	397	0	0	220	413	467	241	210	228	288	337	354	410	439	238	0	303	0	0	476	628	0	258	487	219	868	4	770	831	327	275	487	511	999	338	504	392	20
Nek8	5	0	3	0	0	9	0	8	0	0	7	3	0	0	0	0	0	0	5	15	4	2	7	6	11	14	0	0	0	0	1	11	0	7	9	0	7	0	0	2	2	25	4	33	0	0	4	14	0
Cacnb4	246	5	327	41	80	41	0	424	118	223	372	165	0	0	99	260	124	227	139	256	214	165	243	140	167	111	0	170	0	0	106	160	0	191	302	19	583	0	224	355	252	103	320	234	328	90	449	378	0
Plxdc1	2	0	4	2	0	21	167	0	0	0	3	0	0	0	0	4	0	0	6	0	0	16	0	0	2	0	0	4	0	0	0	18	0	0	0	12	2	0	0	10	6	0	9	4	0	0	1	3	0
Arl5b	11	611	10	5	1	3	15	15	18	7	18	1	0	0	5	0	5	18	5	9	14	0	25	1	13	3	0	11	0	0	13	16	0	12	10	36	31	0	35	34	6	38	27	33	17	21	11	19	0
Zfp207	72	713	94	94	81	58	260	95	149	155	91	81	0	0	22	48	53	54	85	93	31	82	76	185	102	82	0	75	0	0	46	197	0	46	99	75	133	0	63	216	158	31	117	177	151	90	140	111	0
Psmd11	168	0	211	16	55	42	36	186	156	236	176	139	0	0	131	308	452	194	147	129	121	314	174	337	353	203	0	172	0	0	243	534	0	190	204	136	529	1	407	509	224	66	262	315	611	173	288	189	0
C1qtnf1	104	0	50	42	60	3	126	62	7	56	26	20	0	0	0	23	52	34	9	0	26	35	44	67	28	30	0	93	0	0	21	70	0	2	23	1	16	0	95	80	45	41	29	10	65	3	72	6	0
Pipox	0	0	1	0	0	0	43	0	0	8	0	0	0	0	0	0	0	0	0	0	4	0	1	0	0	0	0	0	0	0	0	0	0	0	1	3	0	0	15	0	0	0	0	0	0	1	0	0	0
Timp2	891	2	711	241	394	64	699	1103	23	379	1276	372	0	0	168	363	534	357	387	279	437	296	647	639	323	365	0	243	0	0	398	525	0	202	738	126	2122	3	1641	521	679	155	713	571	694	172	1305	491	0
Zc3h18	18	0	7	29	18	13	54	5	9	37	14	3	0	0	2	14	9	9	15	4	7	11	7	7	14	6	0	7	0	0	28	1	0	6	16	12	18	0	34	28	4	1	7	43	6	18	15	25	0
Top2b	36	0	64	46	62	0	113	22	51	136	42	29	0	0	33	78	63	39	82	41	22	101	47	59	63	19	0	52	0	0	70	113	0	52	65	33	52	0	100	93	86	69	27	126	77	39	43	48	0
Rarb	0	0	0	2	0	0	0	3	0	4	2	0	0	0	0	0	0	3	4	5	0	0	2	0	6	0	0	0	0	0	0	3	0	8	4	0	0	0	24	0	13	1	2	9	6	1	1	18	0
Igfbp4	3	0	18	34	138	4	437	15	79	1	0	0	0	0	0	0	0	0	0	0	8	0	0	0	43	0	0	3	0	0	166	143	0	2	2	118	4	0	52	0	0	172	11	29	12	31	2	0	13
Cdc6	0	0	0	0	0	0	0	0	0	0	0	0	0	0	0	0	0	0	0	0	0	0	0	0	0	0	0	0	0	0	0	0	0	0	0	0	0	1	0	2	0	7	0	0	0	0	0	3	0
Suz12	24	0	47	22	36	0	0	24	27	27	19	25	0	0	23	22	1	24	5	28	10	69	19	15	36	12	0	33	0	0	30	12	0	4	31	45	159	0	46	30	8	19	60	38	53	34	26	18	0
Atad5	0	0	0	0	25	0	0	8	1	0	6	0	0	0	0	0	26	0	1	0	0	0	0	0	16	0	0	0	0	0	16	9	0	0	0	0	0	0	0	1	0	0	1	0	0	0	0	15	0
Crlf3	6	0	14	1	16	0	30	26	49	5	17	5	0	0	0	16	2	9	11	27	10	42	7	36	10	8	0	29	0	0	21	7	0	7	29	8	32	1	1	17	28	8	33	11	27	33	21	11	0
Krt27	0	0	0	0	0	0	0	0	101	0	0	0	0	0	0	0	0	2	0	0	0	0	0	0	0	0	0	0	0	0	0	0	0	0	0	0	28	0	0	0	0	0	0	0	0	0	0	0	0
Tns4	0	0	0	0	0	0	0	0	0	0	0	0	0	0	0	0	0	0	0	0	0	0	0	0	0	0	0	0	0	0	0	0	0	0	0	0	0	0	0	0	0	0	0	0	0	0	0	1	0
Tnfaip1	46	0	58	31	4	72	46	66	79	108	74	35	0	0	34	93	72	36	44	37	17	94	41	91	27	93	0	83	0	0	61	101	0	46	108	32	114	2	91	165	47	11	63	160	121	36	95	94	0
Abr	71	42	111	5	36	0	36	116	231	47	50	54	0	0	12	43	89	66	13	79	53	19	70	56	29	25	0	34	0	0	21	85	0	61	131	8	68	0	114	60	6	6	53	61	136	120	144	93	0
Rab11fip4	21	0	22	6	0	0	0	18	0	44	26	15	0	0	12	31	34	15	30	42	3	24	29	6	28	5	0	7	0	0	52	16	0	29	9	0	107	0	72	18	28	0	83	50	58	31	20	68	0
Cd40	0	0	0	0	0	0	0	0	0	0	0	0	0	0	0	0	0	0	0	0	0	0	0	0	0	0	0	0	0	0	0	0	0	0	0	0	0	0	0	0	0	0	0	5	0	35	0	0	0
Slc35c2	44	0	56	1	4	0	0	49	127	41	50	35	0	0	21	39	43	39	22	26	18	48	37	83	17	9	0	29	0	0	40	12	0	35	93	1	79	1	74	100	64	0	65	64	63	10	104	35	0
Zfp334	2	0	6	0	0	0	1	13	4	17	7	2	0	0	3	0	0	11	2	5	3	0	5	0	0	0	0	8	0	0	24	21	0	9	6	5	16	0	18	11	21	0	27	17	15	0	5	11	0
Elmo2	54	0	51	7	9	0	140	57	95	93	62	24	0	0	16	6	56	19	23	44	13	45	18	45	34	4	0	24	0	0	10	48	0	38	45	26	54	0	48	69	32	13	75	74	77	50	61	167	0
Wsb1	39	1	58	163	462	0	459	66	59	115	46	23	0	0	22	134	105	30	86	42	23	184	63	301	56	115	0	219	0	0	120	205	0	73	58	79	120	0	75	332	56	25	189	95	148	105	143	95	0
Ttpal	15	0	30	6	7	9	0	27	47	29	37	26	0	0	9	26	10	36	15	22	8	11	17	38	5	16	0	3	0	0	32	46	0	14	20	2	55	1	53	54	21	20	56	107	47	26	72	53	0
Rhot1	88	5	107	0	24	14	60	124	96	111	115	60	0	0	18	23	87	59	42	85	33	39	69	55	53	66	0	56	0	0	57	74	0	54	141	45	178	0	44	223	106	47	119	126	111	77	137	150	0
Hnf4g	0	0	0	0	0	0	0	0	0	0	0	0	0	0	0	0	0	0	0	0	0	0	0	0	0	0	0	0	0	0	0	0	0	0	0	0	0	0	0	0	0	0	0	0	0	0	0	0	0
Rhbdl3	1	0	2	0	0	0	0	15	0	0	2	0	0	0	0	0	0	9	1	0	1	0	0	8	0	3	0	2	0	0	0	0	0	0	3	0	11	0	0	5	0	0	1	0	0	0	6	0	0
Ada	0	0	1	0	0	0	0	1	11	0	0	13	0	0	0	0	0	4	0	0	2	0	0	5	0	7	0	0	0	0	0	4	0	0	3	0	0	0	22	26	0	0	0	0	0	0	6	0	0
Serinc3	467	0	643	614	2224	91	719	557	1039	708	426	355	0	0	192	592	748	402	374	337	287	503	400	1113	432	586	0	555	0	0	294	876	0	317	619	318	642	5	949	1151	694	237	600	958	719	359	1084	688	0
Tha1	5	0	6	0	0	0	0	6	0	5	7	0	0	0	0	0	1	2	4	8	1	0	2	8	0	7	0	2	0	0	0	8	0	6	9	0	11	1	0	0	0	0	4	13	6	13	23	2	0
Pgs1	235	0	308	56	23	0	158	243	132	74	194	92	0	0	18	72	65	150	97	102	89	99	162	221	52	79	0	113	0	0	35	199	0	62	284	27	501	2	220	267	100	49	205	106	283	89	329	106	0
Birc5	1	0	2	0	0	0	0	22	0	0	8	14	0	0	0	6	0	0	3	0	6	1	7	3	0	0	0	0	0	0	0	10	0	0	4	0	9	0	0	14	1	4	0	0	6	0	1	2	0
Afmid	0	0	0	0	0	0	0	13	3	0	12	6	0	0	0	0	0	4	3	0	6	0	0	30	1	4	0	6	0	0	6	15	0	3	3	2	17	0	0	11	14	14	8	0	1	10	9	13	0
Trp53tg5	0	0	0	0	0	0	0	0	0	0	0	0	0	0	0	0	0	0	0	0	0	0	0	0	0	0	0	0	0	0	0	0	0	0	0	0	0	0	0	0	0	0	0	0	0	0	0	0	0
Pigt	10	0	4	0	0	3	0	2	12	8	1	5	0	0	0	10	11	4	10	7	3	9	2	3	5	12	0	5	0	0	7	11	0	9	4	0	9	0	28	14	4	1	11	6	15	3	4	11	0
Wfdc2	0	0	0	0	0	0	0	0	2	0	0	0	0	0	0	0	0	0	0	0	0	0	0	0	0	0	0	0	0	0	0	0	0	0	1	0	0	0	0	0	0	0	0	0	0	0	0	0	0
Etv4	0	0	0	0	0	0	0	0	0	0	0	0	0	0	0	0	0	0	0	0	1	0	0	0	0	0	0	0	0	0	0	0	0	1	2	1	0	0	0	0	0	0	0	0	0	0	0	0	0
Eppin	0	0	0	0	0	0	0	0	0	0	0	0	0	0	0	0	0	0	0	0	0	0	0	0	0	0	0	0	0	0	0	0	0	0	0	0	1	0	0	0	0	0	0	0	0	0	0	0	0
Dbndd2	32	249	45	59	39	29	24	34	65	147	24	26	0	0	49	159	112	89	96	91	48	182	13	53	155	14	0	21	0	0	171	125	0	63	92	43	28	1	51	254	168	91	46	132	132	147	87	184	0
Mmp9	0	0	1	0	0	0	0	0	0	0	0	0	0	0	0	0	0	0	0	0	0	0	0	0	0	0	0	0	0	0	6	0	0	0	0	0	0	0	0	0	0	8	0	0	0	0	0	0	0
Slc12a5	1	0	0	0	0	3	0	0	0	0	0	5	0	0	0	0	0	0	0	1	0	0	0	0	0	0	0	0	0	0	1	1	0	4	0	0	0	0	0	0	0	0	0	0	0	1	0	0	0
Ghdc	10	0	7	1	0	0	0	10	4	15	6	9	0	0	0	6	4	4	13	1	8	18	8	4	0	4	0	18	0	0	2	12	0	6	15	0	12	0	17	27	12	32	13	7	9	42	6	25	0
Pltp	2	0	2	0	1339	0	114	161	0	5	0	0	0	0	0	0	0	0	3	0	0	0	0	0	0	0	0	0	0	0	0	0	0	0	0	0	4	0	43	0	10	0	50	325	6	21	0	0	0
Slc12a7	0	0	10	4	14	7	0	1	0	0	0	0	0	0	0	11	14	0	27	20	0	4	0	0	26	0	0	0	0	0	47	0	0	15	0	1	0	0	0	2	38	0	19	35	0	64	0	45	0
Ctsa	150	0	137	47	139	60	82	121	87	108	90	95	0	0	28	96	106	111	62	81	27	71	180	193	167	70	0	37	0	0	95	169	0	76	167	35	246	0	175	213	120	6	213	110	258	78	197	257	0
Zswim1	39	0	31	0	37	0	0	39	7	16	41	18	0	0	8	26	13	17	6	31	8	19	36	22	12	13	0	27	0	0	4	46	0	10	39	6	70	0	19	24	62	0	46	43	57	89	37	28	0
Slc12a4	0	0	3	0	0	0	102	0	37	23	0	0	0	0	0	0	0	0	0	0	0	0	0	14	6	0	0	4	0	0	5	6	0	0	1	12	0	0	0	0	0	9	4	10	0	0	0	0	0
Spata25	0	0	0	0	0	0	0	0	0	0	0	0	0	0	0	0	0	2	0	0	0	0	0	0	0	0	0	0	0	0	0	0	0	0	0	0	0	0	0	0	0	0	0	0	0	0	0	0	0
Myo1c	2	0	10	4	44	0	132	7	19	11	2	2	0	0	0	0	5	4	0	1	5	6	11	0	0	6	0	3	0	0	13	13	0	7	9	11	4	0	42	9	21	15	8	8	5	32	16	10	0
Crk	94	5	68	65	151	0	214	87	131	113	94	77	0	0	54	142	135	67	43	102	29	60	89	77	52	52	0	147	0	0	112	112	0	92	127	145	181	0	234	256	109	43	157	177	191	88	124	132	0
Cox7c	496	343	394	125	308	105	377	463	257	347	458	579	0	0	597	497	544	502	316	611	473	462	713	621	583	290	0	449	0	0	634	666	0	635	570	128	1609	0	625	1313	450	477	1118	890	1905	739	714	790	1
Pitpna	565	337	749	175	163	154	478	658	399	494	533	508	0	0	263	453	671	547	404	420	431	448	610	656	621	398	0	381	0	0	410	633	0	396	656	121	1112	2	682	915	706	54	930	847	1273	301	1032	712	0
Mlx	32	196	40	0	11	0	39	41	36	43	39	38	0	0	10	67	25	42	52	20	23	51	58	83	55	37	0	31	0	0	53	42	0	24	72	32	65	0	23	85	63	14	67	59	92	21	69	48	0
Retreg3	10	0	5	0	23	0	0	3	3	15	7	2	0	0	5	9	3	2	9	15	5	18	4	9	2	11	0	0	0	0	3	15	0	7	9	3	22	0	2	2	13	0	7	7	10	4	14	13	0
Jph2	0	0	0	0	0	0	0	0	1	0	0	0	0	0	0	0	0	0	0	0	0	0	0	0	0	0	0	0	0	0	0	0	0	0	0	0	0	0	0	0	0	0	0	0	0	0	0	0	0
Dhx58	0	0	0	0	15	1	23	1	0	5	1	1	0	0	0	0	0	2	8	0	0	0	2	5	1	0	0	0	0	0	9	2	0	3	1	0	0	0	40	10	0	0	3	0	0	27	4	12	0
Rab5a	189	36	242	169	241	106	80	254	274	300	212	141	0	0	81	286	301	209	182	320	92	161	232	414	185	196	0	197	0	0	162	375	0	182	269	153	422	3	173	416	318	116	351	354	333	252	418	456	0
Hspb9	0	0	1	0	0	0	0	0	0	0	0	0	0	0	0	0	0	0	0	0	0	0	0	1	0	0	0	0	0	0	0	0	0	1	0	0	0	0	0	0	0	0	0	0	0	0	0	0	0
Nkiras2	21	0	9	32	0	19	42	12	51	23	25	33	0	0	1	49	19	13	19	25	13	6	18	75	35	17	0	34	0	0	16	30	0	12	17	0	45	0	33	78	27	2	20	28	25	12	23	30	0
Ppp2r5c	138	0	95	34	51	28	38	118	118	81	124	85	0	0	35	114	135	75	66	59	78	91	118	175	70	59	0	87	0	0	151	80	0	71	144	53	292	2	203	127	51	39	159	92	237	84	164	65	1
Ift52	55	0	56	17	1	0	0	28	29	60	30	29	0	0	12	42	34	28	34	3	44	40	30	103	30	49	0	25	0	0	63	83	0	31	47	0	79	0	54	77	50	11	46	58	79	19	85	45	0
Mybl2	0	0	0	0	0	0	0	0	0	0	1	0	0	0	0	0	0	0	0	0	0	3	0	0	0	0	0	5	0	0	0	0	0	0	0	0	0	0	0	0	4	1	0	0	0	0	0	0	0
Sgk2	0	0	0	0	0	0	0	0	0	0	0	1	0	0	0	0	0	0	0	0	0	0	0	0	0	0	0	0	0	0	0	0	0	0	0	0	1	0	0	0	0	0	0	0	4	0	3	0	0
Eya2	0	0	0	0	0	0	0	0	0	0	0	0	0	0	0	14	0	0	4	0	0	0	1	0	2	0	0	3	0	0	15	0	0	0	0	0	9	0	0	0	0	0	0	0	0	0	0	0	0
Prl3c1	0	0	0	0	0	0	0	0	0	0	0	0	0	0	0	0	0	0	0	0	0	0	0	0	0	0	0	0	0	0	0	0	0	0	0	0	0	0	0	0	0	0	0	0	0	0	0	0	0
B4galt5	44	0	72	4	34	0	121	42	45	41	47	45	0	0	23	42	115	65	30	43	25	43	27	54	68	41	0	29	0	0	40	24	0	23	85	13	97	1	121	89	32	75	60	53	126	58	93	20	0
Gdap1l1	105	170	99	0	27	14	30	80	105	110	95	70	0	0	12	92	71	48	69	101	40	105	87	137	96	79	0	80	0	0	32	146	0	83	120	11	142	0	114	201	86	31	105	154	204	108	181	179	0
Hnf4a	0	0	0	0	0	0	0	0	0	0	0	0	0	0	0	0	0	0	0	0	0	0	0	0	0	0	0	0	0	0	0	0	0	0	0	0	0	0	0	0	0	0	0	0	0	0	0	0	0
Ptgis	0	0	0	0	0	0	0	0	0	0	1	0	0	0	0	0	0	1	0	0	0	0	0	0	0	0	0	0	0	0	0	0	0	0	0	0	0	0	0	0	0	0	0	0	0	0	0	0	0
Cadps2	3	0	4	0	0	0	0	3	82	0	0	0	0	0	0	22	0	0	22	3	0	0	0	18	9	7	0	12	0	0	30	0	0	0	6	0	0	0	88	0	3	8	164	4	1	0	0	0	0
Ddx27	26	373	27	1	0	0	195	32	31	31	36	26	0	0	4	26	32	16	9	56	16	18	29	11	22	28	0	33	0	0	51	21	0	24	40	46	66	0	62	36	20	41	33	35	57	54	54	28	0
Cyth3	50	0	52	1	173	0	246	31	68	82	51	25	0	0	20	20	15	13	22	32	11	29	24	24	12	20	0	8	0	0	29	61	0	31	54	40	90	3	26	56	41	7	27	50	31	91	48	33	0
Cyth4	0	0	0	26	0	0	0	0	0	0	0	0	0	0	0	0	0	0	1	0	0	0	0	0	0	0	0	0	0	0	0	0	0	0	0	2	0	0	15	0	0	0	0	0	0	1	0	0	0
Rac3	47	3	60	1	0	1	97	66	29	66	58	54	0	0	15	107	96	34	31	30	26	63	47	111	146	46	0	34	0	0	33	84	0	28	107	11	135	0	62	194	69	41	41	206	136	74	128	75	0
Rrp7a	69	0	73	27	4	21	45	59	47	58	63	35	0	0	28	50	43	35	41	50	42	41	69	70	48	44	0	45	0	0	56	66	0	35	102	28	174	0	166	170	90	12	74	51	122	50	99	81	0
Cyb5r3	296	0	459	138	278	137	425	773	230	805	480	283	0	0	139	467	476	285	344	161	279	576	253	532	531	395	0	664	0	0	304	1121	0	173	465	169	704	1	755	1740	400	65	444	392	784	267	832	436	0
Ints2	12	0	28	0	0	0	0	4	9	7	6	6	0	0	0	0	0	18	3	9	0	1	5	6	1	0	0	2	0	0	3	5	0	2	4	0	15	0	65	5	7	0	4	11	16	2	4	3	0
Med13l	29	0	8	58	53	0	71	5	7	42	12	8	0	0	13	21	20	20	14	13	2	2	31	26	9	11	0	16	0	0	38	2	0	10	1	13	14	0	89	29	11	25	39	21	35	26	3	39	0
H2bc4	91	0	256	41	76	12	74	315	314	89	213	196	0	0	3	69	22	85	29	60	382	51	169	34	40	4	0	105	0	0	100	91	0	31	268	61	807	0	23	138	6	122	146	53	712	71	262	43	0
Baiap2l2	0	0	0	0	0	0	0	0	0	0	0	0	0	0	0	0	0	0	0	0	0	0	0	0	0	0	0	0	0	0	0	0	0	0	0	0	0	0	0	0	0	0	0	0	0	0	0	0	0
Mafk	6	199	13	104	179	0	530	12	37	64	11	1	0	0	28	19	59	2	43	32	1	105	2	10	2	1	0	22	0	0	35	91	0	58	8	69	32	0	22	49	29	88	26	42	20	85	40	36	0
Med1	13	0	12	18	14	5	81	19	20	37	29	23	0	0	9	12	0	14	1	7	19	21	17	3	55	0	0	10	0	0	8	44	0	17	13	20	39	0	11	30	36	22	32	46	18	10	21	43	0
Erbb3	0	0	3	53	0	0	32	0	1	6	0	0	0	0	0	0	0	0	0	0	0	0	3	0	0	0	0	0	0	0	13	0	0	0	0	0	1	0	0	0	0	8	1	3	0	2	0	0	0
Stard3	13	0	27	21	36	0	0	25	37	5	16	11	0	0	2	7	10	21	25	10	7	16	13	11	13	28	0	20	0	0	18	21	0	14	38	4	47	0	41	38	28	14	15	17	28	33	50	27	0
Ikzf3	0	0	4	0	0	0	0	9	3	0	6	1	0	0	0	0	0	2	0	0	0	0	1	7	16	0	0	7	0	0	3	20	0	1	3	0	0	0	1	0	3	0	0	0	12	0	9	0	0
Mfng	0	0	0	0	97	0	0	4	0	0	0	0	0	0	0	0	0	0	0	0	0	11	0	2	0	31	0	0	0	0	0	27	0	0	0	0	0	0	0	13	0	0	0	19	0	0	0	0	0
Vmp1	105	0	126	11	117	24	275	169	149	85	142	103	0	0	73	138	75	105	93	91	65	109	88	133	133	31	0	123	0	0	52	122	0	98	116	45	223	2	160	273	171	49	182	190	166	60	255	143	0
Uchl5	142	27	130	29	10	47	126	157	63	78	157	101	0	0	28	123	154	174	70	150	164	106	209	178	102	70	0	82	0	0	68	109	0	109	166	28	550	4	115	278	93	36	201	297	437	61	246	113	0
Glrx2	102	0	82	21	52	48	17	88	68	47	59	97	0	0	48	86	55	73	42	54	66	42	134	129	82	76	0	93	0	0	89	84	0	69	110	21	144	0	51	100	33	46	148	142	211	18	128	78	0
Ro60	39	0	49	83	47	32	68	57	31	71	34	30	0	0	2	27	50	29	27	55	13	106	21	47	83	35	0	42	0	0	41	61	0	20	31	6	123	0	44	122	17	31	41	167	129	3	76	49	0
Stk4	13	0	22	7	28	0	13	18	24	28	18	19	0	0	9	47	21	7	10	6	15	4	8	6	5	0	0	21	0	0	29	68	0	9	11	8	18	0	7	44	20	12	12	26	42	8	13	6	0
Wfdc15b	0	0	0	0	0	0	0	0	0	0	0	0	0	0	0	0	0	0	0	0	0	0	0	0	0	0	0	0	0	0	0	0	0	0	0	0	0	0	0	0	0	0	0	0	0	0	0	0	0
Pmp22	597	831	853	315	147	87	863	620	1303	796	503	732	0	0	231	1264	666	744	435	266	433	1573	766	1098	1427	951	0	1109	0	1	559	1552	0	278	717	256	884	1	2763	2451	1035	868	1009	1250	2070	376	1021	1392	0
Gdf9	11	0	0	0	0	0	0	5	8	0	1	0	0	0	7	0	7	4	0	0	4	10	5	0	3	8	0	6	0	0	24	4	0	4	3	0	5	0	8	17	3	9	1	4	0	0	0	3	0
Zcchc10	24	12	16	0	24	0	108	13	14	56	25	23	0	0	22	68	37	36	20	17	34	19	46	66	80	21	0	37	0	0	94	39	0	34	30	21	47	0	10	143	35	44	44	10	99	16	31	20	0
Prl8a2	0	0	0	0	0	0	0	0	0	0	0	0	0	0	0	0	0	0	0	0	0	0	0	0	0	0	0	0	0	0	0	0	0	0	0	0	0	0	0	0	0	0	0	0	0	0	0	0	0
Tbx5	0	0	0	0	0	0	0	0	0	0	0	0	0	0	0	0	0	0	0	0	0	0	0	0	0	0	0	0	0	0	0	0	0	0	0	0	0	0	0	0	0	0	0	0	0	0	0	0	0
Psmb6	418	597	267	110	95	93	392	419	227	377	276	292	0	0	203	454	419	305	298	210	321	443	481	445	510	267	0	299	0	0	520	807	0	250	546	96	1175	10	741	1136	336	223	671	646	1215	336	569	400	0
Spag7	146	0	102	44	22	48	25	80	109	107	68	128	0	0	124	214	187	103	85	135	73	165	151	201	206	119	0	120	0	0	172	259	0	89	119	18	259	0	176	445	109	36	182	284	428	183	213	149	0
Pfn1	338	231	405	134	112	73	594	718	363	486	393	783	0	0	236	830	455	503	358	312	607	676	612	616	906	438	0	562	0	0	705	918	0	378	873	266	1432	7	967	1475	471	390	573	580	1910	394	764	342	0
Tomm34	199	573	132	17	111	63	24	213	213	127	150	80	0	0	55	123	254	121	103	105	87	128	173	167	162	97	0	92	0	0	146	234	0	66	133	35	373	0	145	156	147	35	265	151	218	80	190	214	0
Ywhab	1025	2441	1199	237	948	310	598	1301	1289	1196	1022	1099	0	0	581	1652	1381	1133	771	803	817	1303	1130	2149	1295	1337	0	1045	0	0	1105	2280	0	684	1531	254	2337	11	2736	2770	1350	191	1255	1730	2785	550	2102	1410	0
Ksr1	5	0	13	0	1	0	13	1	6	23	10	7	0	0	1	0	10	4	11	3	3	9	2	1	7	9	0	4	0	0	23	2	0	0	8	5	12	0	50	4	4	9	15	8	20	8	9	2	0
Gpx3	46	0	363	191	0	136	87	359	0	444	13	842	0	0	0	1964	80	288	494	10	26	1385	2	1015	1813	604	0	1043	0	0	975	5174	0	0	1251	88	67	0	35	1225	388	3	15	22	3	0	195	0	0
Anxa6	665	561	485	56	111	81	137	535	438	423	474	247	0	0	105	338	386	137	200	302	223	388	425	748	249	390	0	412	0	0	184	848	0	219	572	88	905	5	457	852	429	89	809	583	779	207	759	624	0
Il12rb2	0	0	0	0	0	0	0	0	0	0	0	0	0	0	0	0	0	0	0	0	0	0	0	0	0	0	0	0	0	0	0	0	0	0	0	0	0	0	0	0	0	0	0	0	0	0	0	1	0
Zkscan6	11	0	7	0	0	0	0	1	17	11	11	4	0	0	1	18	7	6	8	4	1	0	1	19	24	0	0	5	0	0	7	31	0	2	20	15	9	0	0	24	22	3	11	25	14	0	15	14	0
Kpna2	75	0	80	0	56	0	156	96	104	348	69	61	0	0	35	200	132	68	86	15	44	107	51	139	152	16	0	152	0	0	81	380	0	18	89	0	124	1	90	239	239	0	70	188	243	15	176	91	0
Smurf2	25	0	12	0	16	0	80	20	8	65	28	7	0	0	4	10	26	5	14	5	2	13	8	41	8	10	0	5	0	0	19	31	0	5	22	23	24	0	65	15	28	4	21	35	43	3	25	25	0
Cep95	2	0	3	0	0	0	0	3	8	0	0	1	0	0	0	0	0	0	0	0	0	3	2	0	2	0	0	0	0	0	0	16	0	1	5	0	0	0	0	13	0	0	0	0	7	2	5	0	0
Vezf1	25	0	17	62	60	0	174	14	43	75	24	11	0	0	23	26	20	12	29	22	7	42	9	14	17	11	0	11	0	0	56	47	0	11	13	49	17	0	47	30	39	133	14	36	45	20	22	24	0
Cuedc1	5	0	14	0	12	0	63	14	3	13	5	8	0	0	0	7	0	11	5	8	7	2	7	10	12	1	0	0	0	0	22	1	0	2	26	5	32	0	47	18	1	4	12	12	10	8	16	2	0
Srsf1	79	57	44	10	17	45	85	53	69	120	76	51	0	0	55	83	118	36	37	47	66	73	63	108	80	20	0	81	0	0	34	87	0	46	66	97	159	0	159	183	110	112	100	107	102	121	87	117	0
Abi3	0	0	0	0	11	0	27	0	0	0	0	1	0	0	0	0	0	0	0	0	0	0	0	0	0	0	0	0	0	0	0	0	0	0	0	0	1	0	0	0	0	0	0	15	0	0	0	0	0
Shroom1	2	0	2	0	0	0	0	1	1	0	1	0	0	0	0	0	0	2	0	0	0	0	2	0	0	0	0	0	0	0	0	0	0	0	0	0	0	0	0	0	0	8	0	0	0	0	0	0	0
Kif3a	379	19	342	60	174	28	180	373	351	188	320	148	0	0	156	231	146	286	134	167	165	87	309	271	179	106	0	119	0	0	116	218	0	131	254	54	679	0	446	425	172	103	353	267	542	75	445	270	1
Septin8	92	0	39	7	38	0	108	47	85	128	59	28	0	0	8	22	48	12	22	57	37	77	53	79	21	42	0	42	0	0	51	71	0	16	46	22	137	0	136	127	50	6	84	80	116	44	89	78	0
Mtmr4	64	0	39	6	26	4	71	37	35	43	67	31	0	0	0	7	7	30	7	70	33	24	64	29	17	43	0	65	0	0	37	44	0	7	39	6	128	0	35	52	21	5	55	59	152	47	51	65	0
Mrm1	30	0	29	0	24	0	0	15	32	17	6	14	0	0	9	3	0	18	12	16	1	6	19	29	4	0	0	12	0	0	5	17	0	13	35	5	19	0	1	20	18	0	11	36	41	17	15	38	0
Mapt	533	3	735	59	208	45	110	817	412	351	729	450	0	0	128	360	512	398	284	181	358	344	374	1154	429	655	0	274	0	0	393	425	0	149	912	50	1657	0	1993	757	343	124	448	568	725	157	1168	300	1
Kansl1	38	0	29	6	122	9	9	15	38	29	30	20	0	0	12	13	41	12	16	10	15	10	32	128	2	0	0	26	0	0	16	56	0	14	35	14	100	0	42	94	7	9	90	54	65	28	52	58	0
Gid4	5	0	35	38	45	0	24	8	15	32	8	9	0	0	3	8	67	13	14	9	20	27	21	12	0	22	0	5	0	0	52	21	0	21	23	8	59	0	15	33	14	11	40	45	23	10	26	23	0
Myo1b	77	0	43	74	26	0	290	43	49	47	55	27	0	0	0	7	18	45	7	4	13	24	63	98	10	13	0	11	0	0	4	76	0	0	38	10	72	0	137	27	17	17	29	28	8	0	69	0	0
Dhx40	61	0	28	46	41	29	0	24	26	37	29	28	0	0	25	22	40	9	15	53	15	38	29	47	29	13	0	47	0	0	24	65	0	43	31	28	49	0	59	59	33	0	44	56	31	7	54	41	0
Ypel2	7	0	1	0	2	0	0	4	0	1	6	1	0	0	0	0	0	0	0	15	0	7	4	1	0	0	0	0	0	0	0	11	0	0	0	0	1	0	0	0	0	9	10	16	9	0	0	9	0
Akap1	7	0	19	8	41	0	39	10	14	16	7	11	0	0	10	1	21	2	11	9	2	11	2	1	9	3	0	3	0	0	13	11	0	11	12	5	14	0	15	11	14	21	9	52	23	34	0	22	0
Nol11	27	0	17	62	7	0	225	18	18	30	15	23	0	0	3	3	14	11	14	27	10	22	14	12	40	23	0	12	0	0	29	39	0	39	43	71	25	0	68	24	25	2	32	24	36	12	47	33	0
Derl2	13	0	21	15	18	0	58	34	40	20	25	32	0	0	0	7	31	49	12	16	19	15	29	111	23	9	0	40	0	0	7	26	0	26	45	16	64	0	35	80	14	6	37	49	63	25	74	28	0
C1qbp	117	278	111	22	12	32	106	140	125	110	108	106	0	0	190	95	140	131	73	119	97	164	184	159	155	40	0	75	0	0	153	155	0	140	142	94	302	3	239	229	147	30	249	330	300	187	172	279	0
Rpain	27	0	28	34	24	0	139	38	53	43	23	35	0	0	32	38	14	24	15	10	21	54	33	97	36	41	0	49	0	0	48	35	0	21	35	0	93	0	84	85	37	79	42	56	154	34	47	30	0
6330403K07Rik	26	0	6	42	115	8	89	33	159	42	9	50	0	0	119	207	98	83	123	0	30	132	5	582	197	290	0	241	0	0	125	705	0	0	144	27	17	0	690	404	187	32	9	119	0	10	135	19	0
Slc13a3	0	0	0	0	11	0	0	0	0	1	0	0	0	0	0	0	0	0	0	0	0	0	0	0	0	0	0	0	0	0	16	0	0	0	0	1	0	0	0	0	0	8	1	0	0	0	0	0	0
Kcnab3	2	0	2	0	0	0	0	1	0	6	0	0	0	0	0	0	0	0	5	15	0	1	5	0	0	0	0	0	0	0	0	0	0	1	0	0	0	0	0	0	3	0	7	3	8	3	5	11	0
Chd3	129	0	91	18	219	5	9	38	38	130	28	62	0	0	47	125	139	60	68	58	32	123	32	209	145	77	0	171	0	0	132	208	0	39	81	10	93	2	380	520	110	45	57	98	117	20	73	142	0
Kdm6b	5	0	4	50	49	2	86	1	19	9	3	8	0	0	4	6	15	4	1	4	1	29	6	11	22	7	0	13	0	0	24	14	0	10	2	44	12	0	34	14	2	53	36	60	3	25	2	7	0
Chct1	0	0	0	0	4	0	0	0	0	0	1	0	0	0	0	0	0	0	0	0	0	0	1	0	0	0	0	0	0	0	0	0	0	0	0	0	1	0	0	0	0	0	0	0	0	0	0	0	0
Appbp2	73	0	61	3	60	1	94	58	74	169	99	66	0	0	10	71	55	41	48	58	34	40	59	194	134	85	0	95	0	0	60	145	0	71	77	102	89	0	140	143	81	57	89	171	127	72	135	116	0
Wnt9b	0	0	0	0	0	0	0	0	1	0	0	0	0	0	0	0	0	0	0	0	0	0	0	0	0	0	0	0	0	0	0	0	0	0	0	0	0	0	0	0	0	0	0	0	0	0	0	0	0
Adora2b	0	0	0	0	0	0	0	0	111	0	3	0	0	0	0	0	0	0	1	0	0	0	0	0	0	0	0	2	0	0	0	16	0	0	0	0	0	0	0	0	0	0	3	13	0	0	0	0	0
Ncor1	190	406	114	54	147	71	223	127	175	222	143	117	0	0	87	193	236	177	117	171	77	195	144	242	176	69	0	153	0	0	217	266	0	147	161	26	382	0	377	350	327	20	204	378	434	96	243	267	0
Trpv2	71	0	43	47	4	25	5	31	74	199	23	21	0	0	69	36	137	40	45	141	9	57	37	83	85	30	0	68	0	0	55	104	0	106	69	2	67	2	91	94	75	40	119	185	113	118	75	366	0
Cenpv	15	61	19	0	0	0	0	9	15	4	6	0	0	0	2	6	8	2	1	6	2	1	6	12	2	3	0	4	0	0	5	13	0	5	5	1	30	0	12	20	10	0	15	7	27	18	3	4	0
Pcgf2	4	0	3	0	0	0	0	2	0	0	4	3	0	0	0	2	5	3	2	0	4	1	1	7	6	5	0	7	0	0	14	2	0	0	2	6	94	0	1	24	5	10	10	0	2	4	3	2	0
Cwc25	18	0	24	3	25	0	74	22	30	10	19	16	0	0	22	35	19	25	12	7	11	31	59	36	15	22	0	31	0	0	10	35	0	22	34	39	42	0	27	38	2	58	38	57	149	31	29	36	0
Spmap1	0	0	0	0	0	0	0	0	0	0	0	0	0	0	0	0	0	0	0	0	0	0	0	0	0	0	0	0	0	0	0	0	0	0	0	0	0	0	0	0	0	0	0	3	0	0	0	0	0
Pip4k2b	16	0	11	5	27	0	11	25	8	1	15	6	0	0	8	3	2	6	3	1	13	0	13	5	9	5	0	3	0	0	6	20	0	6	8	1	39	0	97	18	1	12	12	5	33	11	10	4	0
Trim37	88	0	85	0	107	20	0	73	70	83	63	41	0	0	54	37	145	42	48	68	34	41	64	75	51	62	0	56	0	0	60	97	0	75	67	11	176	1	67	167	110	15	177	121	49	35	98	113	0
Ybx2	0	0	0	0	0	0	0	1	0	0	0	0	0	0	0	0	0	0	0	0	0	0	0	0	0	0	0	0	0	0	0	0	0	0	0	2	0	0	0	0	0	0	1	0	0	0	0	0	0
Ctdnep1	14	0	30	0	1	1	63	6	20	42	7	9	0	0	12	11	51	2	20	12	14	16	7	14	5	15	0	13	0	0	20	43	0	14	23	18	10	0	62	22	21	23	24	23	19	18	15	20	1
Elp5	132	0	101	70	29	15	78	117	78	140	99	132	0	0	109	178	147	72	74	86	92	153	104	182	144	121	0	117	0	0	258	262	0	101	196	34	188	2	146	361	135	110	115	251	375	124	203	126	0
Slc2a4	0	0	0	0	0	0	33	0	0	0	0	1	0	0	0	0	0	0	0	0	0	0	0	0	0	0	0	0	0	0	0	0	0	0	0	7	0	0	0	0	0	0	0	0	0	0	0	0	0
Gabarap	441	1144	558	133	334	126	514	443	584	461	387	425	0	0	173	602	588	376	286	284	344	642	447	879	584	427	0	442	0	0	614	781	0	282	555	278	661	2	764	1549	418	429	498	796	1359	352	731	410	0
Cldn7	0	0	0	0	0	0	0	0	0	0	0	0	0	0	0	0	0	0	0	0	0	1	0	0	0	0	0	0	0	0	0	0	0	0	0	0	0	0	0	0	0	0	0	0	6	0	0	0	0
2810408A11Rik	0	0	0	0	0	0	0	3	0	0	0	0	0	0	0	0	0	0	0	0	0	0	0	0	0	0	0	0	0	0	0	0	0	0	0	0	0	0	1	0	0	0	0	0	1	0	0	0	0
Phf23	62	0	60	29	251	6	79	53	74	42	56	61	0	0	42	42	87	34	77	48	17	45	40	58	15	14	0	31	0	0	41	79	0	49	75	26	89	0	105	139	53	46	75	85	127	68	119	46	0
Acadvl	103	0	117	24	28	18	0	140	125	80	104	46	0	0	14	101	42	59	92	66	61	71	114	100	89	49	0	39	0	0	38	165	0	79	145	5	291	3	105	287	127	23	169	73	193	75	128	230	0
Dnah11	0	0	0	0	0	0	0	0	0	0	0	0	0	0	0	0	0	0	0	0	0	0	0	0	0	0	0	0	0	0	0	0	0	0	0	0	0	0	0	0	0	0	0	0	0	0	0	0	0
G3bp1	75	0	113	110	86	0	652	117	88	113	138	88	0	0	10	103	73	92	83	86	56	68	108	70	104	70	0	139	0	0	111	219	0	71	102	188	278	0	214	108	156	89	154	269	140	144	205	128	0
Atox1	191	279	280	43	120	44	103	337	213	182	248	261	0	0	125	262	275	330	114	71	289	135	338	340	192	99	0	130	0	0	201	227	0	120	264	32	889	1	537	468	251	306	330	350	1101	190	347	162	10
Glra2	0	0	0	0	0	0	0	0	0	18	0	0	0	0	0	0	0	0	1	7	0	0	0	0	0	0	0	0	0	0	0	0	0	0	0	0	0	0	0	0	11	0	2	0	0	0	0	21	0
Sparc	0	0	131	1758	2264	54	2276	53	133	349	9	0	0	0	9	348	25	0	0	60	18	0	19	0	28	0	0	52	0	0	1115	359	0	55	0	1423	11	1	552	0	20	1318	232	516	35	58	0	208	0
Glra4	0	0	0	0	0	0	0	0	0	0	0	0	0	0	0	0	0	0	0	0	0	0	0	0	0	0	0	0	0	0	0	0	0	0	0	0	0	0	0	0	0	0	0	0	0	0	0	0	0
Mief2	5	0	8	0	0	0	0	11	3	0	7	7	0	0	5	11	13	12	10	9	3	15	5	10	1	5	0	5	0	0	8	17	0	5	7	2	30	0	11	5	9	5	12	27	4	38	15	13	0
Tbx3	7	0	6	0	14	6	50	3	0	14	5	8	0	0	0	3	10	5	18	3	0	0	4	0	6	0	0	0	0	0	55	0	0	3	16	0	13	0	0	0	8	6	64	4	12	22	4	9	0
Mmp20	0	0	0	0	0	0	0	0	0	0	0	0	0	0	0	0	0	0	0	0	0	0	0	0	0	0	0	0	0	0	0	0	0	0	0	0	0	0	0	0	0	0	0	0	0	0	0	0	0
Mmp7	0	0	0	0	0	0	0	0	0	0	0	0	0	0	0	0	0	0	0	0	0	0	0	0	0	0	0	0	0	0	0	0	0	0	0	0	0	0	0	0	0	0	0	0	0	0	0	0	0
Crhr1	0	0	1	0	0	0	0	0	0	0	1	0	0	0	0	0	0	0	0	2	1	0	0	12	0	0	0	0	0	0	0	0	0	0	0	0	25	0	0	0	0	0	4	0	29	0	0	0	0
Dusp14	8	0	24	0	0	0	0	11	13	57	5	3	0	0	43	17	12	21	8	21	2	0	6	53	0	3	0	28	0	0	31	40	0	47	12	0	53	1	0	56	0	0	12	0	42	47	11	0	0
Tada2a	14	0	20	9	55	0	46	21	17	1	25	11	0	0	0	13	34	18	12	5	15	28	25	23	27	10	0	13	0	0	7	38	0	20	42	0	23	0	38	27	26	21	22	49	22	50	18	45	0
Ikzf1	0	0	0	0	0	0	0	0	0	0	0	0	0	0	0	0	0	0	0	0	0	0	0	0	0	0	0	0	0	0	0	0	0	0	0	0	0	0	4	0	0	0	0	0	0	0	0	0	0
Tcaf3	0	0	0	0	0	0	0	0	0	0	0	0	0	0	0	0	0	0	0	0	0	0	0	0	0	0	0	0	0	0	0	0	0	1	0	0	0	0	0	0	0	10	1	0	0	0	0	0	0
Pnpo	39	0	29	0	0	0	0	33	11	63	25	33	0	0	11	40	24	38	8	53	2	31	22	92	59	67	0	115	0	0	13	178	0	54	91	0	57	2	66	131	32	0	84	48	11	25	81	87	0
Cog1	35	0	39	32	2	26	1	51	91	107	30	11	0	0	12	13	36	29	32	39	17	34	27	35	18	24	0	32	0	0	41	37	0	18	52	2	54	0	13	72	59	0	41	63	45	29	61	93	0
Cbx1	15	40	22	3	42	13	33	26	10	21	25	11	0	0	15	10	60	20	30	28	10	15	29	22	37	21	0	25	0	0	69	50	0	23	18	16	70	0	49	57	24	3	45	56	19	21	26	26	0
Cdk5rap3	27	0	59	2	1	0	0	36	29	66	29	18	0	0	10	24	59	28	11	18	8	16	16	53	47	16	0	16	0	0	19	68	0	5	50	0	63	0	42	77	23	28	19	48	46	15	44	38	0
Copz2	4	0	1	0	15	21	0	2	4	11	0	0	0	0	20	18	0	13	14	16	0	28	0	0	0	0	0	0	0	0	7	11	0	18	5	27	6	1	14	6	18	22	29	35	5	15	8	36	0
Slc25a39	226	215	164	29	96	0	35	169	153	169	154	149	0	0	98	157	154	126	69	190	118	129	222	153	200	103	0	68	0	0	113	204	0	185	143	28	467	2	105	338	147	54	249	319	287	233	183	276	0
Sp2	0	0	6	1	10	0	36	8	12	20	4	2	0	0	0	5	27	3	11	4	2	0	3	0	4	0	0	5	0	0	8	5	0	0	11	8	15	2	0	11	9	2	2	1	1	6	8	4	0
Aatf	14	0	31	0	27	0	12	28	28	6	16	10	0	0	13	3	44	18	11	24	11	10	15	39	9	23	0	9	0	0	7	11	0	2	46	3	14	0	32	65	19	54	18	33	53	10	42	36	0
Lhx1	0	0	0	0	0	0	0	0	0	0	0	0	0	0	0	0	0	0	0	0	0	0	0	0	0	0	0	0	0	0	0	0	0	0	0	0	0	0	0	0	0	0	0	0	0	0	0	0	0
Dync1h1	366	0	458	72	294	36	72	345	361	364	375	282	0	0	180	184	274	227	191	199	187	238	250	460	239	176	0	243	0	0	151	368	0	206	356	49	946	8	1113	671	271	59	612	523	660	104	481	321	1
Cpsf4l	0	0	0	0	0	0	0	0	0	0	0	0	0	0	0	0	0	0	0	0	0	0	0	0	0	0	0	0	0	0	0	0	0	0	0	0	0	0	0	0	0	0	0	0	0	0	0	0	0
Pex12	11	0	12	0	0	0	0	25	15	6	3	8	0	0	0	0	6	14	9	14	5	0	12	12	8	0	0	12	0	0	0	21	0	18	8	11	36	0	11	20	7	0	30	22	30	29	13	10	0
Ndel1	207	343	232	61	101	6	208	244	272	249	208	120	0	0	74	177	166	131	132	129	103	128	191	285	163	181	0	130	0	0	113	242	0	90	234	39	410	9	174	463	151	72	290	302	300	187	367	215	0
Slc25a35	2	0	8	0	4	0	54	5	4	1	11	2	0	0	0	0	0	11	15	13	2	0	5	3	2	0	0	1	0	0	7	6	0	0	7	11	7	0	0	8	1	8	7	47	8	0	1	2	0
Zbtb4	51	0	49	22	38	3	49	56	42	71	37	40	0	0	16	42	56	52	34	69	36	55	58	115	16	54	0	51	0	0	118	169	0	45	77	15	176	0	122	194	71	4	121	114	160	29	62	84	0
Tnfsfm13	3	0	0	0	13	0	29	5	3	8	0	0	0	0	4	8	0	0	0	0	0	5	0	5	0	6	0	0	0	0	0	7	0	1	0	4	0	0	12	5	0	26	3	3	0	0	0	12	0
Mpdu1	83	0	47	8	5	0	29	65	32	40	43	60	0	0	8	25	40	18	7	42	27	23	41	54	39	7	0	50	0	0	53	56	0	23	68	10	109	0	58	80	34	8	62	43	71	41	82	55	7
Fxr2	57	0	76	1	41	19	53	48	86	112	57	26	0	0	36	30	42	14	23	33	18	49	46	68	21	10	0	34	0	0	21	65	0	19	50	9	106	3	92	129	58	64	103	81	74	62	82	88	0
Atp5mc3	811	588	798	211	223	343	633	783	589	793	592	922	0	0	784	1148	1270	839	749	1484	743	1169	1238	1592	1078	723	0	702	0	0	1053	1380	0	1492	976	282	2185	17	1253	2545	985	332	2104	2212	3036	999	1097	2304	36
Cd68	3	0	0	22	8	0	0	2	2	0	0	0	0	0	0	0	5	0	6	3	0	0	0	0	0	0	0	2	0	0	1	0	0	1	0	0	15	0	61	14	0	22	0	4	0	36	0	0	0
Slc35g3	0	0	0	0	0	0	0	0	0	0	0	0	0	0	0	0	0	0	0	0	0	0	0	0	0	0	0	0	0	0	0	0	0	0	0	0	0	0	0	0	0	0	0	0	0	0	0	0	0
Acsl1	75	0	74	0	37	3	0	45	40	48	40	50	0	0	13	51	60	43	38	32	14	14	49	62	79	22	0	37	0	0	40	92	0	16	59	8	45	0	66	150	44	33	45	49	73	72	32	10	0
Abca5	22	0	20	0	40	2	32	12	225	54	6	7	0	0	10	32	5	3	40	2	2	69	31	73	65	17	0	8	0	0	54	26	0	16	7	4	52	0	91	44	20	47	123	0	67	9	11	6	0
Smyd4	27	0	30	4	8	33	41	15	16	36	15	7	0	0	0	13	43	10	7	11	5	0	9	18	0	0	0	17	0	0	1	13	0	9	12	1	39	0	18	0	29	0	7	23	1	9	18	32	0
Lsp1	1	0	0	0	0	0	0	0	0	0	0	0	0	0	0	0	0	0	7	0	0	0	0	18	0	23	0	5	0	0	0	0	0	0	16	0	0	0	23	0	0	0	0	0	5	0	14	0	0
Zfyve27	38	0	36	9	4	0	35	40	77	18	53	33	0	0	12	14	42	37	26	22	23	17	24	40	3	12	0	10	0	0	29	50	0	10	34	4	79	0	70	39	52	50	65	48	55	68	64	81	0
[truncated: 53,892 more rows]
[truncated: 232 more columns]
