# Supplementary material for: The production of the chemokine CCL2 by corneal sensory neurons initiates anti-viral immunity at the cornea and trigeminal ganglion
Source: Cell Rep. Author manuscript; Available in PMC 2026 Apr 1. (PMC13042276; doi:10.1016/j.celrep.2025.116693)
Supplement: 3 [file NIHMS2142907-supplement-3.xlsx]

## Sheet: Sheet 1 - Leiden_clusters_marke
Leiden_clusters_marker_genes
0			1			2			3			4			5			6			7			8			9
gene_name	p-value	logFC	gene_name	p-value	logFC	gene_name	p-value	logFC	gene_name	p-value	logFC	gene_name	p-value	logFC	gene_name	p-value	logFC	gene_name	p-value	logFC	gene_name	p-value	logFC	gene_name	p-value	logFC	gene_name	p-value	logFC
Rarres1	4.4e-25	4.48264	Plpp4	1.3e-09	1.91734	Apoe	2.55e-08	3.64367	Stk32a	1.44e-16	2.72035	Kif22	3.45e-08	2.21618	Ntrk1	3.99e-12	3.00289	Sdc4	2.23e-16	4.76332	Tafa2	3.47e-10	3.36017	S100a16	9.44e-10	4.57497	Kit	3.88e-07	4.07567
Hpca	1.07e-28	4.60887	Gabra3	5.83e-09	2.23766	Cd44	1.02e-05	1.43597	P2rx3	5.46e-14	2.92471	Trpa1	1.2e-07	2.6153	Ptgir	5.93e-12	2.71647	Timp3	1.2e-16	4.55579	Htr1d	4.05e-09	4.6086	Trappc3l	2.5e-09	4.38164	Cyp1b1	8.54e-07	4.43574
Plcd4	3.58e-23	3.82987	Ctnnd2	9.22e-09	1.59881	Sparc	1.13e-05	2.24492	Gna14	5.89e-11	2.40667	Il13ra1	1.98e-07	2.15323	Asic3	2.39e-11	2.75671	Hbegf	9.8e-15	4.90762	Mab21l2	9.21e-09	5.08274	Sema5a	4.32e-08	3.90202	6330403K07Rik	6.41e-06	2.89541
Trpm8	3.12e-26	5.08828	Pcbd1	7.16e-09	1.98066	Serping1	2.19e-05	1.6504	Capn5	9.36e-12	1.77455	Gstp1	5.46e-07	1.00575	Map7d2	2.19e-10	2.51928	Clic4	4.67e-16	4.26134	Caln1	8.6e-09	4.13312	Tafa1	4.68e-08	3.94647	Rspo1	2.35e-06	3.51235
Chchd10	5.94e-21	3.07228	Trpa1	1.98e-08	2.64401	Ahnak	6.44e-05	1.52571	Sema3c	4.74e-12	2.08661	Car8	7.12e-07	3.63924	Nmb	4.34e-10	2.73932	Selenop	2.46e-15	4.78888	Mdga1	2.85e-08	4.88078	Gfra1	5.14e-08	3.26182	Smim41	2.37e-05	5.47847
Dner	3.59e-25	2.87992	Negr1	1.88e-08	2.00819	Vim	0.0001087	1.28784	Ly86	6e-12	3.9308	Fxyd6	4.01e-07	2.68915	Htr3a	8.69e-09	4.32952	Fxyd1	7.56e-13	4.21992	Fgf12	2.78e-10	2.80742	Bbln	1.6e-07	2.10747	Cyb5r1	3.31e-05	2.06992
Fndc5	4.93e-24	3.73323	Gfra3	1.22e-07	2.26363	Ptprt	6.62e-05	1.51061	B3gnt6	3.47e-12	2.72154	Adcyap1	1.14e-06	2.30678	Abcg2	9.84e-10	2.92226	Sparc	3.46e-15	4.84246	Ntrk3	2.77e-09	3.61683	Gabra5	1.31e-06	4.53428	C1qtnf7	4.4e-06	3.4148
Hjurp	1.85e-22	4.99385	Sphkap	2.63e-08	2.02231	Gpm6b	0.000105345	1.67426	Tmem233	4.52e-12	2.82887	Tac1	4.26e-06	2.59852	Ncdn	1.97e-09	1.79758	Plp1	8.74e-15	4.66193	Runx3	8.7e-08	7.50778	Pcp4	2.55e-07	4.69402	Scg2	6.79e-06	3.41535
Xpo6	7.88e-24	2.60764	Zmat4	3.46e-08	1.5168	Fabp7	8.9e-05	2.0741	Glipr1	5.08e-10	4.4198	Rit2	1.17e-06	1.46052	Resp18	5.07e-09	3.15659	Hmgn1	2.49e-14	2.39103	Kcnab1	1.73e-08	3.44095	St3gal5	6.71e-08	3.29586	Tmem100	4.55e-05	2.65629
Ighg2c	2.27e-19	5.11329	Cspg5	6.85e-08	1.91503	Selenop	0.000129391	1.946	Kcnk18	4.59e-11	2.55423	Camk1	1.05e-06	1.29884	Rbfox3	1.59e-08	1.60571	Cryab	6.38e-14	5.09324	Ppm1j	8.22e-09	2.87957	Fbxo2	7.76e-07	2.44511	Fam210b	2.21e-05	2.48038
Gpr26	4.06e-23	3.75881	Rit2	2.42e-07	1.35451	Cdh1	0.00012745	1.08053	Ppp1r2	5.22e-10	1.41137	Nrsn1	1.24e-06	1.6362	Agtr1b	3.86e-08	3.64964	Mcl1	1.77e-12	2.83527	Tagln3	1.07e-08	2.20205	D930028M14Rik	1.92e-07	2.50073	Sulf1	5.31e-05	2.81126
Ldhb	2.31e-20	2.82453	Npy1r	1.2e-07	2.13668	Plp1	0.000164908	1.84551	Prkca	1.53e-10	2.02002	Dusp26	1.33e-06	1.4258	Creg2	4.02e-08	3.65256	Srsf2	1.01e-13	2.0269	Isoc1	1.25e-07	2.29054	Fgf12	9.56e-07	3.09756	Thbd	8.27e-05	3.52676
Slc24a3	2.69e-21	2.62912	Map2k4	1.84e-07	0.895653	Tmem79	0.000136765	1.43964	Ngef	7.73e-10	3.48024	Arxes1	1.9e-06	2.19957	Phactr2	2.2e-08	1.74189	Atp1a2	7.55e-12	4.27867	Gyg1	1.61e-08	1.49858	Kitl	2.9e-07	3.1292	Ccdc80	0.000217822	4.69942
Kalrn	1.54e-20	2.60213	Chrnb4	2.7e-07	2.94145	Scn11a	0.000161766	1.38584	Adam22	1.16e-09	1.51802	Ube2d1	1.39e-06	1.10763	Lgmn	1.36e-08	1.89783	Gpm6b	2.15e-12	4.12078	Piezo2	2.57e-08	3.11185	Plxna2	4.77e-07	2.68267	Camk2d	6.16e-05	1.8775
Acsl6	1.33e-20	2.72352	Pcdh19	1.72e-07	1.60881	Osmr	0.0001872	1.5955	Eml1	7.9e-10	1.42573	Ppp2r2b	1.48e-06	1.15173	Ngfr	3.74e-08	2.61083	Cnn3	2.4e-13	3.16464	Stk39	3.37e-08	1.41658	Cgnl1	2.19e-07	3.57184	Klhdc8a	3.61e-05	2.87802
Susd4	3.37e-20	2.48125	Prkcb	5.49e-07	1.50085	Trpa1	0.000223346	1.71578	Plcl1	1.04e-09	2.17815	S100a11	4.26e-06	1.67253	Kcnip1	1.58e-07	3.18935	Vim	2.49e-13	3.20786	Smim43	1.37e-07	3.07464	Hopx	5.67e-06	2.84622	Ptn	0.000115461	2.14745
Cpxm2	2.58e-18	3.77437	Rasa4	3.96e-07	1.36604	Gfra3	0.000218202	1.61439	Pitpnm1	1.35e-09	1.50677	Gpx3	2.19e-06	2.73518	1700019D03Rik	1.41e-07	2.46145	Hnrnph1	3.47e-12	2.07872	Prokr1	5.33e-07	3.90643	Adam23	2.11e-06	2.37351	Tmem176a	0.000115523	2.30864
Atp1a3	8.99e-20	2.90382	Rasgrp1	4.14e-07	1.49845	Eeig2	0.000227508	0.884694	Vat1l	2.35e-09	2.00062	Calca	1.05e-05	3.19338	Scn10a	9.57e-08	2.51954	Tnfrsf12a	1.04e-11	3.85648	Gda	1e-06	6.00299	Kcnq4	6.9e-07	3.31011	Resp18	5.31e-05	3.02628
Ociad2	1.56e-16	3.89878	Gpr83	4.46e-07	2.58743	Hipk1	0.000212075	0.839453	Nedd4l	6.29e-09	1.53936	Emp3	5.63e-06	1.49322	Ppp3ca	2.66e-07	1.69668	Gadd45b	3.49e-11	4.02274	Lmo1	1.23e-07	2.792	Syne4	1.26e-06	3.59563	Kcnmb2	4.78e-05	2.43528
Skap2	4.4e-19	1.91112	Trpv1	9.34e-07	1.73117	Gna14	0.000289612	1.38329	Cacna2d3	2.25e-09	1.87417	Cnih2	3.85e-06	1.33471	Pear1	2.17e-07	2.85874	B2m	2.27e-12	2.40612	Nrp1	8.32e-08	2.47821	Syt2	2e-06	2.73573	Rab3b	6.44e-05	2.67155
Foxp2	4.03e-16	4.70469	Bhlhe41	1.3e-06	1.27893	Plxnc1	0.000310935	1.36433	Scn10a	7e-09	2.44892	Lgals1	1.26e-05	1.45886	Fgf1	1.71e-07	2.11768	Gatm	5.89e-11	3.47128	Sema3e	2.56e-07	3.57484	Polr3g	6.38e-07	2.49894	Camk2n1	6.39e-05	1.91592
Synpr	1.03e-15	3.38303	Nrxn3	2.61e-06	1.20148	Gng2	0.000351261	0.842954	Trarg1	7.66e-09	1.77473	Anxa4	5.28e-06	1.79851	S100a13	1.76e-07	1.98129	Ifrd1	5.12e-12	2.75381	Adgrg2	1.25e-06	5.55764	Scn4b	9.95e-07	2.84365	Galr1	0.000349054	4.72754
Ckb	2.91e-17	1.69499	Gal	3.9e-06	1.94829	Kif13b	0.000320851	1.08854	Tspan12	2.79e-09	2.19196	Fgf13	1.33e-05	1.22731	Sytl3	1.17e-07	1.69497	Slc3a2	1.14e-11	2.39879	Lhfpl1	1.19e-06	5.1633	Sv2b	3.41e-06	2.82926	Gal	0.000209384	2.84716
Ndufaf5	4.07e-18	2.12812	Calcb	5.82e-06	1.57584	Phlda1	0.000444954	1.30665	Car10	6.15e-09	2.05387	Gfra3	7.37e-06	2.09184	Cgnl1	1.91e-07	2.84994	Plekhb1	2.82e-10	4.36068	Tmod1	7.17e-08	1.95741	S100b	4.37e-06	3.95898	Ahi1	0.00011256	2.07352
Olfm3	3.01e-17	3.04954	Tmem255a	2.64e-06	1.90145	Fxyd2	0.000382203	1.74602	Plxnc1	1.51e-08	1.80359	Calcb	8.41e-06	1.70116	Sema5a	1.81e-07	2.8966	Ppp1r15a	6.99e-11	2.95765	Tafa4	1.45e-06	5.69374	Nefh	8.05e-06	2.87125	Tmem176b	0.000438395	2.22195
Efr3a	3.16e-16	2.43743	Adcyap1	4.98e-06	2.01298	H2-K1	0.00044313	1.14504	Omp	6.41e-09	2.01119	Zcchc12	5.51e-06	2.02171	Dclk1	3.46e-07	1.62728	Ybx3	1.05e-10	2.61889	Elmo1	4e-07	2.7073	Sorl1	1.17e-06	3.10713	Gpc5	0.00044648	3.1553
Macrod2	8.19e-17	2.24976	Tac1	1.22e-05	2.25501	Runx1	0.000390376	1.11303	Arrb1	1.06e-08	1.32488	Celf6	6.87e-06	1.56596	Nrp2	2.74e-07	2.35666	Mal	1.11e-09	4.45868	S100b	3.43e-07	2.85874	Map7d2	4.72e-06	2.95383	Dcn	0.00017465	4.66911
Gm10053	8.65e-16	1.42841	Atp2b4	4.03e-06	2.08345	Ugcg	0.000399373	0.784139	Dgkz	8.17e-09	1.79405	Arxes2	1.01e-05	2.02839	Cdhr1	7.58e-07	2.94946	Myl12a	2.75e-10	2.80551	Slitrk4	1.18e-06	3.67033	Tlcd4	1.11e-06	2.371	Pbx1	0.000137991	1.90178
Ndufa12	1.11e-16	1.48181	Pfkl	4.92e-06	1.05137	Lrrc8b	0.000413397	0.996409	Syt6	1.29e-08	2.13427	Pcbd1	1.08e-05	1.80358	Syt6	6.04e-07	1.99251	Oaf	1.51e-09	4.59081	Cntn1	7.88e-07	2.25437	Nptx1	1.92e-06	2.97367	Rtn1	0.000325415	1.68166
Ostf1	1.52e-16	1.86878	Gpr161	4.76e-06	1.34371	Adgrg1	0.000442	0.7935	Scn11a	5.57e-08	1.83837	Nsg1	1.48e-05	1.59392	Kcnt2	8.21e-07	3.32178	Qki	1.18e-09	3.96306	Pde1c	4.34e-07	2.31451	Sytl2	3.79e-06	2.45911	Phactr2	0.000172499	1.93023
Atp5mc3	4.89e-15	1.09779	Pld5	5.91e-06	1.29299	Camk2a	0.000431816	1.22709	Dpp10	1.64e-08	2.48231	Tmem176b	1.72e-05	1.59224	Spock3	3.43e-07	1.56343	Stard13	1.21e-09	3.23948	Nebl	5.76e-07	1.9249	Ly6h	1.83e-06	3.11967	Col25a1	0.00093122	6.33356
Sccpdh	1.47e-15	1.7501	Necab1	8.12e-06	1.08947	Ifitm3	0.000446687	1.81638	Ret	1.15e-07	1.67819	Stmn1	3.54e-05	0.880914	Igfbp2	2.08e-06	2.92989	Eif1	1.25e-10	1.2372	Fat3	3.28e-06	3.59264	Fgf1	7.19e-06	2.76232	Cd1d1	0.000298569	2.78266
Zfp521	2.12e-16	2.99469	Fam89a	7.85e-06	1.22115	Lyst	0.000428616	0.859881	Kcnt1	3.56e-08	1.8987	Tmem255a	1.9e-05	1.85055	Nptx1	1.37e-06	2.79193	Gng5	4.37e-10	2.41005	Onecut2	1.12e-06	2.63399	S100a13	3.75e-06	2.76232	Ptgir	0.000381425	2.1867
Kirrel3	1.36e-16	2.97384	Syndig1l	9.31e-06	1.29968	Gadd45b	0.000520431	1.55	Mrgprx1	2.26e-07	3.51951	Cib2	2.34e-05	1.38126	Cpne4	7.27e-07	1.84863	Dbi	2.23e-10	2.86188	Rab15	6.22e-07	1.94518	Cntn1	3.12e-05	2.9005	Fxyd5	0.000335374	2.87518
Cnst	8.66e-17	2.14951	Pam	1.21e-05	0.99085	Klf5	0.000463567	1.39417	Mfap5	6.61e-08	2.21308	Dnajc15	2.11e-05	1.00794	Adam11	1.03e-06	1.92316	Rnd3	1.08e-09	3.13929	Lhfpl3	2.55e-06	2.77295	Pcdh7	3.01e-06	3.0069	Gria1	0.000237255	2.4357
Rph3a	6.08e-17	2.41667	Gabrb1	1.27e-05	1.99135	Hmox1	0.000549713	1.54976	Insm2	5.52e-08	1.91795	Sstr2	6.3e-05	3.28855	Ablim2	1.51e-06	2.2705	Tubb6	6.87e-10	3.26741	Lix1	6.62e-07	2.64493	-224	2.83e-06	3.03227	Fxyd6	0.000216626	3.10587
Cox5b	8.39e-16	1.2711	Stt3b	1.72e-05	0.848372	Tmem255a	0.000701027	1.29029	Rgs4	2.25e-07	1.98363	Ccl21b	7.46e-05	4.30491	Brms1l	3.04e-06	1.60674	Sema3b	9.56e-09	4.45932	Ptprr	3.19e-06	2.53544	Kcnip3	5.53e-06	2.49262	Mpped1	0.000715121	3.73821
Uqcrh	4.39e-15	1.21372	Aqp1	1.21e-05	1.36961	Mal2	0.000605417	1.28103	Igsf8	6.65e-08	1.28593	Kcnk3	4.1e-05	2.03931	Etv5	1.67e-06	1.70503	Lmna	1.22e-09	2.62683	Tspan8	1.08e-06	2.40767	Nrcam	4.82e-06	2.54832	Cnih3	0.000406848	4.39778
Idh3b	7.49e-16	1.5087	Scn2b	1.33e-05	1.22044	Nedd4l	0.000720508	0.882973	Asic2	6.44e-08	1.55959	Vamp4	3.62e-05	0.857862	Ralgapa1	1.87e-06	1.43166	Wwtr1	1.24e-08	4.16823	Clstn2	3.78e-06	2.07149	Grik1	5.93e-06	3.58849	Abcc4	0.000553296	2.57082
Mdh1	1.43e-14	1.7697	Cdh8	1.39e-05	1.80236	Brinp2	0.000642268	1.12948	Cyb5r1	3.4e-07	1.30229	St3gal4	6.01e-05	1.92858	Filip1	1.81e-06	2.02756	H3f3a	2.91e-10	1.70063	Pcdh7	3.72e-06	2.88393	Piezo2	8.97e-06	3.22834	Hrob	0.000699571	3.32657
Cycs	4.52e-16	1.31967	Dpp6	2.42e-05	0.899029	Lgals3	0.000670657	1.70573	Gdpd3	5.08e-07	2.61705	Gal	3.81e-05	2.06017	Cpb1	2.81e-06	2.50418	Plekha4	2.08e-08	4.56286	Epn3	6.53e-06	2.85487	Mdfic2	2.17e-05	3.34965	Stk26	0.000826804	3.21771
Ndufab1	1.05e-14	1.25329	Zbtb20	2.25e-05	1.1525	Mfap5	0.000739778	1.48981	Phactr1	1.72e-07	1.26854	Gm45338	5.63e-05	2.17131	Gria4	3.14e-06	1.75412	Cd63	3.88e-10	2.67052	Scn1a	2.29e-06	2.07524	Pcp4l1	9.96e-05	3.3174	Stum	0.00152286	6.63663
Rgs10	1.28e-13	1.9219	Rxrg	1.95e-05	1.20143	Clic4	0.000902299	1.47416	Mdfic2	1.69e-07	2.88033	Litaf	4.58e-05	1.52901	Chp2	8.52e-06	3.65797	Odc1	1.33e-09	2.31651	Sytl2	2.47e-06	1.78487	Lgmn	2.52e-05	2.08965	Nmb	0.000517078	2.39842
Kcnc2	7.26e-16	2.25252	Cacna2d1	2.28e-05	1.08153	Serpine2	0.000809056	1.78285	Mmp25	2.06e-07	2.15259	Prkcd	7.23e-05	1.28742	Sh3bgrl3	4.55e-06	1.15534	Pttg1ip	3.6e-09	2.71542	Gnb4	6.2e-06	2.15776	Tns1	2.2e-05	2.23091	Timeless	0.000460944	1.54355
Atp5mc1	8.86e-15	1.38547	Gprasp1	2.57e-05	0.8717	Aqp1	0.000796333	0.991311	Plcb3	2.77e-07	1.88551	Shisa5	6.86e-05	1.03285	Kcnv1	1.23e-05	4.14473	Plaat3	2.3e-08	4.37151	Necab3	7.08e-06	2.51197	Bcat1	2.51e-05	3.46442	Chst2	0.00040873	1.8211
Fabp3	1.65e-15	2.32027	Ncoa6	2.16e-05	1.07596	Cryab	0.000894323	1.77378	Myo1e	2.18e-07	1.42948	Ccl21a	9.39e-05	2.49878	Chst1	1.3e-05	3.71211	Rplp0	2.51e-09	1.55174	Sv2b	2.67e-06	2.18438	Vamp1	2.75e-05	2.05871	S1pr3	0.000701585	2.12944
Kcnh8	2.77e-13	4.40452	Chd3	2.16e-05	0.959096	Phactr1	0.000827166	0.781872	Stac	6.24e-07	1.36226	Arhgap15	9.59e-05	1.69558	Mapt	4.87e-06	1.09732	Ccn1	3.48e-09	4.83873	St8sia3	2.95e-06	1.78437	Cntnap2	7.85e-05	1.62259	Ly6e	0.000513181	2.46317
Septin4	8.44e-16	2.27745	Ptprt	2.5e-05	1.57135	Tmbim6	0.000801909	0.744198	Slc6a19	4.25e-07	1.6961	Syt16	8.3e-05	1.58854	Dhrs1	2.84e-06	1.09545	Gsn	4.83e-09	2.80164	Camk4	1.31e-05	2.73132	Clrn1	4.03e-05	3.5185	Nrsn1	0.000433728	2.14354
Kcna2	5.61e-14	2.32745	Runx1	4.04e-05	1.10672	Ccn1	0.000858937	2.06853	Ctnnbl1	3.63e-07	1.0959	Bex1	9.1e-05	1.85397	Paqr8	4.41e-06	1.70761	Ndrg1	7.39e-09	3.45771	Fst	1.81e-05	4.23903	Lhfpl4	1.83e-05	1.77142	Slc39a6	0.000574959	1.29331
Mtfp1	4.39e-15	2.42072	Mal2	3.58e-05	1.37055	Ret	0.0013121	0.953072	Gng2	1.33e-06	1.14356	Fxyd2	0.000109104	1.72956	Tpst1	3.37e-06	1.34073	Ptbp1	2.1e-08	3.53121	Cacng5	6.06e-06	2.83879	Cabp7	9.51e-05	4.9236	Galnt9	0.000660871	2.02323
Sdr39u1	1.63e-15	1.69139	Ret	6.12e-05	1.21104	Scd1	0.00107337	0.901233	Pcsk2	6.53e-07	1.14209	Bex3	0.000185522	0.816817	Camk2g	3.61e-06	1.3226	Srsf6	2.4e-09	1.41653	Cpe	5.28e-06	1.24102	Rcan2	3.67e-05	1.93524	Slc10a6	0.000484951	2.16639
Atp5pf	1.77e-14	1.25295	Tmem132b	5.15e-05	1.8951	Sntb2	0.00118805	1.1188	Trim36	7.91e-07	1.01408	Sting1	0.00013911	2.09604	Reep1	1.45e-05	1.0661	Arid5b	1.61e-08	3.17439	Hs3st2	2.39e-05	5.06584	Kcna1	1.98e-05	2.61296	Vgf	0.000478643	1.70141
Syt7	8.3e-15	1.83836	Susd2	5.94e-05	1.10371	Tpm3	0.00135482	0.605705	Rgs3	5.28e-07	1.14643	Ddah1	9.85e-05	1.19762	Stard10	5.64e-06	1.36813	Ifitm3	6.38e-09	4.06545	Frmpd4	1.43e-05	2.56467	Lix1	9.85e-05	2.85164	F2rl2	0.000518958	1.67603
Cox7b	4.57e-14	1.2582	Rims3	5.58e-05	0.903347	Ifi27l2a	0.00123698	1.73668	Unc13c	7.51e-07	2.22987	Ap1s2	0.000114259	0.794648	Htr1b	6.38e-06	2.56046	Ezr	1.14e-08	2.76729	Stard10	4.43e-06	1.54906	Tlcd3b	1.78e-05	2.19235	Nrip3	0.000799971	1.49678
Lhfpl5	2.16e-14	1.90702	Tmtc4	5.58e-05	1.00923	Macroh2a1	0.00135775	0.651767	Samd14	8.2e-07	1.16899	Churc1	0.000138576	0.70196	Efhd2	8.64e-06	2.02835	Laptm4a	1.01e-09	1.27187	Gm9885	2.38e-05	4.31369	Neto1	0.000183265	5.30407	Hpcal1	0.00122677	1.42858
Pla2g7	2.96e-13	2.32719	Hrh3	5.14e-05	2.13068	Niban2	0.00149028	0.85029	Kcng2	1.3e-06	2.41928	1700086L19Rik	0.000122509	1.42391	Pcp4l1	1.03e-05	2.34975	Isg15	1.6e-08	3.64771	Robo1	1.01e-05	2.78339	Tmem229b	1.91e-05	2.3373	Krt79	0.00249503	5.85239
Lxn	8.19e-12	2.8495	Mef2c	4.75e-05	1.32615	Carhsp1	0.00160976	1.2471	Sertm1	9.64e-07	2.31123	Trpv1	0.000135865	1.49034	Smpd3	7.49e-06	2.20932	Tgif1	2.64e-08	3.8778	Exoc1l	2.3e-05	4.13063	Nek7	2.3e-05	1.61976	Dkk3	0.000936463	2.46963
Cntn2	5.49e-14	1.66118	Sv2a	7.33e-05	1.01901	Adamts5	0.00162896	1.76917	Vstm5	8.2e-07	1.33445	Tmem176a	0.000130685	1.36233	Nfib	6.68e-06	2.12455	Id3	1.69e-08	3.9291	Tns1	7.95e-06	1.93619	Lgi3	0.000127052	2.38501	Nfib	0.00102065	2.57494
Idh3a	4.49e-14	1.36449	Kif13b	5.59e-05	1.12021	Fam107b	0.00153651	1.37676	Epb41l1	1.31e-06	1.13184	Akr1b1	0.000132801	0.911285	S100b	1.24e-05	2.32208	Ctnna1	1.02e-08	2.16274	Drosha	1.13e-05	1.56141	Slc25a30	4.54e-05	2.46923	Serpinb1a	0.000952571	2.57647
Gng4	6.14e-14	2.6528	Ccdc85a	7.06e-05	0.870085	Gan	0.00161661	0.831091	Ccnjl	3.95e-06	3.31333	Slc29a4	0.000158625	1.59373	Tnfrsf21	1.55e-05	1.018	Amd1	1.23e-08	2.28525	Nefl	1.58e-05	1.55734	Rnf157	2.62e-05	1.68842	Cacna1e	0.00146963	2.84443
Atp6v1g2	1.45e-13	1.62032	Gpr68	6.55e-05	1.49508	Lifr	0.00184838	0.687902	H1f2	1.14e-06	1.47545	Aldh1a3	0.000146705	1.8105	Epha5	1.32e-05	2.27436	Fosl1	5.48e-08	4.48182	Grb14	8.97e-06	1.82984	Cdkn3	4.12e-05	2.74102	Nrep	0.000958711	1.97356
Nrsn2	3.05e-14	2.13111	Marchf8	8.02e-05	1.04448	Dbi	0.00173998	1.021	Smim5	1.12e-06	2.23903	Gap43	0.00022945	1.27152	Gm39090	1.25e-05	1.85037	Hnrnpa2b1	3.01e-09	1.34699	Mark1	1e-05	1.57522	Endod1	4.2e-05	1.55055	Rnase4	0.00110568	2.06247
Rora	4.08e-14	2.36248	Cmbl	8.5e-05	1.36575	Spats2l	0.00174412	1.00182	Thsd7a	1.88e-06	1.44506	Fam89a	0.000214864	1.03329	Tmem100	1.3e-05	1.86548	Calu	1.37e-08	2.05208	Lhfpl4	8.53e-06	1.31266	Meis2	3.94e-05	2.83184	Nptx2	0.00197387	1.34573
B3galt1	1.17e-13	2.22992	Syt4	0.000139665	1.02657	Pttg1ip	0.00210145	0.923667	Cited1	2.42e-06	2.02805	Macroh2a1	0.000172378	0.930448	Nudt7	1.53e-05	1.93314	Cobll1	9.46e-08	4.6506	Lrrn1	9.89e-06	1.81286	Ankrd29	3.83e-05	2.41177	Ebf2	0.00349685	3.01387
Cpne9	6.95e-12	4.27296	Aldh1a3	0.000124605	1.95149	Tmem158	0.00184735	1.11111	Mapk3	4.88e-06	0.883745	Mal2	0.000189888	1.31548	Calml4	1.96e-05	2.18024	Plk2	2.98e-08	3.16156	Pou4f3	1.65e-05	2.98581	Palm3	9.1e-05	3.02127	Tpst1	0.00216689	1.30719
Cplx1	7.09e-13	2.01963	Chrna3	0.000119265	2.37546	Ednrb	0.00186454	1.71002	Hpcal1	4.21e-06	1.11962	Scp2	0.000184546	0.765711	Ptk2b	2.3e-05	2.33364	Egr2	1.25e-07	5.16321	Ptpn3	1.57e-05	1.92026	Fgf9	0.000119704	3.66106	Bcl11b	0.00283477	2.6929
Adora1	1.16e-13	1.71867	Myt1l	0.00013148	0.804449	Qki	0.00203432	1.36894	P2ry14	7.6e-06	3.19765	Idh1	0.000209631	0.848572	Lgi1	1.54e-05	1.84965	Srsf3	7.97e-09	1.61143	Hopx	3.13e-05	1.56169	Etv5	3.06e-05	2.15786	Adcy7	0.00234109	2.23903
Ndufb9	6.01e-13	1.20256	Maml3	0.0001092	1.48225	Ncam1	0.00193693	0.820356	Tlnrd1	1.95e-06	1.19713	Pls3	0.000222683	1.11044	Fth1	1.61e-05	0.858553	Sox2	1.3e-07	4.66685	Phyhipl	1.23e-05	1.53438	Rell2	3.39e-05	1.99515	Cd200	0.00236933	1.29768
Cacna1h	2.75e-12	3.04958	Adgrl3	0.000118637	1.24246	Tpm4	0.0017998	0.970338	Tnfrsf11a	2.35e-06	1.78608	Panx1	0.00022353	0.837916	Tspan2	1.76e-05	1.19128	Sparcl1	1.9e-08	3.59231	Apbb2	1.18e-05	1.54516	Scn1b	4.41e-05	1.74706	S100a13	0.0034086	1.71539
1110032F04Rik	2.36e-13	3.15604	Cdh1	0.000136916	1.06649	-182	0.00181157	0.834897	Carhsp1	2.44e-06	1.46953	Laptm4b	0.00027847	0.791234	Cyb5r1	3.61e-05	1.15106	Emp1	1.52e-07	4.87977	Cplx1	1.42e-05	1.60343	Nefm	0.000106131	2.1607	Slc7a3	0.00670295	5.37647
Slc9a2	4.29e-11	5.31796	Racgap1	0.000123324	1.26896	Cd63	0.00206315	0.977169	Anxa5	8.57e-06	0.965415	Celf4	0.000237196	1.29754	Galnt14	2.05e-05	1.29387	Jam3	8.64e-08	2.8596	Zfhx3	1.3e-05	1.68426	Snhg18	6.23e-05	3.02642	Heg1	0.00363081	2.53712
Kcnk1	4.24e-13	2.76967	Clmp	0.000133184	0.962085	Itgb8	0.00197011	1.69671	Ubtd1	2.56e-06	1.13773	Slc10a6	0.000236906	1.54216	Mgll	2e-05	1.34444	Sertad1	1.08e-07	2.98269	Ttc39b	1.71e-05	1.87045	Ncdn	5.61e-05	1.86316	Htr2a	0.00443622	2.90904
Lgi3	1.44e-13	2.74677	Nsg1	0.000143969	1.20815	Abca1	0.00198311	0.957338	Lpar3	2.72e-06	2.26549	Ngb	0.000289176	1.89424	Dppa2	6.6e-05	3.90523	Dmd	4.09e-08	2.73693	Car10	1.54e-05	1.98403	Lgi1	6.56e-05	2.22531	Iigp1	0.00442777	3.38146
Idh3g	1.29e-12	1.16383	Tmem176b	0.000237869	1.17069	Kcnip2	0.00244868	2.35709	Prkacb	3.82e-06	0.95414	Cartpt	0.000274239	2.1761	Nrn1	2.66e-05	1.4233	Phlda1	1.67e-08	2.94097	Nrip3	1.79e-05	1.53449	Frrs1l	0.000157083	3.62585	-256	0.00329603	2.10783
Tpbgl	2.84e-13	2.58968	Macroh2a1	0.000205425	0.722613	Actn4	0.00220072	0.60124	Bcam	4.75e-06	1.30251	Eif1a	0.000302621	0.678708	Rapgef4	3.4e-05	1.05599	Itgb8	9.11e-08	4.3459	Tafa3	6.39e-05	3.60876	Rimkla	6.19e-05	2.40514	Ifitm2	0.00348614	1.92658
Ncald	2.15e-13	1.83021	Elapor2	0.000147985	0.952036	Emp3	0.00224463	0.984261	Opcml	2.99e-06	1.26327	Smad1	0.000313699	0.858505	Plxna2	2.44e-05	1.66894	Serpine2	7.2e-08	4.13067	Mcam	3.07e-05	1.73559	Cpne6	0.000167451	2.63247	Rcn1	0.00400262	1.82642
Ndst4	1.98e-12	3.4033	9430021M05Rik	0.000150676	1.44363	Ptprf	0.00218756	0.675613	Grk3	3.43e-06	1.81756	Pdcl3	0.000344208	0.771907	Vstm2a	3.36e-05	1.91559	Ftl1	1.21e-08	1.59227	Phlda3	2.13e-05	2.10304	Pak1ip1	4.94e-05	1.40197	Kcna4	0.00364637	1.77428
Prkg2	2.52e-13	2.19919	Arhgap15	0.000156378	1.22889	Hs6st2	0.00231462	1.12376	P2ry1	3.6e-06	2.07592	Syt4	0.000363709	1.15805	Chl1	3.77e-05	1.32179	Tiparp	8.53e-08	2.9045	Cabp1	2.13e-05	1.54999	Hycc2	5.58e-05	2.03406	Nrp1	0.00355192	1.93325
Sulf2	2.54e-13	2.4654	Fgf13	0.000252705	0.937059	Rasgrp1	0.00234331	1.03684	Slco2a1	1.47e-05	4.33128	Gpr160	0.000431507	2.25879	Emb	6.4e-05	1.04484	Cdh19	2.4e-07	4.84998	Rimkla	2.44e-05	1.77257	Stard10	5.51e-05	1.83548	Dclk3	0.00370765	1.71464
Atp5pd	4.89e-12	0.919374	Cbx6	0.000170846	0.763412	Syt5	0.00260176	0.969603	Pnkd	3.99e-06	0.973717	Smim3	0.00039464	1.30169	Fstl5	4.13e-05	2.34428	Tcf12	1.57e-07	2.88212	Fbxo32	2.89e-05	2.04357	Rhobtb2	6.58e-05	1.76788	Nrp2	0.00400618	2.15855
Grm2	1.19e-10	5.71726	Prrc2b	0.000170527	0.773145	Cald1	0.00307333	1.37721	Mtss1	5.05e-06	1.02786	Sncg	0.000529468	0.681809	Phb1	3.15e-05	1.10054	Phgdh	1.46e-07	3.95411	Fbxo2	3.89e-05	1.34149	Gng8	0.000120482	3.45462	Adcyap1	0.00469069	2.24948
Tmem35a	7.05e-13	1.84729	Dgkh	0.000248207	1.02128	Gnao1	0.00272498	0.723217	Arhgef15	4.39e-06	2.00657	Spint2	0.000456578	1.70793	Smr2	0.000129615	7.07675	Vasn	1.73e-07	4.04387	Asap1	3.32e-05	1.37029	Lynx1	9.61e-05	1.56555	Ccdc141	0.00418846	2.38635
Gsg1l	7.16e-13	2.34981	Ldb2	0.000255554	0.967303	Fnbp4	0.00295108	0.79752	Ankrd45	9.25e-06	1.33378	Atp2b4	0.00041161	1.77161	Calm2	3.9e-05	0.812832	Ptma	1.88e-08	1.32088	Cela1	4.06e-05	2.25007	Stk39	0.000217224	1.31958	Cartpt	0.0049872	3.10464
Syndig1	1.56e-10	5.50054	Minar2	0.00018151	1.13595	Gnaq	0.00301696	0.625713	Avil	1.11e-05	1.05473	Gm13304	0.000609402	2.74499	Mctp1	4.44e-05	1.97085	Nfkbia	1.06e-07	3.39419	Rell2	3.52e-05	1.52342	Clec2l	0.000121834	1.95541	Pik3r1	0.00417728	1.48517
Mroh2a	1.51e-10	4.56506	Gabrd	0.000189419	1.72183	Fam135a	0.00320605	1.04831	Ctxn1	7.16e-06	1.32982	Prr13	0.000457415	0.775034	Gpr149	5e-05	1.46787	Matn2	2.27e-07	3.50018	Dffa	4.45e-05	1.38902	Pitpnc1	0.000128245	1.74669	Tmem158	0.00577755	1.28168
Phyh	1.33e-12	1.42166	Vegfa	0.000192085	0.942865	Pcdh19	0.0031837	1.04752	Lgals9	8.97e-06	1.01002	Hsd3b7	0.000523345	1.41959	Chrna7	0.000124967	3.37197	Srsf5	1.45e-08	1.39702	1700017N19Rik	7.85e-05	3.32527	Ccdc74a	8.76e-05	1.80495	Minar2	0.00452244	1.6573
Pdhb	1.56e-12	1.19326	Serpina3n	0.000242427	0.926059	Zbp1	0.00347302	1.99164	Mturn	9.99e-06	1.07615	Kctd13	0.000526998	0.966767	Gap43	8.85e-05	1.44475	Mbp	1.29e-07	4.03948	Cdh12	0.000132416	3.97229	Pak1	7.54e-05	1.62433	D430036J16Rik	0.00618274	2.51314
Selenom	1.33e-12	1.3713	Adgra1	0.000218287	1.59905	Eml1	0.00359222	0.674336	Phf11b	6.5e-06	1.63997	Serpina3n	0.000472294	1.04207	Sv2c	6.96e-05	0.964423	Eif4a1	1.03e-07	1.47213	Pcolce2	4.26e-05	1.77602	Etv1	7.26e-05	2.80392	Mcub	0.00577439	1.21652
Ndufs7	1.06e-12	1.20631	Asic1	0.000206447	1.17821	Ssbp3	0.00353658	0.578338	Gpr158	8.55e-06	1.25014	Scg2	0.000514536	1.43877	Paqr9	4.41e-05	1.17728	Col4a1	2.17e-07	4.26969	Trim16	4.74e-05	2.55166	Nefl	0.000471521	1.92591	Sytl3	0.00515867	1.27909
Slc6a7	1.21e-11	3.44259	Map3k5	0.00022754	1.43725	Ctxnd1	0.00358083	1.7397	Wipf3	7.31e-06	1.44435	Zfp423	0.000547433	1.24966	Id4	4.8e-05	1.37507	Gas5	6.77e-08	1.54682	Rcan2	4.54e-05	1.37593	Ywhag	9.96e-05	1.44438	Fam89a	0.00550666	1.30658
Cpne5	5.66e-12	3.05568	Gstm1	0.00023751	0.896405	Thsd7a	0.0037466	0.911198	Fstl1	2.14e-05	1.13169	Ina	0.000556776	1.31686	Disp3	0.000136809	3.49281	Tnfaip6	4.1e-07	4.60057	Tox3	4.53e-05	1.89766	Nsf	9.69e-05	1.47128	Gm13889	0.00585643	1.26959
Mcam	4.46e-12	2.30643	Fndc3a	0.000222414	0.899532	Ifrd1	0.00387949	0.936133	Chrnb3	8.66e-06	2.32163	Hyi	0.000579573	0.912875	Plxna4	5.43e-05	1.25347	Ddx5	3.13e-08	1.40234	Tpm1	4.43e-05	1.05242	Luzp1	8.29e-05	1.70364	Syn2	0.0075182	0.987599
Suclg1	2.76e-12	1.25701	Sh3bgrl	0.000238757	0.730863	Nfkbia	0.00399581	1.28438	Jcad	9.67e-06	1.2883	Mapk13	0.000776872	2.19936	Vat1l	5.53e-05	1.56263	Nes	3.64e-07	4.54175	Pygb	6.53e-05	1.36321	Tmem150c	9.4e-05	1.89067	Tlr4	0.00860139	3.01248
Commd1b	1.59e-12	2.0509	Sh3kbp1	0.000238233	1.01559	Mapk4	0.00419645	1.68807	Crip2	2.43e-05	0.967428	Tceal8	0.000598662	0.879074	Cd9	9.59e-05	1.26386	Cebpd	1.86e-07	3.78594	Palmd	5.17e-05	2.06263	Phb1	0.000201497	1.28152	Arsj	0.0108189	5.21723
Dbp	5.39e-12	2.68189	Ppp4r4	0.000253672	1.18316	Iqgap1	0.00401591	1.18795	Lix1	1.27e-05	1.87067	Ube2l6	0.000631571	0.988232	Myo7a	0.000107362	2.17609	Apoe	3.01e-08	4.97557	Ano4	0.000102944	2.37636	Dgkb	0.000155891	3.48241	Tspan18	0.0058177	2.21663
Atp2b1	6.42e-11	1.53448	Gsg1l	0.000254186	1.43866	Arhgap36	0.00409722	1.55881	Sez6l2	1.13e-05	0.96938	Adissp	0.000617472	0.806092	C1qtnf7	6.25e-05	2.31547	Pvr	2.69e-07	2.80292	Ephx4	7.98e-05	1.99448	Serpinb1a	8.77e-05	2.8861	Mrap2	0.00878813	3.90623
Pcp4l1	1.32e-10	2.84331	Trp53inp2	0.000255354	0.856388	Lrch3	0.00407932	0.918585	Gfra3	2.64e-05	1.80965	6330403K07Rik	0.000672402	1.35161	Calca	0.000147651	2.87133	Neat1	1.93e-07	4.14015	Dgkb	0.000110272	3.2418	Ppp3ca	0.000115011	2.06357	Csrp2	0.00923391	2.1544
Parm1	1.32e-10	1.82629	Mras	0.000303496	0.717714	Plpp3	0.00433055	1.56529	Isl2	8.69e-06	1.06905	Syt5	0.000735622	1.1874	Akr1b8	6.35e-05	1.75236	Gnl3	1.59e-07	2.19161	Slc35f3	0.000145623	2.59729	Epn3	9.89e-05	2.57095	Arhgef28	0.00617671	1.53184
Ndrg2	6.26e-11	1.90431	Gnal	0.000323269	0.778311	Pde10a	0.00458056	1.27848	Oasl2	1.01e-05	1.06298	Matcap2	0.000945932	1.29564	Mcub	7.44e-05	1.17213	Hspa5	4.75e-08	1.81564	Tlcd4	6.15e-05	1.46337	Prmt8	0.000102369	2.14572	Cdh13	0.00689337	2.11814
Elmod1	2.71e-12	1.9332	Ahi1	0.000280364	1.0352	Fbln5	0.00460457	1.61284	Isg20	1.05e-05	1.70044	Pdlim2	0.00092965	1.79306	Scn9a	8.63e-05	1.08815	Ahnak	7.85e-08	3.07555	Tes	9.7e-05	2.17511	Dclk1	0.000186326	1.78268	Popdc3	0.00642572	1.63428
Kcnh7	4.99e-12	2.10378	Lrrc8b	0.000278708	1.07583	Itpkb	0.00447358	0.900608	Cdk15	1.14e-05	1.22789	Rnase4	0.000864033	1.33273	Prkcb	7.88e-05	1.41294	Ucp2	5.01e-07	4.12272	Adcy1	8.14e-05	2.52556	Kcna2	0.000184948	2.13023	Galnt13	0.00695214	1.4232
Slc25a5	3.34e-11	1.20971	Syt16	0.000279781	1.2989	Map3k5	0.00447907	1.03214	Meis1	9.7e-06	2.21829	Plcxd3	0.000961028	1.21095	Rab3c	8.51e-05	0.985909	Limd1	4.88e-07	3.2462	-256	8.39e-05	2.0877	Dffa	0.000134002	1.50398	Tafa1	0.00674586	2.66763
Mtfr1l	1.43e-11	1.26221	Kcnk9	0.000368542	1.89713	Lmna	0.00509722	0.770023	Syt5	1.92e-05	1.27962	Ptprt	0.000924646	1.32964	Deptor	0.000105869	1.29552	Emp2	5.46e-07	3.69551	Fgf1	8.19e-05	1.70854	Ryr2	0.000218646	3.0077	S100a11	0.00784596	1.63247
Tox	1.29e-10	3.99554	Ppp1r12b	0.000353958	0.998682	Mex3d	0.00482113	1.05268	Ptprf	1.38e-05	0.934414	Elapor2	0.000959989	0.842836	Tmsb10	0.00014325	0.805725	Epb41l2	3.91e-07	3.87489	Cfap206	0.000224068	3.41385	Onecut2	0.000128529	2.29057	Cdk14	0.00690609	1.0023
Uqcrc2	6.11e-12	1.19559	Bace2	0.000386784	1.29189	Xbp1	0.00465158	0.617862	Trib2	1.3e-05	1.11812	Pkib	0.000976855	1.17946	Kcnmb1	0.000121413	2.2773	Pcna	1.98e-07	1.75756	Cpne3	0.000111329	1.49866	Atp6ap1l	0.000193849	2.70082	Parva	0.00866353	1.0814
St3gal6	4.15e-12	1.89585	Parm1	0.00050535	1.0072	Atf4	0.00528144	0.562845	Ptger1	1.29e-05	1.66644	Ap3s1	0.00116057	0.786844	Ccp110	0.000105182	1.16781	H3f3b	4.54e-08	1.54183	Cdh9	0.000230955	4.83753	Thy1	0.000437776	2.06928	Pcbd1	0.00911518	1.47167
Kcnk2	3.76e-12	1.6847	Tmem176a	0.000488271	1.06821	Gbp2	0.00489746	1.31884	Arrdc4	1.15e-05	1.47291	Ctnnd2	0.00101699	1.11569	Tuba4a	0.00010723	1.22564	Rassf1	4.92e-07	2.66545	Kcnd1	9.86e-05	1.57346	Hoxd1	0.000118564	2.34617	B230216N24Rik	0.00768491	2.39979
Syt1	4.3e-11	1.67116	Celf6	0.00037999	1.25194	Pum2	0.00519906	0.60686	Prkce	1.98e-05	1.00738	Rras	0.00105876	0.968229	Chga	0.000129541	0.940251	Serp1	2.7e-07	1.95451	Kcnq2	0.000113419	1.39518	Man1a2	0.00014031	1.45014	Pianp	0.00721677	1.65054
Pgbd5	3.82e-11	2.09361	Shisa6	0.000491487	2.0811	Idi1	0.0050536	0.678813	Rhoq	1.51e-05	1.01827	Glipr2	0.00115493	1.15856	H2bc4	0.000122815	1.25459	Actn4	1.63e-07	1.51512	Mtmr7	0.000101593	1.15674	Tagln3	0.000262596	1.85701	Kcnt2	0.00963581	2.85487
Podxl2	1.06e-11	1.79931	Rasl11a	0.000421761	1.45673	Cds2	0.00505117	0.625333	Rapgef4	2.05e-05	0.98965	Ift122	0.00118318	1.10793	Mrgpra2b	0.000166512	2.39975	Srsf7	2.14e-07	1.72257	Pcsk2	0.000140651	1.00253	Scn1a	0.000137222	2.41672	Adcy5	0.0074537	1.6046
Rcbtb1	4.81e-12	1.47616	S100a6	0.00062497	1.01524	Fam114a1	0.00566952	1.97598	Cystm1	3.45e-05	0.80108	Cldnd1	0.00117822	0.741331	Cacng2	0.000183366	2.09094	Klf6	7.07e-08	1.96707	Myo1e	0.000107713	1.23484	Asap1	0.000371338	1.44106	Fam124a	0.00939738	2.27271
Rgs8	1.65e-11	2.62396	Rasef	0.000434126	1.18417	Atp1a2	0.00563696	1.36579	Cdh1	1.82e-05	1.23392	Npy1r	0.00132859	1.66351	Tmem233	0.00012602	2.00075	Cebpb	3.15e-07	2.34327	A630023A22Rik	0.000230502	3.17948	Cpne4	0.000186218	1.98534	Slc29a1	0.0103572	2.02045
Sptb	1.23e-11	2.35644	Lifr	0.000525258	0.758014	Pmepa1	0.00543044	1.2616	Amigo2	1.51e-05	1.50447	Il10rb	0.00130468	0.942323	Ly86	0.000131312	2.28675	Ybx1	1.25e-07	1.75793	Cdr1os	0.000111954	2.18171	Pcolce2	0.000196928	2.00017	Htr3a	0.00790255	2.77095
Cox5a	7.7e-11	1.13276	Abca1	0.000433911	0.999877	Tmem45b	0.00675293	4.27744	Lifr	2.81e-05	0.940397	9430021M05Rik	0.00132109	1.32586	Gng8	0.000194788	2.73014	Erbin	4.13e-07	2.50493	Ttc9	0.000110846	1.05212	Clu	0.000161411	2.06385	Gap43	0.0119271	1.44961
Ndufa4	7.74e-11	1.11937	Atrnl1	0.000491428	0.776445	Sdc4	0.00638531	1.36878	Fgg	1.92e-05	2.47171	Rnh1	0.00148504	0.770613	Ptger3	0.000162847	2.00272	Ier5	1.16e-06	4.60464	A2ml1	0.000125026	1.00292	Ngfr	0.000164089	2.31788	Tmem51	0.011178	2.78424
Zcchc18	4.23e-11	1.58068	Casr	0.000575067	2.2116	Aldh1a2	0.00626093	2.00765	Chga	1.99e-05	0.954195	Cd24a	0.00170783	1.44682	Atp8a1	0.00015069	1.07806	Maf	3.58e-07	3.23298	Pappa	0.00018172	2.50527	Palmd	0.000171482	2.32173	Qpct	0.0100654	2.6369
Atp1b1	1.5e-10	1.7713	Stmn1	0.000705095	0.643364	Marcks	0.00593988	0.728175	Kcnk4	1.63e-05	1.23641	Plpp4	0.00171557	1.28311	Msrb2	0.00014622	1.13493	Sphk1	6.66e-07	3.68684	Plxna1	0.000130351	1.70926	Map1b	0.000349598	1.33314	Kcnk3	0.00749615	1.85419
Tle4	9.62e-12	1.596	Mgat5	0.00045912	1.00836	Vegfa	0.00593046	0.738367	Gnao1	2.65e-05	0.958947	Clvs1	0.00171735	1.07858	Impdh1	0.000148183	1.2513	Lamc1	7.9e-07	3.6158	Rap1gap	0.000135923	1.72368	Kctd17	0.000188814	1.61024	Rcan1	0.00788127	1.24214
Fam184b	5.79e-11	3.29734	Bex1	0.000497551	1.54091	Sparcl1	0.00645449	1.24183	Togaram2	1.79e-05	2.21671	Sectm1b	0.0021774	2.37006	Pip4k2a	0.000153324	1.21669	Sf3b3	3.59e-07	1.98737	Pcyt1b	0.000141666	1.23177	Sorcs3	0.000870913	5.39296	Pde2a	0.00810514	1.37703
Cd81	7.99e-11	1.729	Cnksr2	0.000498502	0.927877	Cebpd	0.00617043	1.42868	Reep1	3.25e-05	0.923437	Syngr2	0.00182692	1.17237	Kcnd1	0.000156916	1.35039	Aif1l	1.22e-06	4.54392	Txn1	0.000148811	0.984841	Kcnb2	0.000222822	1.39845	Bex4	0.0104861	2.30036
Ndufv2	4.83e-11	1.08268	Camk2a	0.000524132	1.05705	Slc36a1	0.0061685	0.695019	Cyp27a1	4.34e-05	3.09094	Timeless	0.00202956	0.88915	Cpne6	0.000166227	1.8167	Ptprz1	8.12e-07	4.13647	Tlcd3b	0.000209443	1.7839	St8sia1	0.000347424	2.69936	Ntrk1	0.00913332	1.72578
Got1	1.58e-11	1.45951	Usp11	0.000512916	1.09837	Gfra2	0.00689249	1.79076	Gm20187	3.03e-05	1.70712	Mgst3	0.00206022	0.959832	Sap30l	0.000176196	1.08479	Pmepa1	6.21e-07	3.36648	Nefm	0.000158609	1.41795	Enah	0.000188987	1.7977	Stmn4	0.00812931	1.43802
Pmm1	5.07e-11	1.08088	Syngr2	0.000579794	1.33812	Ndst1	0.00637009	0.706846	Pld5	3.36e-05	1.11556	Tubb2b	0.00227939	0.813101	Clmp	0.000200947	1.00566	Fabp7	2.5e-07	3.79887	Pea15a	0.000164729	1.10806	Nectin4	0.000454536	2.92704	Vat1l	0.00822695	1.57101
Fmn1	1.49e-11	1.50684	Steap3	0.000537502	1.14454	Tnks2	0.00669261	0.734862	Aprt	3e-05	1.20806	Cd9	0.00276431	0.885928	Pde2a	0.000218624	1.6632	Sat1	3.1e-07	2.53301	Rhoc	0.000175722	1.44517	Nrgn	0.000799992	4.89419	Slc29a4	0.00859735	1.60255
Plpp2	1.65e-11	1.82494	Tbc1d8	0.000578553	1.47162	Scn2b	0.0065568	0.823018	Klf5	2.03e-05	1.64225	Selenok	0.00231798	0.491068	Adcy5	0.000245999	1.97311	Ccdc152	1.28e-06	4.27206	Gas6	0.00015547	1.42949	Nfia	0.000274724	2.5584	Calca	0.0151666	2.87847
Sptbn2	7.2e-11	1.99546	Celf4	0.000549686	1.05692	F3	0.00668834	1.73174	Rbfox3	2.26e-05	1.14	Ahi1	0.00246424	0.981528	S1pr3	0.000198801	1.54701	Trib1	1.16e-06	3.83981	Kcnq3	0.000156922	1.63851	Nat8l	0.000208037	1.98653	Tubb5	0.0133541	0.845449
Ntm	3.68e-11	2.17053	Man1c1	0.000538187	0.964298	Fads1	0.00682691	0.649592	Tmsb10	3.05e-05	0.808829	S100a6	0.00301716	0.962945	Htr3b	0.000419449	3.87948	Rab8b	5.67e-07	2.50769	Bmper	0.000282051	2.37908	Grm8	0.000308718	3.33922	Bex1	0.00890851	1.8136
Oip5os1	5.81e-11	1.58039	Kbtbd11	0.000575007	0.913743	Cpsf7	0.0071178	0.703731	Pcdh17	2.8e-05	1.09416	Crip2	0.00285429	0.726749	Fbxo2	0.000189372	1.27189	Mrps6	2.91e-07	1.46723	Hecw1	0.000179897	1.12959	Mtmr6	0.000226551	1.27893	Bdnf	0.00906987	1.39377
Mif	6.75e-11	1.26568	Cacna1b	0.000641531	0.80654	Epas1	0.00729658	1.34826	Avpr1a	2.57e-05	1.56861	Tmem106a	0.00274422	1.13572	Efcab10	0.000346426	2.47496	Myc	8.23e-07	2.79679	Pla2g7	0.0001972	1.59682	Fbxo31	0.000214409	1.43612	Galnt14	0.0105465	1.14232
Cend1	2.26e-10	1.25013	Plekha2	0.000649015	1.03196	Ift122	0.00752026	0.865429	A3galt2	3.3e-05	2.56349	Htr1a	0.00283427	1.59209	Dcbld1	0.000287859	1.6905	Npm1	3.35e-07	1.16045	Gabra1	0.000418531	3.51417	Slc5a5	0.000258226	2.10286	Rab3c	0.00928987	1.06681
Dexi	5.42e-11	1.66187	Prdm12	0.000713114	0.775974	Klhl2	0.0074645	0.687283	Arhgap36	4.69e-05	2.40172	Cacng3	0.00330821	1.94842	Fut8	0.000232223	1.42904	Nop58	5.04e-07	1.84018	Syn2	0.000215118	0.987337	Mindy3	0.00046055	1.1864	Hoxd1	0.0110296	2.14361
Avpi1	5.42e-11	1.74546	Timeless	0.000657096	0.885982	H2-D1	0.00816453	0.660132	H2bc4	3.15e-05	1.2267	Cmbl	0.00313232	1.27758	Ptprn	0.000215648	1.12559	Zfp281	7.64e-07	2.28713	Casz1	0.000259818	1.84355	Camk2g	0.000245643	1.56638	Tmeff2	0.0114015	0.995363
Rnf115	6.27e-11	1.17498	Tmem178b	0.000686938	0.842173	Dync1i2	0.00786261	0.526646	Scg3	4.7e-05	0.834045	Gstm1	0.00292834	0.847763	Vstm5	0.000222681	1.14137	Rgcc	8.67e-07	3.49168	Nek7	0.00021939	0.892184	Fam110b	0.000291564	1.8263	Cntnap4	0.0120357	2.69433
Dlat	1.31e-10	1.10395	Zfp423	0.000730863	1.28894	Map3k3	0.00817701	1.01762	Cyb561	6.67e-05	0.881901	Gm45441	0.00298153	1.53602	Grm4	0.000235084	1.81557	Cmtm5	1.64e-06	4.18491	Lgalsl	0.000296996	1.81424	Nrn1	0.000718016	1.72502	Tstd1	0.0155059	3.05028
Chn1	3.77e-10	1.16974	Cyb561	0.000703512	0.808583	Sh3bgrl	0.00844572	0.530182	Clxn	3.68e-05	1.40054	B230216N24Rik	0.00380842	2.20235	Stbd1	0.000262305	1.25382	Yap1	1.4e-06	3.70879	Zfp385b	0.000224229	1.29977	Kcnq3	0.000408506	2.538	Asic3	0.0116075	1.64237
Nr1d2	7.84e-11	1.59245	Impact	0.000762477	0.735675	Rela	0.00871378	0.775783	Plxna4	5.88e-05	1.07822	Rac3	0.00361118	0.917009	Unc13c	0.00024905	1.73262	Pxn	2.07e-06	4.27357	Ank1	0.000245165	1.43691	Fam81a	0.000281895	2.05626	Bdkrb2	0.0134598	2.93903
Aifm3	1.61e-09	3.38638	Cntn2	0.000826223	0.817475	Stom	0.00847369	1.01369	Pcsk1n	8.54e-05	0.7401	Chst8	0.00347101	1.19226	Hpcal1	0.000465233	0.905904	Zfp36	1.14e-06	3.72528	1500009L16Rik	0.000494866	3.54249	Ermp1	0.000329466	1.82927	Sertad4	0.0122074	1.65173
Adcy2	4.43e-10	1.99441	Scn3a	0.000887273	1.51229	Rab27b	0.00862255	0.853163	Tbcd	4.9e-05	0.80684	Cd59a	0.00324748	0.68724	Frrs1l	0.000256329	1.91476	Ctsc	1.37e-06	3.98221	Enah	0.000305754	1.44408	Gas6	0.00039948	1.6023	Dstyk	0.0107942	1.31195
Kcnip4	5.84e-10	1.72867	Edil3	0.000936399	0.677658	Timp3	0.00877987	1.43178	Rhou	4.41e-05	1.09619	4833439L19Rik	0.00342702	0.734541	H1f2	0.000265736	1.26998	Sde2	1.24e-06	2.38565	-271	0.000289105	2.02451	Apbb2	0.000344713	1.75527	Cplx2	0.0110834	1.41958
Flt3	6.94e-10	2.65104	Kcnb1	0.000863728	0.751994	Zbtb20	0.00897359	0.750732	Pde11a	6.1e-05	0.968512	Sf3b6	0.00347163	0.599977	Plcb3	0.000280645	1.78856	Cadm4	1.17e-06	3.23547	Cdh13	0.000361418	2.13476	Vsnl1	0.000354593	2.58841	Lcorl	0.0114954	1.52228
Pcp4	1.45e-10	3.40825	Grxcr2	0.000993179	2.39602	Prkcd	0.00902138	0.864133	A330084C13Rik	6.24e-05	2.01051	E130114P18Rik	0.00430333	2.23837	Mrgpra2a	0.000405948	2.67058	Arhgef26	2.67e-06	5.12146	Asb13	0.000314142	1.41689	Amhr2	0.00130002	4.39281	Atp8a1	0.01213	1.45308
Necab2	1.26e-09	3.17149	Gtf3c1	0.000842605	0.852271	Smad5	0.00913724	0.847548	Homer3	4.32e-05	1.43971	Tifa	0.00391322	1.19124	Cadps	0.000350598	0.889122	Fbl	1.1e-06	2.08364	Epb41	0.000313031	1.34596	Opcml	0.00060257	1.41268	Pou4f3	0.011978	2.44111
Elovl5	1.65e-10	1.39478	Rgs8	0.000875213	1.29919	Abca8a	0.00914866	1.62845	Drosha	4.89e-05	1.045	Masp1	0.00425166	1.73661	St8sia3	0.000319074	1.20564	Osgin1	2.28e-06	4.65028	Slc17a7	0.000719394	5.40089	Cntnap1	0.000518892	2.04011	Cd24a	0.0148637	1.72388
Gm34583	6.4e-09	4.8613	Sh2d1a	0.000881762	1.15182	Ano3	0.00985682	1.19046	Tubb2b	6.07e-05	0.986264	Cyb561	0.00402346	0.76652	Cdh4	0.000309235	1.23529	Ncl	1.22e-06	1.6411	Cckar	0.000697433	4.39558	Mgll	0.000572951	1.47372	Atp2b4	0.0114256	1.90574
Commd1	3.65e-10	1.40732	Itga3	0.000882918	0.915051	Calcb	0.0101989	0.894125	Traf3ip3	6.27e-05	2.16294	Prmt2	0.00421371	0.745572	Vopp1	0.000333143	1.02287	Itgav	1.51e-06	3.75407	Cpne6	0.000428366	1.66287	Nek6	0.00042651	1.7299	Akr1b8	0.0140704	2.00617
Rapgef5	2.59e-10	1.93052	Ift122	0.000890676	1.12213	Msmo1	0.00978277	0.611941	Sdc1	6.78e-05	2.15731	Tspan8	0.00437308	1.51335	Ephx1	0.000308592	1.15858	Tpm3	2.89e-07	1.34947	Tmem79	0.000317026	1.47963	Sfrp1	0.000467205	2.04335	Syt16	0.0120549	1.539
Tmem163	2.1e-10	1.83311	Htr1a	0.00114233	1.94935	B2m	0.01027	0.68359	Nr2f2	5.2e-05	0.983443	Ctxn1	0.00448261	1.00302	Pitpnc1	0.000359244	1.07456	Septin9	2.52e-06	3.58514	Lipa	0.000324628	1.40186	Ifitm10	0.000601811	1.49928	Chd5	0.0132233	1.59982
Dnm3	1.16e-09	1.28438	Hsd3b7	0.000934137	1.12877	Patj	0.0115209	2.47096	Golga7b	5.57e-05	1.19038	Pcsk1n	0.00518121	0.550134	Cep43	0.00038648	1.28843	Col28a1	2.87e-06	4.34423	Csdc2	0.000323141	1.11934	Phyhipl	0.000469411	1.53187	Myo1b	0.0126421	1.50669
Kcnn2	2.74e-09	2.81998	Ablim1	0.00100508	0.650322	Paqr5	0.0112371	2.68963	Ids	6.37e-05	0.879174	Ypel4	0.00547021	1.16255	Scg2	0.000345767	1.58912	Tor1aip1	9.75e-07	2.04737	Dok5	0.000615918	2.86646	Impdh1	0.000487536	1.53352	Usp11	0.013378	1.39768
F2r	2.63e-10	2.42941	Calca	0.00119417	2.18715	Hspa5	0.0104283	0.565756	Nav1	7.81e-05	0.792123	Vti1b	0.00468553	0.602795	Kcnip3	0.000340038	1.33286	Adamts1	1.73e-06	3.73148	Vwc2l	0.000613781	3.42083	Fxyd7	0.00122766	1.70507	Ankrd33b	0.0141454	1.55303
Snap25	5.69e-09	1.47842	Slc7a14	0.00111937	1.02012	Hmgn5	0.00983096	1.15082	Pitpnc1	7.94e-05	1.05009	Slc2a3	0.00469711	0.826372	Zfp804a	0.000353992	1.79558	Hnrnpdl	4.96e-07	1.54222	Cbln2	0.000874001	6.55425	Prxl2b	0.000666266	1.70044	Aplp1	0.0153939	0.913177
Slc35f4	3.16e-10	2.18995	Pde9a	0.00140409	2.16872	Tollip	0.0100762	0.455586	Mark1	5.74e-05	1.12595	Psat1	0.00466664	0.816319	Tubb4b	0.000422788	0.891065	Col4a2	1.78e-06	3.93307	Kcnh1	0.00049227	1.94683	Ehd3	0.00087022	1.23874	Prkar2b	0.0153302	1.2522
Gria3	4.08e-10	2.43722	Arl5a	0.00118632	0.636482	Tmod3	0.0101627	0.743956	Scd1	6.17e-05	1.12514	Hmgn3	0.00472671	0.970016	Chst2	0.000441185	1.5798	Sh3bp5	2.31e-06	3.21902	Atp11a	0.000530727	1.36454	Map2	0.00055619	1.544	Smpd3	0.0148205	1.97096
Cacng5	4.69e-10	2.87179	Tmcc2	0.0011795	0.859503	Cers2	0.0106895	0.549762	Spats2l	5.56e-05	1.37357	Cox6c	0.00517423	0.512044	Hk1	0.000398268	0.753309	Epas1	1.96e-06	3.40028	Adam22	0.000433729	1.04135	Kcns1	0.000627122	3.0495	Inka2	0.0147106	1.70142
Sgpp2	4.63e-10	1.37762	Nudt17	0.0012149	1.23382	Dgkz	0.0104849	0.925818	Nipal3	6.58e-05	0.904964	Pdlim1	0.00520632	1.3251	Gpr158	0.000526419	1.04008	Egfl8	2.92e-06	4.20546	Spsb1	0.000507658	2.02811	Hacd4	0.000652902	3.41022	Ache	0.0142033	1.26539
Bend6	1.7e-09	1.26207	Mgat5b	0.00152805	2.0332	Arap1	0.0122211	2.67262	Rras	7.88e-05	1.00359	Arhgef28	0.00504941	1.01585	Osbpl3	0.000422276	1.15117	Rps2	4.07e-07	0.974984	Slco5a1	0.000693409	2.32792	Arap2	0.000696372	2.69494	Samd4	0.0143717	1.64198
Cox6c	2.52e-09	0.967347	Fam174b	0.00119765	0.873063	Pld5	0.0105616	0.751887	Dync1i2	9.17e-05	0.748003	Npy2r	0.00536222	1.91929	Lcp1	0.000650214	2.35074	Vwa1	3.38e-06	3.9974	Kctd17	0.000461576	0.930594	Ptpre	0.000649993	1.98419	Caly	0.0145358	1.08789
Bend5	1.59e-09	2.17628	Entpd3	0.00122012	0.863867	Ptp4a1-1	0.011025	0.503324	Apba2	7.6e-05	1.11694	Pde8b	0.00508738	0.884084	Ahnak2	0.000539905	0.998556	Fermt2	1.36e-06	2.20977	Prrg1	0.00057681	2.25015	Osbpl3	0.00123545	1.45814	Etl4	0.0142723	1.26463
Atp2b2	1.12e-09	2.10464	Zcchc12	0.00121619	1.41591	Scd2	0.010695	0.497714	Cadps	0.000111453	0.85277	C1qtnf1	0.00530539	0.999673	Hspb1	0.000522782	1.19527	Hspa1b	3.37e-06	4.37558	Ccdc74a	0.000592003	1.60679	Ccdc172	0.00193827	4.52172	Lmo7	0.0147428	1.50604
Robo2	8.16e-10	1.50459	Svil	0.00126231	1.24287	Trib3	0.0118035	1.34498	Gnal	0.000136133	0.823613	Mif	0.0060081	0.567533	St8sia1	0.000532773	1.86243	Eif5	7.76e-07	1.08637	Nefh	0.000495784	1.46365	Nexn	0.000592934	2.07897	Cilp	0.0217013	3.90826
Tmem154	7.12e-09	3.54228	Eeig2	0.00135833	0.784856	Lpar3	0.0117279	1.73692	Mmp15	7.5e-05	1.29622	Tspan15	0.00547258	0.897748	Slc66a2	0.000469271	0.861381	Ets1	3.3e-06	3.96413	Hs2st1	0.000552225	1.19337	Ttc39b	0.000605061	1.93898	Scgn	0.0207444	4.14393
Ndufs3	8.43e-10	0.980905	Robo2	0.00144855	0.799607	Tnfrsf12a	0.0115418	1.03688	Snx7	0.000133281	0.954957	Ttc33	0.00582321	0.744523	Acly	0.000485478	0.962263	Id2	6.93e-07	2.19412	Ehd3	0.000538676	0.921831	Deptor	0.0015968	1.48633	Alkal2	0.0158927	1.83295
Aco2	1.11e-09	1.24605	Herc1	0.00137687	0.676222	Ctnnd2	0.0108873	0.827897	Dhcr24	7.6e-05	0.879296	P4ha3	0.00550196	0.936531	Tomm5	0.000487696	0.71829	Sorbs1	1.4e-06	1.9226	Eif1b	0.000583054	0.776447	Hebp2	0.000646208	2.27615	Pnpo	0.0183493	1.47338
Slc2a5	1.65e-08	4.26885	Kcnc4	0.00138621	1.03055	Adcyap1	0.0112288	1.15504	Entrep3	0.000118279	0.793125	Slc66a2	0.00561315	0.648521	Gm42622	0.00110107	6.5991	Cavin1	3.35e-06	4.04283	Gpx2	0.00093648	4.13648	B230311B06Rik	0.00080802	3.09348	Spred1	0.015774	1.15683
Dab1	1.14e-09	2.27945	Gm29771	0.00198974	3.26723	Cacna2d1	0.0111805	0.674847	Kif13b	8.62e-05	1.10124	Cers2	0.00558516	0.700994	Eepd1	0.00057893	0.97501	Prdx6	1.06e-06	1.59716	Rab3b	0.000608791	1.77582	Hcn1	0.000754739	1.30272	Olfm1	0.0166729	0.967331
Slitrk3	1.71e-09	2.10762	Kctd16	0.0014162	0.817139	Ankrd28	0.011312	1.02107	Tac1	0.00017193	1.97161	Mrps18c	0.00576189	0.671862	Gm43154	0.000563108	1.72961	Fosl2	1.77e-06	2.41812	Scn8a	0.000559135	1.4615	Crtac1	0.000824483	1.8699	Ctbp2	0.0160317	1.44598
Strbp	1.38e-09	1.25163	Ntm	0.00147294	1.41158	Sfrp5	0.0112415	1.57317	Slc36a1	9.47e-05	0.977416	Casr	0.00586657	1.73548	8030453O22Rik	0.000750943	2.93077	Metrn	3.92e-06	4.4259	Ogfrl1	0.000687416	1.26515	Parva	0.00110781	1.29774	1700011L22Rik	0.0172555	2.79176
Foxn3	1.43e-09	1.32162	Itpr1	0.0014964	1.58947	Fndc3b	0.0116487	0.795725	Rassf5	0.000108885	0.885752	Sumo3	0.00590079	0.654518	Mapk3	0.00060488	0.774025	Fbln5	2.74e-06	4.00994	Glb1l2	0.00118353	4.01748	Pon2	0.00085559	1.89225	Pcsk1	0.016523	1.58805
4833415N18Rik	5.38e-09	2.46069	Malat1	0.00155083	1.49847	Hnrnpf	0.0126625	0.411374	Nt5e	0.000100247	1.38777	Dcaf12l1	0.00614462	1.05661	Nrp1	0.000597111	1.44672	Fbxo7	2.45e-06	2.22038	Meis2	0.000646457	1.80146	Cdr1os	0.000804393	2.61025	Cib2	0.0179895	1.04405
Tmem132d	1.61e-08	3.86084	Tshz1	0.00151177	1.02713	Plaur	0.0116749	1.28149	Dzank1	0.00012081	0.93579	Slc7a7	0.00576421	0.710434	Aplp2	0.000829805	0.911215	Eeig1	2.82e-06	2.8657	Zdhhc2	0.000649081	0.936924	Kcnd1	0.000849583	1.91798	Kcns2	0.022697	3.10401
Abhd8	2.84e-09	1.43866	Ncoa7	0.00182094	0.605438	Txnrd1	0.0126924	0.562893	Gap43	0.000179278	1.22835	Pmp22	0.00632547	0.657562	Piezo2	0.000640098	1.83751	Zcchc24	4.77e-06	4.54025	Mindy3	0.00066282	0.824922	Dzank1	0.000934405	1.60923	Shisa5	0.0169696	0.947223
Lrrc3b	3.75e-09	1.83345	Elf1	0.00155174	0.974522	Celf1	0.0119363	0.613368	Fxyd7	0.000154026	1.15388	Btg3	0.00611245	0.865668	Cck	0.0011091	4.06394	Serpinh1	2.4e-06	3.44637	Ppcs	0.000809682	1.21842	Syt6	0.000827399	2.1697	Litaf	0.0209387	1.33422
Cntn3	7.24e-09	2.40855	Ncald	0.00183322	0.817979	Gpr137b	0.0120982	0.850457	St6galnac5	0.0001031	1.35646	Ip6k2	0.00666246	1.03148	Stk32c	0.000667641	1.49066	Btg1	2.7e-06	2.31352	Cda	0.000712101	0.865571	Dclk2	0.000875034	1.72774	Stac	0.0179745	1.17641
Bri3bp	5.23e-09	1.598	Ube2d1	0.00178868	0.588753	Fxyd1	0.013078	1.17517	Amigo3	0.000105831	1.20839	Bves	0.00686815	1.83293	Cdh15	0.000778482	1.69547	Ppp1r15b	2.22e-06	2.13676	0610040J01Rik	0.00073652	1.61521	Ttc9	0.00100423	1.20811	Celf4	0.0176905	1.41855
Wscd1	5.48e-08	5.41773	Setx	0.00165656	0.85494	Ranbp2	0.0123893	0.745495	Sez6	0.000107037	1.05311	Bdnf	0.00617954	0.941321	Cdk14	0.000671601	0.878201	Cmtm3	5.18e-06	3.88839	Bbln	0.000775527	0.863239	Blvra	0.00104865	1.25725	Cemip2	0.019221	1.50316
Drgx	3.52e-09	1.35599	Gm37376	0.00167614	1.16739	Ifit2	0.0125235	1.13182	Zdhhc2	0.000151909	0.846635	Nudt17	0.00704106	1.18525	Fam110b	0.000708078	1.40951	Cxcl10	2.59e-06	4.26712	P2ry1	0.000822485	1.97497	Zfhx3	0.000919737	1.81905	Kcnc4	0.018543	1.228
Syp	5.11e-09	1.35675	Bcam	0.00179505	0.869366	Otoa	0.0150235	4.30837	Flrt1	0.000138362	1.84142	Gm49450	0.00687153	0.929312	Gm29686	0.000916801	3.88343	Gpr37l1	5.34e-06	4.37093	Endod1	0.000801866	1.07137	Pid1	0.000968759	2.18396	Lgi1	0.0183956	1.56813
Ppp1r1a	2.57e-09	2.69996	Syt1	0.00203904	0.817382	Ehd1	0.0125822	0.764457	Gpr68	0.000119609	1.52372	Qpct	0.00785769	1.73786	Slc27a4	0.000747442	0.944678	Vezf1	3.2e-06	2.25421	Cachd1	0.00093849	1.76906	Hspb1	0.00166539	1.60642	Col8a1	0.0215744	2.961
Nmur1	6.29e-08	5.13778	Ep300	0.00178477	0.857955	Slc3a2	0.0132345	0.654787	Nrn1	0.000131963	1.19215	Larp6	0.00789355	0.838532	Crip2	0.00086194	0.896922	Dnajb9	2.54e-06	2.044	Slitrk5	0.000768577	1.44021	Gm16277	0.00267223	4.03496	Cdk5rap2	0.0214357	1.70649
Vav3	6.9e-09	2.78226	Lrrk2	0.00184011	0.802402	Cst3	0.0135249	0.40266	Lmo1	0.000127067	1.62738	Chd5	0.00799276	1.04748	Serpina3i	0.000893426	2.0319	Aspa	5.67e-06	4.37894	Sorl1	0.000779559	1.66745	Tesc	0.00104119	2.08259	Cracd	0.0213159	1.36558
Ppp4r4	3.09e-09	1.73635	Prkcd	0.0019344	0.957697	Kcng2	0.0132035	1.24576	Sh3bgrl2	0.000136235	0.839795	Kpna2	0.00819958	0.770334	Mtmr6	0.00105522	0.675221	Lmo4	1.48e-06	1.977	Colgalt2	0.000758944	1.25747	Stbd1	0.00100676	1.51418	Sdc3	0.0248613	1.10528
Racgap1	4.16e-09	1.70073	Usp37	0.00187908	0.976071	Prkce	0.0132052	0.650014	Anks1	0.000151068	1.4468	Bms1	0.00829385	0.876243	L3mbtl4	0.000907676	2.49358	Eef1a1	7.91e-07	0.829911	Atp6ap1l	0.000785172	1.77023	Nrg1	0.00101035	1.27138	Aplp2	0.0193615	1.21359
Frmd3	1.21e-08	1.0767	Agpat2	0.00198791	1.41252	Nfkb1	0.0132779	1.11552	Ptprn	0.000182226	0.963223	Irf6	0.00858346	1.33362	D430036J16Rik	0.000844825	1.66208	Eif3j2	3.19e-06	1.70001	Mmp25	0.000773416	1.57042	Ntrk3	0.00105129	2.35113	Pnck	0.0229746	1.6665
Kcnn3	5.35e-08	4.81407	Ngb	0.00194897	1.42699	Pard3b	0.0135842	1.36459	Leprotl1	0.00023165	0.624153	Chac1	0.00860164	0.905963	Slc29a4	0.000941993	1.2027	Dag1	3.81e-06	2.82481	Arap2	0.000780147	1.86627	Rida	0.00103089	1.40004	Sv2a	0.0196555	1.2171
Cpne6	2.29e-08	2.09836	Aldh1a2	0.00232689	2.3313	Oaf	0.0143349	1.33984	Calm2	0.000253204	0.588594	Fstl1	0.0101314	0.69143	Scn1b	0.000877869	1.12132	Il1rap	7.47e-06	4.65363	Plxna2	0.000788542	1.48033	Mctp1	0.00130872	2.303	Srsf12	0.0201403	1.28794
Cx3cl1	7.87e-09	2.79194	Myt1	0.00210101	0.902307	Ifit1	0.0136678	1.10645	Aplp1	0.000245594	0.781636	Mir22hg	0.00895811	0.811578	Tlcd4	0.000974897	1.11931	Hmox1	1.71e-06	3.06058	Entrep2	0.000794257	2.51343	P2rx3	0.00122091	2.06185	Sap30l	0.0202952	0.974458
Reps2	5.73e-09	1.49864	Rps4l	0.00212225	0.887416	Mmd2	0.0139447	1.51884	Dgkg	0.000178754	1.27626	Galnt9	0.00906154	0.859392	Greb1	0.00104021	2.2089	Bach1	4.65e-06	2.64526	Slc25a33	0.000956393	1.10278	Glrx	0.00177041	2.22893	Plcxd3	0.0206414	1.17794
Atp5mg	7.51e-09	0.778212	Lpar1	0.00215372	1.20868	Btg3	0.0142369	0.7072	Ifi27l2a	0.000180709	2.02762	Shisa6	0.0094933	1.51252	Hrob	0.00105948	2.04455	Elavl1	3.59e-06	2.02032	Rprm	0.00085277	1.31374	Gm43154	0.0013336	2.33397	Il1r1	0.0267877	2.93598
Myo1d	6.82e-09	1.66532	Brinp2	0.00219442	1.09238	Igfbp4	0.0141553	1.3779	Galnt3	0.000341908	2.64392	Epsti1	0.0114231	3.13933	Pstpip1	0.00135243	2.26817	Ppfibp1	4.62e-06	3.1674	Pitpnc1	0.000858617	1.08201	Enc1	0.00120612	1.95923	Stmn1	0.0276713	0.760822
Trnp1	6.32e-09	1.21726	Rab27b	0.00219766	0.830662	Uaca	0.0140774	1.10758	Dhcr7	0.000200601	1.03167	Rap1b	0.00939333	0.54663	Stmn2	0.00181224	0.889765	Spacdr	4.82e-06	2.61418	Rspo2	0.000828357	1.95616	Mapt	0.00169651	1.14022	Nynrin	0.0240743	2.88088
Frzb	9.43e-09	1.78365	Eif2s3y	0.0022573	1.42222	Entpd3	0.0139972	0.688123	Dock4	0.000191369	1.35449	Crem	0.00972878	0.773723	Mmp15	0.00118814	1.31656	Magoh	2.11e-06	1.38036	Tmem131l	0.000901517	1.16306	Chst2	0.00113756	1.68987	Lgals1	0.0285911	1.18355
Vamp1	3e-08	1.44283	Hcn4	0.0022197	1.11104	Tubb6	0.0145068	1.07912	Osbpl3	0.000266796	0.994115	Vegfa	0.00978828	0.783246	Ifitm2	0.00111308	1.58395	Hnrnpf	2.67e-06	1.37029	Nts	0.00157769	5.15346	Mcub	0.00115445	1.49904	Fam241a	0.0238789	1.39572
Ogdhl	2.68e-08	2.70544	Npy2r	0.0024674	2.03359	Klhl5	0.0152776	1.69475	Apba1	0.000219508	0.832673	B630019K06Rik	0.00980451	0.862662	Gas6	0.00111574	1.13343	Tap2	5.09e-06	2.55102	Rai14	0.00156918	2.94011	Pcdhac1	0.00299595	3.81275	Ak4	0.0308389	3.25723
Slc34a2	1.42e-07	5.06445	Grin3a	0.00225048	1.01828	Ezr	0.0147649	0.834893	Igsf21	0.000198901	1.23344	Platr14	0.0120123	2.3793	Gm34267	0.00117614	1.55121	Art3	7.03e-06	3.85841	Fabp3	0.000904286	1.42817	Hhatl	0.00131737	2.39456	Serpinb8	0.0232486	1.21118
Kcnc1	1.84e-08	1.75168	Tmem229a	0.00223742	0.848168	Cd24a	0.0142089	1.16043	Trpm3	0.00025438	0.91456	Calhm5	0.0106474	1.10212	Ryr3	0.00115666	1.64328	Sik3	7.32e-06	3.33121	Ccdc92	0.000965284	0.884982	Lingo1	0.00156476	1.71543	Hcn1	0.0234666	0.931178
Asic1	1.16e-08	1.6884	Ptprm	0.00227515	0.945149	Acp3	0.0161279	2.24122	Tubb3	0.000326351	0.940295	Dpyd	0.0103375	1.05945	Dkk3	0.00114934	1.5559	Pxdc1	9.15e-06	5.28637	Map3k20	0.00142113	2.01308	Glrb	0.00171435	1.15862	Tceal9	0.0291639	0.724912
Trmt9b	4.84e-08	2.60116	Ube2l6	0.00256952	0.686596	Scamp2	0.014281	0.766425	Matk	0.00028582	2.34155	Bex4	0.0106893	1.39024	Cdkn3	0.0013229	1.75254	Zfp36l1	8.22e-06	4.37555	Ak5	0.00122489	1.73987	Pip4k2a	0.00154437	1.7504	Srgap1	0.0242024	1.32588
Rab37	1.39e-08	1.76117	Homer3	0.00246318	1.0207	Rgs4	0.0146893	0.920584	Stk17b	0.000237575	1.61828	Cfap90	0.01121	1.55049	Kyat3	0.0011973	1.19065	Hspg2	7.94e-06	4.83531	Efnb2	0.000992957	2.1018	Mdga2	0.00187776	1.79736	Zeb2	0.0262094	1.01308
Akain1	1.26e-07	4.08931	Slc2a3	0.0025675	0.713122	Sox11	0.0146675	0.719076	Pik3r1	0.000245422	0.950705	Hnrnpab	0.0114476	0.44382	Nsg2	0.00126656	1.10062	Pkn2	3.67e-06	2.09048	Fez1	0.000991896	1.00907	Snx7	0.00243805	1.26872	Tagln3	0.0290042	1.0749
Trpv2	1.4e-08	1.35305	Dnajc15	0.00254986	0.621056	Acsbg1	0.0150405	1.38941	Myt1	0.000233368	1.0363	Avpr1a	0.0107081	1.14273	Lrrk2	0.00139514	1.12908	Slc27a1	5.54e-06	2.73855	Ppp1r1c	0.00101259	0.939362	Prkar2b	0.00170947	1.55749	Pth1r	0.0277048	1.11518
Omg	2.68e-08	2.23401	Trim33	0.00252869	0.77911	Phgdh	0.0157841	1.23847	Adissp	0.000313025	0.738997	Usp11	0.0109873	0.786957	Mexis	0.00133709	2.34753	Mafk	5.66e-06	2.67689	Tbc1d1	0.00171684	2.80063	Ptgir	0.0013927	2.0235	Grin3a	0.0257546	1.41975
Pth1r	1.95e-08	1.60536	Rbms3	0.00311639	0.54407	Lpar1	0.0150522	0.928153	Stk32c	0.000274432	1.60695	Ccdc181	0.0115702	0.81315	Atp6ap1l	0.0013034	1.53233	Sgk1	5.93e-06	4.09249	Kcnd3	0.00139138	2.10134	Ckmt1	0.00155452	1.36268	Deptor	0.0251868	1.3033
Slc38a1	1.79e-08	1.52344	Cep350	0.00261399	0.811438	Ppp1r15b	0.0150524	0.765104	Mab21l1	0.000438495	3.21123	Syndig1l	0.0109757	0.870821	Srgap1	0.00137241	1.21023	Ppp2r5a	5.72e-06	2.66001	Impdh1	0.00110398	1.0872	Mob3b	0.00139396	2.56844	Mpped2	0.0264131	1.85349
Zdhhc23	2.19e-07	4.17622	Pip5k1b	0.00274409	1.17981	Myd88	0.0156104	0.800815	Ptgdr	0.000311956	1.73532	Gm13889	0.0111764	0.824863	Gm20939	0.00161257	1.91225	Marcksl1	7.06e-06	3.83051	Ptpro	0.00157295	2.55749	Rassf5	0.00143718	1.35964	Rims3	0.029279	0.836288
Isl1	5.99e-08	1.10844	Tut4	0.00261586	0.892201	Prdx1	0.0153027	0.561817	Pi16	0.000316768	2.79725	Tlr4	0.0113589	1.4737	Sp6	0.00177729	2.25867	Egr1	5.81e-06	3.49048	Adgrb3	0.00115499	1.75391	Tspyl4	0.00262331	1.03195	Ctxn2	0.0360875	3.41175
Ppargc1b	1.65e-07	2.44843	Gpr146	0.00260978	1.06512	Lats2	0.0159282	0.674859	Stx11	0.000325748	1.14241	Agpat2	0.0116837	1.09776	Inka2	0.0013976	1.70686	Igtp	3.23e-06	2.10544	Cdr2	0.00119502	1.20398	Ppm1j	0.00259294	1.82388	Dpysl3	0.0314308	0.792438
Stt3b	4.54e-08	1.03994	Bex3	0.0033856	0.591043	Mill2	0.015303	1.02523	Syndig1l	0.00037435	1.05627	Lpar1	0.0120106	1.05186	Tubb2a	0.00174631	0.836877	Cyp2j9	7.48e-06	2.86575	Thy1	0.00150313	1.27929	Alcam	0.00199028	1.1917	Bcl11a	0.0304599	2.55253
Krt222	4.12e-08	1.35163	Btg3	0.00312045	0.813049	Ppp1r1a	0.0165383	1.75306	Atp13a2	0.000351172	0.872035	Bcl11a	0.0132345	2.13119	Tmem51	0.00142555	1.74796	Hes1	7.43e-06	3.31845	Pmaip1	0.001952	4.18526	Asb13	0.0018569	1.78523	Ap3s1	0.0314242	0.591335
Dnm1	3.89e-08	1.10258	Slc17a6	0.00325113	0.647613	Ddx3x	0.0158749	0.410177	Tmod1	0.000540862	0.974353	Tecta	0.0122115	1.10554	Bcl11b	0.00148788	1.68672	Dusp5	5.42e-06	2.94733	A430073I11Rik	0.00144159	2.4308	Aamdc	0.00150521	1.25421	Slc2a3	0.0267133	1.03554
Rassf4	3.87e-08	1.86171	Hp1bp3	0.00293886	0.476668	Tac1	0.0162068	1.26919	Luzp2	0.000414028	0.796931	Pip5k1b	0.0121626	0.912231	Ank2	0.00162556	0.905304	Fbln2	8.73e-06	4.24132	Cpt2	0.00125311	0.976889	Rap1gap	0.00187672	2.11192	Nsg2	0.0281184	1.07126
Nmrk1	2.22e-07	2.20081	Slk	0.00292663	0.785316	Cysltr2	0.0162015	1.8255	Elavl2	0.000577681	0.757098	Plxdc1	0.0129277	1.98515	Pcolce2	0.00150152	1.36564	Fkbp9	1.04e-05	3.76506	Cd79a	0.00160405	2.71591	Zfp804a	0.00257051	2.60372	Rprm	0.0280134	1.25371
Extl2	4.14e-08	1.29648	Dio2	0.00318225	2.02086	Bhlhe41	0.0156541	0.694851	Acat2	0.000420956	0.770106	Itpr1	0.0130997	1.48864	Aox1	0.00151312	1.0936	Vgll3	8.92e-06	4.26769	Mgat4c	0.00226793	4.41092	Pctp	0.00221353	3.16157	Fam78b	0.0279752	1.22029
Hs3st4	1.27e-07	3.92411	Lpgat1	0.00308884	0.651269	Nampt	0.0159612	0.552423	Cd9	0.000573623	0.978855	Kcnmb2	0.0126284	1.14512	Tubb5	0.00208628	0.652226	Igsf11	1.05e-05	4.29979	Marchf11	0.00142578	1.32867	Tmem54	0.00247862	3.68047	Ncoa7	0.0327699	0.723718
AI593442	4.95e-08	1.58673	Atxn1	0.00312484	0.880174	Ndrg1	0.0162723	1.06923	Fez1	0.000491769	0.797457	Vill	0.0127616	2.1497	Antxr2	0.00154866	1.5835	Tmbim1	3.74e-06	1.77838	Slc22a23	0.00183453	1.73507	Lrrc49	0.00170478	1.27397	Chd3	0.0293564	0.77869
Cdk18	5.53e-08	1.96034	Cd44	0.00362386	0.943813	Rhoj	0.0160373	0.935676	Rgs7bp	0.000509806	0.764413	Serping1	0.0127725	1.09087	Pak1ip1	0.00160117	0.784383	Gm37401	6.46e-06	1.98769	Arl6	0.0015452	1.10489	Ppcs	0.00240182	1.11425	Hrh1	0.0375467	3.39581
Wee1	7.92e-08	2.00976	Grb10	0.00323432	0.969296	Erbin	0.0160959	0.897197	Cdk18	0.000434661	1.58085	Fkbp2	0.013587	0.524228	Shf	0.00199584	1.91681	Ankrd28	7.2e-06	2.73829	Plagl1	0.00144853	1.46449	Kcnk18	0.00174243	2.05518	Tph2	0.0418624	5.72052
Nap1l5	1.14e-07	1.13466	Tmem106a	0.00337213	1.06558	Gpr83	0.0161733	1.34827	Ppef1	0.000410841	0.957692	1110018N20Rik	0.0137271	1.18336	Nefh	0.00180149	1.18206	Ccnl1	6.75e-06	2.36432	Arrdc4	0.00140172	1.40014	Parvb	0.00203598	1.65651	Ccl21a	0.0298829	1.84184
Fzd10os	5.16e-07	4.78812	Dcaf12l1	0.00335465	0.886215	Ids	0.0169088	0.511991	Pop5	0.000434082	0.71319	Sumo1	0.014486	0.39579	Trarg1	0.00181866	1.11036	Rarres2	1.1e-05	3.9161	Pim2	0.00134269	1.0626	Tuba4a	0.00195489	1.35899	Cnih2	0.0298962	1.06406
Smim35	6.34e-07	5.42323	Arpin	0.00337411	0.789511	Tram1	0.0171647	0.606129	Nbea	0.000449033	1.01138	Tceal9	0.0145752	0.614603	Tubb3	0.00247033	0.846715	Txnrd1	4.83e-06	1.78516	Fbxw7	0.00152172	1.07432	Scn8a	0.00196145	1.9383	Pla2g12a	0.0298681	0.908717
Ccdc92	1.39e-07	1.0612	Igsf21	0.00337326	0.953133	Ddx21	0.0168586	0.753186	Gm12744	0.000435138	0.96287	Fam174b	0.0146935	0.77024	Gpm6a	0.00195083	1.88785	Acsbg1	9.66e-06	3.84601	Tmem25	0.00141886	0.939975	Rasl10b	0.00432486	4.22775	Serpina3n	0.0325017	0.976575
Aig1	1.69e-07	0.957194	Ptprf	0.0035813	0.622363	H3f3a	0.0168299	0.545644	Rab3d	0.000472822	0.848867	Popdc3	0.0150607	1.0173	Dpysl3	0.00228468	0.718698	Nr4a1	1.25e-05	4.66109	Pid1	0.00216663	2.54327	Tnfrsf21	0.00193436	1.23676	Plp2	0.0309019	1.73305
Itga6	7.69e-08	1.83022	Gstp1	0.00398746	0.51777	Mras	0.0167592	0.544822	Rhoj	0.000626096	1.07053	Ptprd	0.0150502	1.25233	Nrcam	0.00189611	1.19496	H2-K1	3.23e-06	2.23725	Rgs7bp	0.00147508	0.894803	Tpgs2	0.00324165	0.953597	Ifit1	0.0316319	1.7815
Colgalt2	8.08e-08	1.59693	Gng2	0.00392196	0.669884	Adgrl3	0.0170315	0.938915	Calcb	0.000550132	1.25352	Cnp	0.0159149	0.806771	Rnf157	0.00202719	0.836402	Spire1	8.64e-06	2.17353	Dock4	0.00156955	1.51227	Gpr158	0.0020131	1.47111	Ets2	0.033332	1.42974
Gm13446	8.29e-08	3.10423	Smad5	0.00380767	0.794647	Myadm	0.0167923	0.658222	Homer2	0.00050149	1.01867	Gria1	0.0154686	1.19003	Tspyl4	0.00223684	0.702249	Ccdc50	5.64e-06	1.79055	Ppm1e	0.00160059	1.56874	Htra1	0.00245023	1.33395	Mrpl52	0.0343284	0.69333
Slc12a7	8.66e-08	1.94026	Bik	0.0037257	1.44335	Celf6	0.0169145	0.83839	Rasgrf2	0.000457737	1.31466	Zfp110	0.0167836	0.971489	Serpinb1b	0.0021141	1.66505	Sox10	1.38e-05	4.54582	Adgra3	0.00183222	1.77621	Htr1b	0.00310274	2.78271	Fscn1	0.0346641	1.82346
S100a4	1.67e-07	2.42225	Septin4	0.00376156	0.939215	Ftl1	0.0169713	0.474623	Cpne8	0.000669993	0.620991	Casp1	0.015827	1.20796	Igsf8	0.00207249	0.845223	Csrp1	6.48e-06	2.36623	Cdh11	0.00156881	1.41313	Kcnh2	0.00287096	2.17894	Arxes1	0.0346179	1.76467
Nkx6-2	3.5e-07	3.79168	Spink2	0.00418679	1.47653	Fmo1	0.0171914	1.19799	AI593442	0.000532287	1.11795	Nipa2	0.0162482	0.544398	Gga2	0.00207152	1.04544	Clcf1	9.03e-06	3.54119	Slc38a1	0.00159088	1.06889	Car10	0.00229894	1.75849	Efhd2	0.0330519	1.31713
Sncb	1.22e-07	1.48333	Fads1	0.00407763	0.635181	Atxn1	0.0172287	0.686608	Psd3	0.000565704	0.766855	Cspg5	0.0160124	0.964841	Popdc3	0.0023267	1.0473	Rps27rt	2.62e-06	1.49464	Epb41l4a	0.00160813	2.26999	Sh3bgr	0.00228855	2.73525	Rras	0.0354683	0.90444
Tuba1c	9.98e-08	1.77671	Bcl2	0.00387039	0.891765	Icmt	0.0176537	0.723787	6720468P15Rik	0.00054999	1.54017	Scpep1	0.0165216	0.859533	Tspan13	0.0021401	0.794474	Serbp1	8.34e-06	1.40999	Areg	0.00252808	3.6018	Cd164	0.00226082	1.00052	Dcbld1	0.0333085	1.25226
Scn7a	2.39e-07	1.29647	Rgs10	0.0040368	0.792118	Leprotl1	0.0181228	0.401038	Tagln2	0.000539542	1.52893	Cacna1e	0.0160714	1.33361	Nrn1l	0.00215227	1.24542	Irgm1	8.86e-06	3.26104	Ermp1	0.00171194	1.12257	Ogfrl1	0.00231646	1.25533	Panx1	0.0342636	0.731957
Slc17a6	1.37e-07	1.15491	Cacng3	0.00389142	1.49015	Rnase4	0.0175039	0.913651	Kcna6	0.000544863	0.863083	H3f3a	0.0170469	0.543319	Gpd2	0.00224998	0.814181	Ptp4a2	4.89e-06	1.21833	1700066M21Rik	0.00197871	1.46243	Tspan8	0.0022856	2.27442	Jak2	0.0337489	1.12712
Frmpd3	1.23e-07	1.73882	Sema4d	0.00393037	0.797653	Cyfip1	0.0179471	0.62814	Nalf1	0.000575289	0.973954	Mtfr1l	0.016882	0.543657	Gnao1	0.00258538	0.753479	Actb	3.61e-06	0.868566	Cnr1	0.00201822	1.8918	Tigar	0.00365988	1.92209	Nenf	0.0339918	0.720697
Dgkh	5.62e-07	1.33056	Prune2	0.0045956	0.674086	Msi2	0.0179581	0.670538	Grik4	0.000662522	1.16146	Macroh2a2	0.0192933	1.14671	Bbln	0.0023904	0.832981	Crip1	2.81e-06	2.7725	Hebp2	0.00233744	2.03303	Brms1l	0.00235295	1.30536	Cbfb	0.0392167	0.571084
Rab3a	2.53e-07	0.988827	Irf6	0.00429046	1.46284	Cxcl10	0.0179056	1.53365	Ift122	0.000596282	1.1437	Fxyd5	0.0179604	1.35119	B630019K06Rik	0.00247297	1.0841	Ddx21	9.82e-06	2.20536	Arhgef3	0.00237467	2.25201	Acyp2	0.00306488	0.81259	Kazn	0.0345558	1.1447
Fkbp4	1.18e-07	1.07438	Meg3	0.00423341	1.06556	Mrgprd	0.0209056	5.10177	Rab37	0.00060382	1.13555	Olfm1	0.0185039	0.541161	Prkcd	0.00273409	1.00744	Sfrp5	1.18e-05	3.90444	Fkbp1b	0.00189145	1.08324	Ralgapa1	0.00252244	1.31195	Ebf3	0.0353216	1.1487
Tsc22d3	2.68e-07	0.996159	Tnfrsf1a	0.00430469	0.714185	Tmbim1	0.0191422	0.572696	Ddit3	0.000627934	1.19492	Rab3d	0.0180421	0.624073	Nectin4	0.00260796	1.64896	Sf1	9.15e-06	1.6938	Tram1l1	0.00196746	1.30772	Ptgfr	0.0028127	3.15905	Gm1673	0.0364004	0.715524
Scn1a	1.5e-07	1.83168	Celf2	0.00428767	0.777786	Ppef1	0.0185128	0.637969	Phf24	0.000795706	0.758899	Cisd3	0.0186713	0.501941	Ppp1r2	0.0033663	0.667403	Tbc1d10a	1.09e-05	2.87198	Ssbp3	0.00209659	0.663977	Kcnd3	0.00260254	2.03473	Slc22a23	0.0364891	1.39083
Gm10605	1.74e-07	1.77239	Chd5	0.00426018	1.0986	Kpna2	0.0190351	0.558913	Serping1	0.000672999	1.28004	Sema4d	0.0182519	0.7052	Kcnk10	0.00267846	1.37936	Lhfpl2	1.4e-05	3.79051	Tnfsf13os	0.00271885	2.3358	Inka2	0.00271812	1.98381	Abcg2	0.0378608	1.39999
Atp5me	2.46e-07	0.929035	Spats2l	0.00419199	0.972516	Ldlr	0.0187567	0.577619	Spock3	0.000717486	0.898094	Eif4e	0.0187709	0.505639	Kcnk4	0.00271495	0.967561	Ednrb	1.19e-05	3.78766	Ankrd27	0.00210242	1.13411	Cdr1	0.00336991	2.8893	1110038F14Rik	0.0360193	1.13057
Ahcyl2	2.03e-07	1.64003	Psat1	0.00461461	0.687857	Parp12	0.0198965	0.825038	Fbxo31	0.000669918	0.789813	Trabd2b	0.0191867	1.29865	Lynx1	0.00280416	0.821685	Azin1	4.75e-06	1.46502	Kcnk1	0.00202789	1.43447	Tusc2	0.00309691	0.921484	Masp1	0.0397828	2.03442
Nkain2	1.94e-07	1.95026	Sncg	0.00515836	0.499405	Cnn3	0.0204356	0.797814	Pdk1	0.000755225	1.05097	Gstm2	0.0221985	2.54119	Galnt13	0.00282409	0.907875	Rps12	4.44e-06	1.35277	Ccdc141	0.00222663	2.00866	Srgn	0.0035572	2.97878	Stat2	0.038055	1.41041
Tm6sf1	2.03e-07	1.63603	Cntn3	0.0045069	1.24123	Gpr161	0.0191966	0.753858	Atrnl1	0.000775495	0.762969	Sdf2l1	0.0209114	0.817	Tmem229b	0.00281424	1.32878	Elf2	9.43e-06	2.24115	St3gal5	0.00252821	1.97066	Pcyt1b	0.00284377	1.23479	Sema4d	0.0359472	1.05358
Plcxd2	1.72e-07	1.58406	Dgke	0.0045955	0.747378	Syt4	0.0203622	0.622156	Camk2g	0.000945349	0.77193	Cmpk1	0.0200261	0.527023	Pigz	0.00285969	0.90139	Pdlim5	9.86e-06	2.41168	Slc35f4	0.00231388	1.60394	Arf3	0.0032162	1.22921	2900026A02Rik	0.0379536	1.36382
Sv2a	1.77e-07	1.35841	Gm45338	0.0047982	1.46857	Ddx5	0.0202572	0.392126	Erc2	0.000761194	0.74898	Mrpl23-ps1	0.0210431	0.709924	Irs2	0.00312326	0.957805	Sox4	9.97e-06	2.75262	Parvb	0.00219708	1.01779	Rnf112	0.00310874	1.85363	Nrn1l	0.0376024	1.1888
Tram1l1	4.93e-07	2.09274	Larp6	0.00475067	0.7398	Cd55	0.0209658	1.21503	Mrgpra2b	0.000749046	1.90733	Cacna2d1	0.0201528	0.674801	Mmd	0.00320475	1.17247	Adgrg6	1.74e-05	4.36208	Lzts1	0.00216314	1.39015	Rgs7bp	0.0037451	1.09331	Erg28	0.0398125	1.22199
Syt2	2.85e-07	1.7961	Dgkg	0.0049376	0.843917	Trim25	0.0197235	0.872165	Osbpl5	0.000730949	1.29256	Sh3kbp1	0.0205385	0.831214	Lix1	0.00332089	1.47043	Kdm6b	1.04e-05	2.38418	S1pr3	0.00225697	1.38427	Megf9	0.00325531	1.14663	Eeig2	0.0457463	0.782065
Lsamp	2.25e-07	1.27164	Ina	0.00485627	1.07486	Zc3h18	0.0205533	0.894888	Etv5	0.000807625	1.05895	C530044C16Rik	0.0214196	1.70973	Kif5c	0.00384209	0.725579	Rock1	6.92e-06	1.90397	Phactr2	0.00225776	1.22933	Smpd3	0.00293861	2.02017	Lyn	0.0421599	2.62254
Pcdh9	2.58e-07	1.43253	Dpyd	0.00497534	1.06602	Cyp2j12	0.0225271	3.09083	Prdm12	0.000881073	0.792783	Cystm1	0.0229918	0.440788	Ephx4	0.00343449	1.18425	Sgms1	1.18e-05	2.12264	Dynll2	0.00238609	0.807114	Robo1	0.00458546	2.74458	Ly6h	0.0401094	1.60938
B3gnt2	2.37e-07	1.61994	Abca5	0.00502485	1.0095	Grik1	0.0221528	2.35912	Ntaq1	0.000786987	1.0204	Rspo1	0.0212873	1.48	Igfbpl1	0.00371448	2.19462	Myo10	1.43e-05	3.28789	D930028M14Rik	0.00223741	1.28482	Maf	0.00322183	2.04893	Fkbp1b	0.0437028	0.83659
Gm27217	1.22e-06	4.09828	Slc10a6	0.00500776	1.20031	Rsad2	0.0204857	1.6782	Epn2	0.000813761	0.801778	Arpp19	0.0225095	0.469525	Klhdc8a	0.00363649	1.79272	F3	8.92e-06	3.798	Prss12	0.00236882	1.82937	Ank1	0.00315028	1.5724	Lipo3	0.0402266	0.998467
Rab11fip4	2.66e-07	1.21452	Anxa5	0.00577626	0.565014	Adam8	0.0204438	1.32229	Unc119	0.000852795	1.22996	Hrk	0.0220227	2.01089	Lrrc8c	0.00348841	1.00462	Csrnp1	1.68e-05	3.41769	Pnkd	0.00236704	0.78456	Ret	0.00486514	1.44067	Tubb2b	0.0442443	0.828419
Tceal6	5.85e-07	2.82071	5330434G04Rik	0.00558392	0.740604	Gpd1l	0.0205314	0.719626	Cthrc1	0.000819355	1.2452	Slc5a7	0.0221016	1.94351	Map2	0.00362884	1.08662	AI506816	1.26e-05	2.54977	Shox2	0.00392595	6.35199	Trim36	0.00430697	0.959254	Pmp22	0.0455095	0.787032
Cdh8	4.78e-07	2.10952	Slc4a8	0.00533652	0.845423	Mcl1	0.020639	0.719765	Tmem79	0.00089089	1.14347	Tspo	0.0229491	1.44535	Bdnf	0.00364513	1.02564	Arf4	7.64e-06	1.25702	Gabra2	0.00245886	1.14731	Atp1a1	0.00370074	1.02928	Ier3	0.04175	1.30561
Gyg1	5.46e-07	1.01653	Zbtb7c	0.00539035	1.42171	Sox4	0.0204021	0.971559	Nsg2	0.00094427	0.951789	Kctd11	0.0220307	1.08356	Arf3	0.00369894	0.647282	Iqgap1	9.9e-06	2.41922	Tsen15	0.00282	1.12054	Hapln4	0.00332406	2.6833	Pls3	0.0435228	0.821136
Ldb2	5.71e-07	1.29136	Slc16a2	0.00545597	0.765119	Kcnt1	0.0210179	1.03969	Zfta	0.000863964	1.07967	Dhx32	0.0225351	0.715801	Snx7	0.00369732	0.913226	Vcl	7.3e-06	1.99632	Mtap	0.00242642	1.02913	Plxna4	0.00368385	1.3162	Ar	0.0429116	1.32908
Fuom	4.81e-07	1.23775	Pls3	0.00548501	0.685268	Gm16364-1	0.0234208	3.29119	Sv2c	0.000970574	0.742973	Cyp1b1	0.0220905	1.50844	Map1b	0.00475948	0.603805	Wdr43	8.9e-06	1.70463	Atpaf1	0.0024586	1.02951	Ghr	0.00340741	1.41442	Ptprk	0.0447529	2.28795
Eno2	8.92e-07	0.970742	Zfp292	0.00552949	0.789096	Sdc1	0.021022	1.23424	Dpysl3	0.00121406	0.68296	Celf2	0.0222503	0.730082	Alcam	0.00419719	0.722974	Dhh	1.02e-05	3.81021	-224	0.00251885	1.64436	Pappa	0.00346476	2.15156	Alcam	0.0449837	1.09997
Slc2a13	7.2e-07	1.91034	Cd9	0.0066167	0.726933	Paqr6	0.0212356	1.3201	St8sia3	0.00096649	1.03056	Lhfpl6	0.022316	0.920769	Pak3	0.00384198	0.959375	Cttnbp2nl	1.01e-05	2.75531	Chn2	0.00345823	2.96104	Cpe	0.0054754	1.02639	Htra1	0.0434335	1.03309
Cnnm1	5.14e-07	1.76158	Ncam1	0.00558786	0.781147	Adamts1	0.0211688	1.2417	Paqr4	0.000929309	0.836085	Gpsm3	0.0229301	1.43977	F730043M19Rik	0.00387815	2.2926	Col5a1	1.84e-05	4.41681	Gm37065	0.00276558	1.90164	H2bc4	0.00564828	1.17995	Kcnk10	0.044361	1.41092
Mt2	6.15e-07	1.41853	Abcc4	0.00567634	1.06336	Ctdspl	0.0212046	0.913594	Camk2a	0.000925133	1.07162	Tagln2	0.0233943	1.1077	Hebp2	0.00402801	1.32732	Pros1	1.75e-05	3.42443	Tmem126b	0.00254839	0.938609	Gm31793	0.00606963	2.86608	Prkg2	0.0450599	1.39873
Ndrg3	5.61e-07	1.19439	Tshz3	0.005722	0.749057	Stk40	0.0212072	0.779246	Cds2	0.00106295	0.691397	Clmp	0.0236293	0.633132	Etv1	0.00399827	1.63825	Ppp1r14c	1.93e-05	3.31415	Snx7	0.0025333	1.04942	Magi3	0.00358092	1.1587	Camk1	0.0458815	0.802794
Fmc1	6.06e-07	1.01664	Nrip1	0.00652342	0.752889	Myt1l	0.0222582	0.484033	Ccn4	0.00111967	1.81491	Mcur1	0.0235035	0.771165	Lef1	0.00405508	1.9437	Sgce	1.39e-05	2.28963	Kcns1	0.00368241	2.9714	Cadm3	0.00362247	1.20687	Ppp1r2	0.0520458	0.691302
Ppm1e	7.43e-07	1.82632	Mgll	0.00666167	0.739273	Ina	0.0214823	0.846956	Tbl1xr1	0.00100481	0.776509	Angptl2	0.0238933	1.02322	Rida	0.00415891	0.939825	Tgfbr3	2.02e-05	3.59468	Wipf3	0.00266636	1.21701	Syt3	0.00552728	2.55783	Kcnab1	0.0458799	1.51541
Rbms3	1.93e-06	0.854411	Gpr160	0.00717214	1.91779	Bst2	0.0218973	0.786029	Mknk1	0.000988819	0.84629	Gm12918	0.0248283	0.952382	Fam78b	0.00403225	0.937868	Brd2	1.4e-05	1.77545	Lgi2	0.004427	6.03892	Scn10a	0.00560676	1.8493	Ppfibp2	0.0460936	1.29333
Qrfpr	1.97e-06	3.01491	Arid4b	0.00685354	0.645454	Tspan14	0.0216982	0.909468	Rab27a	0.000977927	0.973237	Tmem196	0.0243084	1.40799	Slc37a1	0.00486496	1.78269	Rhbdf1	2.03e-05	3.4543	Pag1	0.00273125	1.80498	Gm13523	0.00525352	3.38859	Zfp667	0.0475864	1.39503
Tln2	8.04e-07	0.973863	Nck2	0.00666567	0.907558	Zswim6	0.021744	0.755783	Mindy3	0.00107229	0.66311	Rps27l	0.0242884	0.454524	Mxra7	0.0040838	0.812636	Bpgm	1.82e-05	2.49561	Osbpl1a	0.00307487	1.44561	Rims1	0.00367919	1.22489	Prokr2	0.0577639	3.64546
Unc80	8.83e-07	1.38179	Dusp26	0.00711075	0.708468	Zcchc14	0.0221571	0.866345	Tanc1	0.00100108	0.89806	Stac	0.0244692	0.759451	Snhg18	0.00407954	1.66803	Dkc1	1.59e-05	2.03252	Homer2	0.00319174	1.37495	Tmc6	0.00468656	2.16916	Cacna2d1	0.0487468	0.916673
Pde1c	1.1e-06	1.66786	Ppp2r2b	0.00700537	0.572662	Zmat4	0.0217996	0.701585	Adam23	0.00122175	0.938085	Nipsnap3b	0.0249033	0.572785	Rps6ka5	0.00419955	1.19272	Junb	1.95e-05	2.83397	Cadm3	0.00279066	0.82821	Lmo1	0.00475277	1.69938	Smim3	0.0490311	1.24322
Sphkap	9.37e-07	1.76376	Sos2	0.00689923	0.786705	Sez6l	0.0238496	1.83756	Gmfb	0.00117898	0.502368	Aqp1	0.025795	0.690928	Insrr	0.00522227	3.42394	Gbp3	1.38e-05	2.55009	Nexn	0.00314761	1.65315	Rapgef4	0.00453442	1.0856	Kntc1	0.0610648	2.72616
Ctxn3	1.39e-06	2.46168	Tln2	0.00719043	0.552952	Dpp6	0.0228308	0.497217	Ptgir	0.00115256	1.30348	Minar2	0.0250888	0.840847	Cldn9	0.00624129	5.03112	Frmd6	2.51e-05	4.12069	Gm47551	0.00295819	1.32264	Fst	0.00392139	2.66205	Nap1l5	0.0496906	0.827734
Il1rapl1	3.87e-06	2.72043	Shisa5	0.0070728	0.609694	Socs7	0.0225329	0.650922	Stmn4	0.00104674	1.10625	Cebpzos	0.0266962	0.618692	Gm42164	0.00634818	5.73473	Acot1	2.74e-05	4.46592	Gsto1	0.00287933	0.949345	Adam22	0.00396799	1.28528	H3f3b	0.0547553	0.693982
Dyrk3	2.27e-06	1.68439	Lancl3	0.00778089	2.13845	Trpv1	0.0234362	0.844477	Cpt2	0.00105177	0.832099	Rab18	0.0270467	0.461754	Iqsec2	0.00451246	0.97061	Flna	2.01e-05	3.10102	Crhr1	0.00331194	3.02874	Cds1	0.00403197	1.44627	Stxbp5	0.0495332	1.01243
Ccnd2	1.36e-06	2.14821	Grip1	0.00757055	0.760498	Cyp4f39	0.0263156	4.15969	Pnma8a	0.00108535	1.11612	Ece2	0.0288726	1.08227	Prkar2b	0.00450341	1.05206	Plce1	1.82e-05	3.23177	Brdt	0.0038284	1.89831	Cela1	0.00557849	2.42463	Krt1	0.063228	3.44526
Scn4b	1.42e-06	1.73576	Map9	0.00756316	0.643003	Mboat2	0.0234547	1.1485	Cpne3	0.00117201	0.857981	H3f3b	0.0283565	0.477909	Serpina3n	0.00543199	0.772493	Mt1	4.9e-06	1.49466	Tesc	0.00356289	1.76446	Fkbp5	0.00638049	1.98871	Gng8	0.0494691	1.76858
Crtac1	1.7e-06	1.51312	Mycbp2	0.00818949	0.500398	Jund	0.0232478	0.480028	Gpr35	0.0010998	0.972436	2310057M21Rik	0.0281829	0.732057	Kcna6	0.00461266	0.900737	Ptpn21	1.75e-05	3.45429	Pik3r3	0.00323207	1.17466	Tsc22d3	0.00436784	1.22188	Fbh1	0.0508071	0.96377
Gm41077	3.12e-06	2.66301	Mtss1	0.00795846	0.600158	Irgm1	0.0235015	1.06707	Vwa5a	0.0012848	0.634178	Nudcd2	0.0285346	0.943084	Serpinb1a	0.00458198	1.62769	Ece1	1.67e-05	2.20163	Plp2	0.00324046	1.70153	Tmem108	0.0057896	4.13918	C1qtnf1	0.0505416	0.960063
Ndufa3	2.09e-06	0.821748	Slc36a1	0.00809105	0.639729	Jak2	0.0233821	0.694292	Lingo1	0.00118668	1.056	Gng2	0.0275543	0.615407	Dock7	0.0049834	1.0101	Hnrnpab	1.28e-05	1.31416	Chrna4	0.00463111	3.71974	Prkacb	0.00434658	1.05042	Nelfe	0.0507885	0.736772
Dok4	2.2e-06	1.09211	Cc2d1b	0.00786415	0.62522	A3galt2	0.0252232	1.87478	Pigz	0.0012613	0.898829	Steap3	0.0278717	0.75086	Atrnl1	0.00464871	0.751652	S100a1	2.02e-05	2.74208	Gprc5c	0.00325781	1.13459	Scp2	0.00447446	0.912803	Plxna4	0.0506449	0.968811
Tnik	2.26e-06	1.20572	Thsd7a	0.0080393	0.818681	Hnrnpa3	0.0240919	0.391825	Jup	0.00130804	0.729184	Nenf	0.0294441	0.615117	Nefl	0.00522068	0.924656	Klf4	2.66e-05	4.08313	Kcnip2	0.00362932	2.3583	Elovl4	0.00450031	1.0758	Ptprd	0.0520383	1.45397
Osbp2	3.44e-06	1.91	Avpr1a	0.00795727	1.1365	Col4a1	0.0235382	1.47251	Man1a2	0.0014007	0.714202	Lancl3	0.0280504	1.5332	Fam81a	0.00468531	1.19784	Rbm39	1.32e-05	1.33461	Elovl4	0.00331257	0.894955	Rph3a	0.00462143	1.56718	Crem	0.0535808	0.863785
Trp53i11	5.39e-06	3.07453	Arfgap3	0.00851614	0.536513	Stard13	0.0246469	0.887618	Evi5l	0.00139069	0.763909	Gpr83	0.0294517	1.53227	Dock5	0.00477656	0.999401	Hsd17b11	2.1e-05	2.29147	Serpinb1a	0.00323551	1.74817	Six4	0.00540521	1.62353	Cadps2	0.0518031	1.71392
Gm49743	2.95e-06	1.81558	Snx18	0.00803142	0.739892	Nbl1	0.0240681	0.818393	Rnf157	0.0014099	0.790865	Tmem30b	0.0292641	1.88012	Mdfic2	0.00488414	1.7604	Clk4	1.24e-05	1.71235	Thsd7a	0.00351941	1.01851	Limk1	0.00622104	1.70554	Pam	0.0526742	0.944864
Wls	3e-06	1.34264	Capn5	0.00858103	0.661664	Tnfaip3	0.0240879	1.64217	Rasgrf1	0.00138678	1.2687	Map3k5	0.0291149	0.996721	Lhfpl4	0.00533988	0.732263	Plat	1.86e-05	2.85696	Blvra	0.00409436	1.22548	Elavl2	0.0046832	1.17335	Ramp3	0.0548151	2.4803
Rell2	4e-06	1.24051	2900079G21Rik	0.00822707	1.06057	Pabpc1	0.0244747	0.468806	Dgkh	0.00177805	0.893473	Stk26	0.030003	1.37239	Dipk2a	0.00515426	1.27957	Atp1b2	2.39e-05	3.1298	Ccdc172	0.00329575	2.23983	Nudt7	0.00561435	1.99466	Zfp467	0.0528041	1.14213
Edil3	2.92e-06	0.959965	Rad50	0.00849951	0.697711	Slc1a5	0.0241097	1.05663	Smim43	0.00142237	1.57076	Aplp1	0.0298391	0.552123	Olfml3	0.00512292	1.57951	Ugt1a6a	2.9e-05	4.01348	Susd2	0.00340771	1.03064	Eif1b	0.0061894	0.86496	Zfp941	0.0536671	0.949462
Mgst3	5.48e-06	1.05747	Prr14l	0.00852911	0.741996	Gatm	0.0251907	0.804863	Casp3	0.0015327	0.915661	Bcat2	0.0308467	0.716874	Tmem176b	0.00597998	1.00706	Sec63	1.75e-05	1.5569	Lingo1	0.00345012	1.08952	Fez1	0.0068016	1.021	Krr1	0.0567613	0.756843
Fam162a	5.07e-06	0.732501	Rnf145	0.00873952	0.571918	Cdk15	0.0243651	0.691278	Bco1	0.00193564	2.76385	Dedd	0.0333956	1.09359	Akap6	0.00565344	0.700208	Tra2b	1.39e-05	1.34046	1700025G04Rik	0.00362944	0.940029	Ttll7	0.00782936	1.13831	Bves	0.0539182	1.61579
Il22	1.26e-05	6.751	Osbpl8	0.00875391	0.597586	Mgat5b	0.0244075	1.19843	Epha4	0.00157695	1.91527	Cbr3	0.0306295	0.698402	Dact3	0.00533242	1.11207	Herpud2	1.03e-05	1.41973	Polr3g	0.00367547	1.18046	Amotl1	0.00507228	1.16414	Snca	0.0542643	1.68991
Camk1g	4.85e-06	1.95443	Cnih2	0.00893594	0.741608	Itgav	0.0255117	1.16923	Casz1	0.00158971	1.27639	Tmsb15b1	0.0343675	1.6903	Rigi	0.00530836	1.20216	Ikzf5	2.1e-05	2.03922	Gm39244	0.00531919	3.87184	Tpd52l1	0.00796666	3.07224	Ncdn	0.0568266	0.873611
Lrrfip1	4e-06	1.09913	Ap1s2	0.009167	0.501938	Prkca	0.025147	0.872067	Fam83d	0.00211012	2.15173	Pnma8a	0.0310974	0.815553	Clrn1	0.00547458	1.9101	Prss23	2.62e-05	3.96943	Trpc3	0.00368533	1.78219	Gm4631	0.0063241	0.895093	Acly	0.0548473	0.896925
Paqr4	3.15e-06	1.09129	Kcnmb2	0.00919262	0.985251	Tmem200a	0.0261487	1.81997	Isyna1	0.00177799	1.21332	Arpin	0.0312327	0.681856	Diaph3	0.00646655	2.21837	C4b	3.66e-05	4.85232	Agtr1a	0.00487983	3.6397	Tagln2	0.00902853	1.70076	Lgmn	0.0554562	1.02267
Sbk1	4.14e-06	1.37153	Trpm3	0.00914271	0.706304	Sertm1	0.0251996	1.1386	Abat	0.00170967	1.04323	AA467197	0.0322695	1.67063	Aprt	0.00595495	1.18868	Tns3	3.04e-05	3.69199	D130079A08Rik	0.00396188	1.94513	Bola2	0.00579006	1.18616	Rnf152	0.0642618	2.7955
Fahd2a	3.65e-06	1.25319	Fgd3	0.00957172	1.40725	Gm48283	0.0256173	1.01261	Dnah7a	0.001667	1.56425	Ttll5	0.0324135	0.683893	Amz1	0.00601031	1.46734	Nfix	3.23e-05	3.55264	Gm14295	0.00394549	1.0088	Rbfox3	0.0058726	1.17759	Lingo2	0.0594947	1.30112
Ednra	6.74e-06	3.34414	Brip1os	0.00935376	0.644079	Rnd3	0.0268878	0.789081	Fchsd2	0.00195501	0.753493	Adh7	0.0362919	2.01586	Kcnq5	0.00663839	2.01802	H2-D1	7.4e-06	1.49283	Atp2b2	0.00426715	1.43607	Gm27177	0.00560903	1.51802	2310057M21Rik	0.0559695	0.785257
Inpp5j	3.92e-06	1.31889	6330403K07Rik	0.00985856	0.990282	Dgkh	0.0265583	0.631068	Snap91	0.00232976	0.589446	Dedd2	0.0339919	0.667743	Kcnb2	0.00673798	0.690423	Fat1	3.49e-05	3.98358	Slc16a9	0.00435076	1.81003	Thsd7a	0.00703041	1.28361	Neto2	0.059768	1.24906
Muc15	1.32e-05	4.30797	Akr1b1	0.0103553	0.523691	Abca5	0.026081	0.852943	Mapt	0.00208667	0.67479	Ct55	0.0368747	1.79201	A430103D13Rik	0.00707842	1.52061	Pdlim4	3.2e-05	4.0105	Olfm1	0.0044758	0.740239	Emc9	0.00580601	0.973753	Lst1	0.0612555	2.51798
Cabp1	3.96e-06	1.44875	Ddx3y	0.00986507	1.17338	Axl	0.0260046	1.61071	Sox11	0.00197049	0.938488	Nell1	0.0369774	1.83414	Ptprs	0.00725832	0.844296	Ntrk2	2.5e-05	2.96123	Vamp1	0.00446236	1.27357	Dynll2	0.00626331	1.0914	Hspb1	0.0580841	1.17096
Tfrc	5.39e-06	1.26162	Ttll5	0.010135	0.734004	Dtnbp1	0.0261468	0.570683	Ache	0.00206349	0.817957	Zfp560	0.0365954	0.645146	Clu	0.0069754	0.955023	Pou3f1	4.08e-05	5.01516	Plcxd2	0.00417683	1.191	Dlgap1	0.00592203	1.61133	Pcdh9	0.0583674	1.13913
Ppif	4.65e-06	1.27674	Snhg11	0.0101748	0.875001	Plpp4	0.0267577	0.778612	Dhx57	0.00205563	0.840216	Mtln	0.036249	0.494993	Sytl2	0.0073626	1.06549	Igfbp4	3.13e-05	3.5962	Tusc2	0.00465381	0.593889	Greb1	0.0091128	3.17774	Rap1b	0.0624482	0.575278
Arg2	5.32e-06	2.75817	Mmp24os1	0.0102851	0.627777	Bcan	0.0263593	1.45176	Cyp4b1	0.00244218	2.45095	Stmn2	0.0392619	0.547537	Nbea	0.00754007	0.920437	Nid1	2.89e-05	3.71264	Fndc4	0.00458906	1.21639	Camk1d	0.00776262	1.76002	Acsl3	0.0597871	0.964159
Tspyl4	1.19e-05	0.812654	Nol4l	0.0103971	0.636109	Samd14	0.0265499	0.538787	Rasgrp1	0.00243834	0.906021	Fmo5	0.0367446	1.13826	Cystm1	0.00858728	0.572861	Itpr3	3.37e-05	3.6758	Dlg4	0.00436757	0.961564	Creg2	0.00664459	2.57877	Ahr	0.0588154	1.70225
Hcn4	8.05e-06	1.70754	Ash1l	0.0104835	0.578432	Entrep3	0.0265452	0.500345	Slc4a11	0.00209162	1.39808	Fam241a	0.0372384	0.855783	Isl2	0.00836075	0.686414	Baz1a	3.04e-05	2.84895	Scn1b	0.00470543	1.12621	Lcn2	0.00841233	4.53921	Prdm8	0.0662298	1.76705
Ndp	6.14e-06	1.57019	Itpkb	0.0103943	0.866357	Ccar1	0.0268956	0.413103	Nmb	0.00237479	1.243	Ppfibp2	0.0375177	0.8769	Amigo3	0.00820431	0.914194	Por	2.16e-05	1.68646	St6galnac5	0.00451278	1.25391	Adam11	0.00588412	1.56854	Med11	0.0593455	0.823215
Dipk1b	5.72e-06	1.01709	Stk24	0.0106527	0.849244	Crnkl1	0.0277798	0.864389	Pcyt1b	0.00213215	0.859747	Serpinf1	0.0379456	0.529493	-256	0.00865219	1.39956	Cdkn1a	1.18e-05	1.9339	Phf24	0.00446237	0.826607	Pla2g12a	0.00971811	0.868741	Cds2	0.0596092	0.750005
9630001P10Rik	2.09e-05	4.31357	Sox11	0.0107616	0.751781	Gm37335	0.0272974	0.715611	Lonrf2	0.00233612	0.676157	Rims3	0.0382941	0.537898	Nedd4l	0.00910621	0.772148	Tap1	3.03e-05	2.7314	Grm8	0.00522067	2.49079	Tmod1	0.00738795	1.26895	Tspan6	0.0643234	1.29394
Dmac2	9.74e-06	1.33392	Mllt10	0.0108097	0.727741	Calca	0.02857	1.43104	Nrsn2	0.00245473	0.959179	Tmtc4	0.0385951	0.607736	Folh1	0.00864239	1.3478	Dhx15	2.06e-05	1.34811	Rims1	0.00476278	1.01621	Gap43	0.00989508	1.4036	4933412E12Rik	0.0736316	3.29667
Pclo	7.32e-06	1.02884	Dhx32	0.0109926	0.593529	Cxcl16	0.0272177	1.74049	Caly	0.0022168	0.918162	Tmem158	0.039116	0.752166	Mgst1	0.00894943	1.36359	Mybbp1a	2.49e-05	2.01889	Acp3	0.00455804	2.06487	Slc16a9	0.00772536	2.32811	Gnb4	0.0671932	0.91707
Arhgef9	7.78e-06	1.10029	Serpini1	0.0108138	0.6848	Ifi203	0.027117	1.62552	Nptxr	0.00221993	0.833321	Fbxo6	0.0392142	0.638226	Snap91	0.00899677	0.678407	Fgfr1	2.69e-05	2.50583	Grm4	0.00457125	1.44879	Mrpl52	0.00644443	1.06139	Cst3	0.0622849	0.587484
Nek6	8.17e-06	1.22714	Ugcg	0.0114566	0.583818	Fbln2	0.0275886	1.40061	Plppr2	0.00224528	0.846957	Amn1	0.0401303	0.643735	Amhr2	0.00902635	2.08014	Erdr1x-1	2.1e-05	2.41241	Decr1	0.00490587	1.18346	Nbea	0.0063039	1.40407	Prmt2	0.0620093	0.73193
Rprm	8.03e-06	1.4689	Ehbp1l1	0.0120125	0.684931	Dop1b	0.0276274	0.650368	Map9	0.00248935	0.675445	Klhl2	0.0411236	0.758977	Angel1	0.00910145	0.772996	Rrp15	3.7e-05	2.70146	Gm11496	0.00562796	2.17403	Kcnq2	0.00621306	1.20047	Rigi	0.063135	1.10153
Arhgap24	8.31e-06	1.55798	Nr1d2	0.0116625	0.704333	Sprtn	0.0286545	0.977939	Cd24a	0.00271077	1.2352	Dpysl3	0.0409112	0.521142	Ly6h	0.00965794	1.73773	Tjp1	3.15e-05	2.85082	Gpr22	0.00514067	1.33856	Chp2	0.00684829	2.61551	Eef2k	0.0655924	1.30094
Tomm5	8.64e-06	0.763614	Apc	0.0117664	0.473522	Ptprm	0.0282665	0.694287	Calcrl	0.00233885	1.74958	Fam221b	0.0438738	0.811924	Dlg4	0.0105534	1.23057	Gng12	3.05e-05	2.61945	Car2	0.00503005	1.94931	Lrrtm3	0.00885498	2.11735	Slc45a3	0.0682763	1.40153
Hsdl2	9.66e-06	0.896573	Baz2a	0.0119798	0.610602	Adgrf5	0.0286867	2.08024	Rasa4	0.00234061	0.907956	Rasl11a	0.0436084	0.990932	Pcdhac2	0.00971193	1.05449	Snhg1	3.05e-05	2.18004	Cds1	0.00614731	1.46438	Tmem250-ps	0.0100447	1.84922	Dcaf12l1	0.0648408	0.993743
Tmem72	1.51e-05	2.41778	Celsr2	0.012205	0.696646	Pde7b	0.029621	2.1846	Endod1	0.00268863	0.640701	Spata31f1a	0.0465462	2.6421	Wdfy2	0.00976628	0.903315	Ubc	1.62e-05	1.3335	Btg3	0.0051083	1.104	Prune2	0.00823384	1.10125	Wasf2	0.066115	0.923901
9130230N09Rik	9.44e-06	1.89348	Slc2a13	0.0121399	1.0019	Nadk	0.0283725	0.566517	Sh2d3c	0.00234162	1.07238	Cat	0.0441885	0.480539	Fam124a	0.00949689	1.35696	Sod3	4.6e-05	4.35988	Riox2	0.00561688	1.18917	Micu3	0.00713274	1.24498	Adcy2	0.0713981	0.864182
Dtnb	1.24e-05	1.27941	Clvs1	0.0124554	0.754497	Gnl3	0.0294541	0.596253	Gga2	0.00245408	0.895192	Dusp28	0.0480654	1.38877	Ica1l	0.00958063	0.86423	Col5a2	4.2e-05	4.19668	Cdr1	0.00545536	1.86183	Kcng4	0.0105435	3.50761	Gm45441	0.068112	1.60047
Rcan2	1.3e-05	1.10881	Gpr26	0.0123495	1.21886	Ccdc68	0.0294436	1.58661	Capn1	0.0023537	1.08733	Serhl	0.045087	0.592274	Chrm2	0.0111441	2.95494	Nip7	3.01e-05	1.78529	6720468P15Rik	0.00680823	2.15129	Nfic	0.00707945	1.1169	Iqcb1	0.0703126	0.649336
Sort1	9.69e-06	1.39521	Gm16536	0.0124366	0.849647	Herpud1	0.0290492	0.607763	Rab27b	0.00247518	0.823815	Fkbp1b	0.0471176	0.503852	D130009I18Rik	0.00968279	0.940551	Slc5a3	4.2e-05	2.72501	Cntn4	0.00610375	2.27722	Tmem100	0.00872013	1.54537	Fth1	0.0670959	0.615621
Gabrd	9.98e-06	1.77419	Sez6l	0.0123972	1.55507	Serpinh1	0.0294618	1.47781	Gabbr1	0.00264269	0.557505	Sh3gl3	0.0465889	1.03167	Polr3g	0.0099214	1.02992	Litaf	1.48e-05	2.1247	Arhgef4	0.0064315	1.28939	Gm45507	0.00776558	1.47958	Prkcd	0.0689245	0.994165
Nr1d1	1.08e-05	1.32799	Aplp1	0.0129366	0.529736	Neo1	0.0301431	0.875572	Tmem150c	0.0024355	0.901428	Sqstm1	0.0487387	0.289112	Zfp979	0.0101294	1.25284	Tmem123	3.85e-05	2.71821	-54	0.00586185	1.59442	Gm49743	0.00790096	1.91465	Trhde	0.0728255	2.76216
Rab15	1.21e-05	1.25026	Acot11	0.012426	1.18416	Trim56	0.030266	0.640832	Brinp2	0.00244807	1.0943	Impact	0.0472255	0.518742	Neto2	0.010028	0.906387	Lhfpl6	1.66e-05	1.98757	Fbp2	0.00722868	3.81198	Mmp15	0.0069377	1.41577	Gm4208	0.0740204	3.54099
Mpped2	1.33e-05	1.7552	Pcsk1n	0.0129803	0.47381	Met	0.0294486	1.44356	Lipa	0.00252668	0.966642	Ap3m2	0.0477446	0.679258	Vwa7	0.0104945	0.875607	1810055G02Rik	2.65e-05	2.13323	Sncb	0.00570321	1.20336	Epb41l3	0.00768054	0.993103	Fstl1	0.0729795	0.831811
Gm47163	1.52e-05	1.17591	Samd14	0.013186	0.557696	Ube2l6	0.0295505	0.558161	Fut11	0.0027912	0.66317	Car12	0.0505618	2.01748	Dmxl2	0.0106118	0.624451	Lama2	4.65e-05	4.35954	Gm12953	0.00577118	1.70332	8030453O22Rik	0.0105801	3.32879	Ninj1	0.0698488	0.694699
Eif1b	1.99e-05	0.753274	Psd3	0.0125154	0.597112	Glul	0.0303659	0.568861	Cbfa2t3	0.00269614	1.53212	Tubb5	0.0500022	0.397632	Kcna4	0.0106578	1.04445	Rif1	4.09e-05	2.37211	Mrgprx3-ps	0.00739506	3.75825	Epb41	0.00795426	1.46734	Tmsb15l	0.0740051	1.17809
Grin3a	1.62e-05	1.35468	Nr2f2	0.0128303	0.596666	Ssr3	0.0304021	0.379058	Agtrap	0.00274187	0.9567	Rcc1	0.0489018	0.702513	Bend6	0.0110454	0.670918	Mpz	3.68e-05	3.93766	Stbd1	0.00559193	0.931265	Stxbp5	0.00933667	1.52432	Rnf149	0.0698529	0.780037
Osbpl6	1.87e-05	1.269	Pclo	0.0136311	0.526218	Tnfrsf1b	0.0310039	1.62335	Meis2	0.00298684	1.30943	Egfl7	0.0495633	0.62146	Micu3	0.0108889	0.74113	Ddx3x	2.21e-05	1.17069	Nsf	0.00587379	0.762559	Calm3	0.00842821	1.18612	Lyrm1	0.0701332	0.871221
Hhatl	2.95e-05	2.6087	Slc66a3	0.0130951	0.598775	Irgm2	0.0303622	0.851228	Scn9a	0.00348244	0.705247	Dnase1l1	0.052763	1.5038	Dmtf1	0.0120625	0.950641	Phlda3	3.51e-05	2.84995	Glrx	0.0059447	1.19183	Unc119	0.00792407	1.50293	Kbtbd4	0.0722814	1.18742
Adk	2.61e-05	0.954565	St8sia2	0.0135519	1.98851	Ppfibp1	0.0309104	1.05958	Idh1	0.00346412	0.604308	Zdhhc2	0.0512591	0.444975	A330084C13Rik	0.0109126	1.28528	Prss35	5.63e-05	4.43384	Nbas	0.00715041	1.32077	Ccp110	0.00829653	1.00725	Chrm2	0.0778007	2.73315
Nefh	3.32e-05	1.25113	Hltf	0.0131173	0.653026	Fgf2	0.0305863	1.19328	Rnasel	0.00320519	0.993278	Tmem219	0.0526304	0.941654	Bcat1	0.0110546	1.68524	Limch1	4.78e-05	3.25637	Coro6	0.00751621	2.34311	Camk2n2	0.00795359	1.18485	Gdpd2	0.0845172	3.44762
Fbxo9	1.73e-05	0.935143	Il10rb	0.0132229	0.736543	Dip2b	0.0307015	0.604399	B230219D22Rik	0.00360865	0.540779	Fam237b	0.049667	1.28067	Cartpt	0.0119189	1.57388	Atf4	1.52e-05	1.2937	Lypla1	0.0065943	0.91986	Jup	0.00781191	1.08329	Rtp4	0.0723919	1.34637
Sacs	1.74e-05	1.09439	Prex1	0.0131644	1.139	Kdm6b	0.0310244	0.895275	Dok5	0.00326031	1.59044	Abhd17c	0.0513518	0.664481	Fam131b	0.0130452	0.998302	Zfp36l2	4.78e-05	3.5479	Rps6ka1	0.00618509	1.73047	Zfp385b	0.00803231	1.31978	Snhg3	0.074355	0.979945
Serpini1	3.08e-05	0.905445	Epb41l3	0.0149013	0.488546	Sppl2a	0.0313332	0.587128	Cdk17	0.00348963	0.886921	Galt	0.0502508	0.669512	Kcnj3	0.014347	2.32367	Otud1	5.05e-05	3.61352	Eno2	0.00743191	0.638044	Kcnab2	0.00846516	1.23338	Ctxn1	0.0777317	0.877351
Necab1	2.11e-05	0.992297	Sgsm2	0.0134538	0.854745	Acly	0.0311174	0.567883	Brinp1	0.00342539	0.802451	Gm49027	0.050373	0.633044	Tpgs2	0.0124267	0.617451	Ccnd1	5.5e-05	4.09349	Mturn	0.00627093	0.893794	Sytl3	0.00857735	1.17132	Zfp428	0.0733775	0.71685
Ralyl	1.93e-05	0.877557	Hyi	0.0136638	0.552145	Bdp1	0.0313941	0.711573	Pcolce2	0.00347132	1.06532	Gskip	0.0513473	0.500322	Atp13a2	0.0123981	0.696567	Paqr6	4.96e-05	3.48778	Tacc1	0.00681487	1.11123	Rpgrip1l	0.0106921	1.96677	1810037I17Rik	0.0783033	0.546171
Mpp3	4.52e-05	2.94831	Tmem164	0.0135944	0.71509	B3gnt6	0.0313644	1.06274	Cdh15	0.00352334	1.32497	Tbc1d8	0.0517942	0.817877	Ar	0.0124145	1.0231	Slc35f1	3.31e-05	2.80712	Abca6	0.00655792	2.02924	Zswim7	0.00880031	1.22097	Prdx4	0.0748464	0.86896
Macrod1	4.31e-05	2.03877	Ypel1	0.0136098	0.967792	Ankrd50	0.0326754	0.618657	Dapk1	0.00346252	0.927413	Cd44	0.0537338	0.668326	Nlgn2	0.0125717	0.851523	Ryk	4.68e-05	2.24105	Mef2c	0.00662894	1.17039	Sesn3	0.00892058	1.43109	1700025G04Rik	0.0748979	0.744811
Lrrn1	2.2e-05	1.24191	Zmym5	0.0143042	0.550683	Ptprz1	0.0317466	1.31258	Slc7a14	0.00369519	0.78168	Erlin1	0.0516942	0.727935	Mad2l2	0.0131446	0.763569	Slc38a2	2.23e-05	1.34973	Elavl2	0.00666556	0.812438	Slirp	0.00841871	0.854146	Nlrc5	0.0782544	2.01567
D130009I18Rik	2.62e-05	1.25328	Nr2c2	0.0141297	0.675162	Cd14	0.0322492	2.08056	Chac2	0.00387202	0.662581	Mrgbp	0.0535059	0.905612	Col24a1	0.0155279	3.07993	Col1a2	5.23e-05	4.11628	Adam11	0.0067438	1.2346	Rcan1	0.0092795	1.1162	Matcap2	0.074243	0.945071
Epb41	2.89e-05	1.102	Cntnap5a	0.0142996	0.975579	Cstb	0.0315682	0.50528	P4ha3	0.00358509	0.860631	Gm39090	0.0527767	0.880741	Ppm1h	0.0129283	0.750685	Maff	4.68e-05	3.22482	Kcnip3	0.00713808	1.03974	Dock5	0.00865474	1.41189	Gprasp1	0.0746859	0.782745
Syt3	2.9e-05	1.70029	Spag9	0.0146331	0.433037	9430021M05Rik	0.0317484	0.837481	0610040J01Rik	0.00365195	1.31923	Magt1	0.0544082	0.663838	Sv2b	0.0130907	1.3686	Nxf1	4.21e-05	1.82468	Glcci1	0.00867825	1.66335	Ptger3	0.00969788	2.0007	Bms1	0.0758003	0.838382
Mmp24os1	2.97e-05	0.904718	Ice1	0.0142781	0.601168	Dido1	0.0322909	0.717986	Ddah1	0.00369945	0.833132	Dph6	0.0571881	0.754409	Ap3m2	0.0133346	0.763149	Plpp3	4.03e-05	3.27844	2410018L13Rik	0.00824169	2.46726	Hba-a2	0.00888619	2.47127	Cdhr1	0.0747773	1.4956
Flrt2	3.18e-05	1.50448	Myadm	0.0143751	0.638271	Ctnna1	0.0329657	0.533091	Nrn1l	0.00377181	0.985749	Vamp8	0.0561385	1.02585	Ust	0.0146633	1.59557	Nolc1	2.89e-05	1.59408	Aplp2	0.007476	0.814707	Bend6	0.00922899	1.04635	Fkbpl	0.0759499	1.14221
Osbpl1a	3.42e-05	1.22337	B230219D22Rik	0.0147925	0.455439	Kdm5b	0.0318487	0.558279	Calca	0.00471726	1.86509	Snx15	0.0546404	0.421259	Ank1	0.0134201	0.891651	Cp	4.21e-05	3.84724	Kcnh2	0.00836181	1.53077	Kcnc1	0.00915753	1.26074	Syt4	0.0775753	0.905399
Kcnab2	3.65e-05	0.843811	Ildr2	0.0144269	1.75072	Reep3	0.0321421	0.751315	Ank2	0.00425218	0.70881	Susd2	0.0546565	0.639154	Dlc1	0.0138169	1.45914	Slc12a2	4.51e-05	2.01716	Gmds	0.0086955	1.19732	Pear1	0.00916001	2.00178	Spopl	0.0777025	1.08817
Mterf2	4.54e-05	1.40036	Bace1	0.0153606	0.475815	Prag1	0.0324371	1.24665	Dync1h1	0.00393945	0.620321	Unc5d	0.0560074	2.08237	Atp1a1	0.0138641	0.606157	Cotl1	6.26e-05	3.58332	Pdia5	0.00825529	1.32735	Ppp1r1c	0.0139377	0.871444	Taf3	0.0767887	0.853417
Emc9	3.77e-05	0.795229	Cds2	0.0149511	0.54677	Myl12a	0.033451	0.664872	Cybc1	0.00401047	0.663332	Gpr149	0.0550544	0.604926	Adam23	0.0138768	0.916998	Zfp703	5.41e-05	2.67949	Gabrg1	0.0111381	4.21062	Gria4	0.00925342	1.2958	Dkkl1	0.0903684	3.71219
Stac2	5.29e-05	2.36914	4930524O07Rik	0.0150429	0.816471	Sqle	0.033314	0.439054	Slc25a1	0.00423188	0.610979	Acyp2	0.0552834	0.358301	Plod3	0.0146427	0.908265	Gja1	6.18e-05	4.21029	Lrrc28	0.00843122	0.885178	Oscp1	0.00937803	1.52948	Kcnh1	0.0775669	1.25257
Kcnma1	3.72e-05	1.18693	Asxl2	0.0150479	0.674195	Arl4c	0.0329235	0.627569	Septin5	0.00398183	0.66795	Slc22a15	0.0555109	0.801795	Tmem176a	0.0151623	0.853418	S100a16	1.82e-05	2.67161	Fbxo31	0.00878712	0.881533	Nebl	0.00973282	1.48667	Rab3ip	0.0801284	0.929757
Tmtc4	3.81e-05	1.01047	Dpysl3	0.0160243	0.503911	Igsf3	0.0335398	0.535475	Gm48878	0.00411343	1.72154	Fuca1	0.0557268	0.519832	Ptger1	0.0146376	1.04964	Mgat1	3.91e-05	1.75659	Syne4	0.00860973	1.66039	Fabp3	0.0105783	1.36468	Cntfr	0.0782051	1.01558
Il22b	9.31e-05	6.55131	Sdk1	0.0150652	1.08229	Ctxn1	0.0334858	0.665351	Cpe	0.00430067	0.647414	Tgfbr1	0.0559349	0.863049	Opcml	0.0149601	0.736346	Gas7	6.25e-05	3.8677	Man1a	0.0103278	2.39025	Slco3a1	0.0121224	1.90594	Vstm5	0.0856637	0.732039
Serpinf1	5.11e-05	0.800763	Marchf4	0.0151572	0.725682	Ext1	0.0331033	0.643189	Scrt2	0.00419034	1.28727	Ftl1	0.0571761	0.374576	Tubb4a	0.0150182	0.624249	Hspa1a	6.81e-05	4.1631	Ptgfr	0.00922332	2.55548	Slitrk4	0.0101027	2.32188	Vti1b	0.0786422	0.554004
Faah	3.59e-05	1.24236	Snhg10	0.0153401	0.977964	Pcna	0.0348375	0.439014	Ttll7	0.00513963	0.702315	Hsbp1l1	0.0571993	0.699309	Klhl33	0.0148876	1.53705	Utp18	5.03e-05	1.91928	Tmc6	0.00973428	1.65459	Cox14	0.0121789	0.672374	Ppp2r2b	0.0815127	0.632901
Fndc4	4.01e-05	1.285	Atp11c	0.0158535	0.606042	Ep300	0.0335704	0.704801	Glce	0.00417781	0.783509	Psmb8	0.0565165	0.596217	Atp11a	0.0152596	0.652048	Adamts5	5.41e-05	3.73918	Fchsd2	0.00938711	0.901837	Esam	0.010639	2.65247	Sting1	0.0805892	1.47239
Timm8a1	4.17e-05	1.27269	Nab1	0.0163779	0.741993	Kcnb1	0.033532	0.499859	Agfg2	0.00439461	0.766589	Trpv2	0.0569814	0.518554	Tmc5	0.0157352	1.93805	Ftl1-ps2	2.28e-05	1.45145	Sh3bgr	0.011731	2.76495	Slc22a18	0.0106074	1.90633	Trpm3	0.0815915	1.00785
Akap5	7.94e-05	3.10128	Car8	0.016659	1.73584	Fads3	0.0335821	0.49409	Gfra1	0.0049395	1.17564	Tram1	0.0569819	0.561191	Ywhag	0.0158264	0.535144	1810037I17Rik	3.71e-05	1.26856	Dlgap1	0.00959125	1.17475	Vat1l	0.0114434	1.35654	Il17ra	0.0796509	1.5053
Smarcb1	3.97e-05	0.84789	Pnck	0.0167799	0.800782	Klf6	0.0347567	0.569947	Strip1	0.00474045	0.747836	Mphosph6	0.0573089	0.590544	Ttll7	0.0173971	0.664811	Abca8a	6.5e-05	3.7997	Anks1b	0.00976938	1.00504	Folh1	0.0102138	1.79561	Pon2	0.0807361	1.15778
Cntn1	6.51e-05	1.4308	Il13ra1	0.016992	0.893692	St8sia2	0.0361578	2.06224	Myt1l	0.00518935	0.60884	Cttn	0.0584135	0.418261	Scn8a	0.0157618	0.951637	Olfml2a	6.39e-05	4.1278	Msrb2	0.00964753	0.909547	Tmem25	0.011324	0.988386	Gm19391	0.0837596	2.24195
Dapl1	5.42e-05	2.7096	Nav1	0.0186841	0.446095	Kcnk9	0.0346147	1.28003	Chrnb2	0.00486624	0.750041	Fgg	0.0589282	1.21866	Thy1	0.0159603	1.0445	Mettl9	5.96e-05	2.0621	Prkacb	0.0111872	0.568844	Mlec	0.010309	0.936652	-244	0.0931707	2.99027
Rtn1	8.12e-05	0.846436	Gm26871	0.017683	1.05715	Lama4	0.0362439	1.1012	Kctd19	0.00486586	1.49629	Cyp20a1	0.0609065	0.861425	Luzp1	0.0161268	0.736404	Phip	3.99e-05	1.79904	Bend6	0.00997311	0.740244	Traf3	0.0103302	1.32109	Cpne8	0.0844823	0.545983
Slc25a19	5.53e-05	1.06841	Kcnb2	0.018239	0.506955	Mt1	0.034415	0.617793	Syt1	0.00637106	0.704597	Gm20458	0.0598424	0.989418	Nos1	0.0165038	1.46647	Syne2	6.7e-05	2.83009	Ryr2	0.0114404	1.99848	Atpaf1	0.0106638	1.23378	Gps2	0.0838866	1.04577
Slc24a2	4.93e-05	1.02136	Sh3bgrl2	0.0187444	0.466078	Capn1	0.0346792	0.812207	Tubb2a	0.00565385	0.672165	Dusp1	0.0600302	0.783781	Pcdhac1	0.0163272	1.78687	Rab31	5.73e-05	2.27626	Baiap2l1	0.0130579	3.41482	Tubb3	0.0136792	1.07912	Cdk1	0.0944916	4.56742
Hdac9	4.48e-05	1.53556	Laptm4b	0.0185102	0.474577	Nav1	0.0357904	0.416313	Rap1gap	0.00516418	1.11106	Adcy5	0.0595687	0.865414	Smyd3	0.0160808	0.791867	Tead1	4.38e-05	2.10145	Gm43980	0.0108125	1.7247	Pcdh9	0.0140186	1.1206	Sema5a	0.0824245	1.68205
Alkbh7	4.64e-05	0.975162	Tmem72	0.0178028	1.33654	Bcam	0.0355359	0.581921	Ccdc184	0.00518815	0.888047	Rec114	0.0610658	1.11723	Far2	0.0168097	1.21677	Eps8	7.44e-05	3.52343	Ano7	0.012736	3.04866	Elmo1	0.0123736	1.46182	Gm26716	0.0829414	1.23211
Rgs4	8.16e-05	1.31624	Rian	0.0184717	0.544224	Tanc1	0.0359198	0.708443	Trpm4	0.00517863	0.968479	Caly	0.0611003	0.555925	Lrrk1	0.0164383	1.31826	Tmem47	4.87e-05	2.20106	Dnajb14	0.0105965	0.635798	Elfn1	0.0109038	2.1072	Adamtsl2	0.0963335	3.78055
Ttll7	8.52e-05	0.921824	Gm37899	0.0187005	1.23635	Mal	0.036805	1.10922	Prkx	0.0059387	0.55163	Cdkl4	0.0624237	1.06036	Aven	0.0167968	0.606301	Syncrip	4.66e-05	1.49483	Iqsec2	0.0105986	0.842181	Adk	0.0122269	1.05149	H3f3a	0.091053	0.610617
Celsr2	6.64e-05	1.31814	Susd4	0.0185526	0.758987	Gng12	0.0364727	0.828627	Fam131b	0.00551603	0.759184	Prxl2a	0.062639	0.493918	Il1r1	0.0167724	1.69565	Plekhf1	5.75e-05	3.68961	Spp1	0.0125397	2.83923	Oip5os1	0.0119374	1.12132	Stbd1	0.0889426	0.749133
Hopx	7.46e-05	1.1869	Ankrd33b	0.0181715	1.12071	Nup98	0.0356127	0.657077	Kcnk10	0.00550999	1.02646	Mfng	0.0638555	2.29146	Rbm11	0.0170958	0.677199	Slc1a5	6.12e-05	2.65188	Ndst4	0.0107145	1.60514	Sv2c	0.0126613	0.92616	Tead1	0.085375	1.0784
Maml3	5.14e-05	1.44657	Lrrc75b	0.0182557	0.626452	Nt5e	0.0363206	1.01615	Camsap1	0.00596541	0.538266	Crhr2	0.0637603	1.7027	Plgrkt	0.0171052	0.807516	Palld	6.2e-05	2.67434	Hoxd8	0.0117941	2.64712	Ptpn3	0.0129439	1.65081	Plscr4	0.0872683	1.67448
Acyp1	5.38e-05	0.877804	Ankib1	0.018878	0.576492	Tead1	0.0356584	0.807687	Galnt18	0.0055011	1.0048	Lrrc8b	0.0638607	0.586107	Ppp1r1c	0.0190898	0.550966	Cyp2d22	6.38e-05	3.91805	Emc9	0.0109228	0.776736	Vstm2a	0.0120443	1.57667	Trim66	0.0882162	2.17534
Nherf2	6.41e-05	1.15921	Slc12a7	0.0185882	1.08056	Tnpo2	0.0359371	0.496251	Tubb5	0.00611316	0.537462	Zfp979	0.0647991	0.918942	Shc1	0.0173729	0.689012	Foxo1	7.47e-05	3.67396	Tenm2	0.0114584	1.24302	Csk	0.0127216	1.4075	Gm45338	0.0882883	1.42464
Phactr3	5.93e-05	1.0858	Ctxn1	0.0185111	0.810248	Ifih1	0.0364177	1.23533	-54	0.00550863	1.285	Cd63	0.0659398	0.629707	Tmem25	0.0173239	0.700609	Bcan	7.52e-05	3.69579	Kcna1	0.0111126	1.3427	Bcl2	0.0118809	1.36698	Prdx1	0.0877775	0.735985
Nexn	6.21e-05	1.61157	Ncor2	0.0188804	0.693392	Baz2a	0.0361448	0.533892	Gm13425	0.00550758	0.847754	Mapre1	0.0647576	0.30987	Fstl1	0.0183472	0.703048	Casp12	7.15e-05	2.64559	Cntnap1	0.0112236	1.11548	Cd24a	0.0168538	1.57221	Sdk1	0.0958845	1.68682
Nectin1	6.17e-05	1.41014	Entrep3	0.020003	0.462775	S1pr1	0.0366184	1.13117	Asap1	0.00625719	0.659872	Ndn	0.0654693	0.689966	Zfp560	0.0177421	0.687662	Bcl10	5.54e-05	1.66806	Unc80	0.0127396	1.28915	Scn9a	0.0134667	1.01085	Ptprn	0.0895616	0.949147
Mrpl45	6.21e-05	0.811935	Nxn	0.0191549	0.89362	Ccnl1	0.0369102	0.684695	Akap6	0.00629099	0.612985	Kat8	0.0649684	0.476885	Asap1	0.0193996	0.640918	Trip6	5.94e-05	3.74368	F630040K05Rik	0.0119172	1.5338	Reep1	0.016584	0.854422	Dock7	0.0892881	0.816675
Glrb	7.51e-05	0.827175	Arhgef9	0.0192077	0.657039	Ldb2	0.037212	0.579367	Tubb4b	0.00628483	0.59818	Gm29771	0.0654657	1.62597	Cyb5b	0.0190146	0.503402	Cald1	6.55e-05	3.18077	Luzp1	0.0119544	0.943074	Hecw1	0.0124939	1.0237	Prp2rt	0.0914827	1.76502
Clybl	6.92e-05	1.03382	Ajap1	0.0205382	1.79839	Necap2	0.0365175	0.842628	Lrrn2	0.0058116	0.996407	Zbtb7c	0.0657189	1.09572	Nexmif	0.0189819	1.70111	Mfsd2a	8.03e-05	3.64024	Trim36	0.0118377	0.71762	Nos1	0.0128737	1.96212	1110018N20Rik	0.0957843	1.5259
Laptm4b	9.26e-05	0.744395	Chml	0.0195865	0.763278	Plaat3	0.0377107	1.16153	Ddhd1	0.00603081	0.698112	Fdxacb1	0.0658606	1.00366	Slc4a11	0.0192169	1.10481	Lbr	6.65e-05	2.2241	Csmd1	0.0118815	1.20702	Gm16551	0.0177506	4.17788	Ngfr	0.0903729	1.24071
Minar1	8.66e-05	1.62529	Plcxd3	0.0196223	0.727494	Ppp6r3	0.0365786	0.591994	Tppp3	0.00726911	0.671772	Slc7a14	0.0669076	0.560555	Cplx2	0.0203191	1.22166	Itm2a	7.12e-05	2.81642	Lbh	0.0123651	1.71567	Abcg1	0.0147718	1.03739	Gstp1	0.0920003	0.574498
Ifitm10	7.32e-05	1.09811	Wapl	0.0198329	0.566534	Pdzd2	0.0367817	0.850599	Smpd3	0.00595057	1.24028	Nxn	0.0671473	0.676528	Phyhipl	0.0193141	0.740072	Cyp2j6	7.11e-05	2.01123	Apeh	0.0128177	0.949875	Clmp	0.0137891	0.995455	Osbpl3	0.0909608	0.891774
Ehbp1l1	7.73e-05	1.16891	C78859	0.0198947	0.953431	Prkcq	0.0402936	3.26661	Itpk1	0.00606622	0.672364	Kiz	0.0675741	0.57904	Spink10	0.0193401	0.84277	Peli1	7.38e-05	2.24086	Mgst3	0.0124592	0.785711	Nmb	0.015429	1.53671	Elavl2	0.094671	0.654389
Dapk1	7.37e-05	1.10045	Rec114	0.0200364	1.14487	Slfn2	0.0381143	2.47857	Stmn2	0.00716217	0.695289	Tigd2	0.0687829	0.599651	Fam20a	0.0193973	1.33699	Mxra8	9.12e-05	3.7672	Lgi1	0.012363	1.22012	Tspan13	0.0138001	0.900639	A830082K12Rik	0.0918674	1.57582
Sqor	7.64e-05	1.63488	Chd4	0.0201734	0.505007	Yipf5	0.0377497	0.396736	Lmo4	0.00671101	0.798558	Grin3a	0.0683077	0.701733	Nsf	0.0198106	0.572847	Megf10	9.57e-05	4.27317	Vgf	0.0124307	0.896951	Cabp1	0.0141319	1.18831	Mmp24os1	0.0928571	0.822358
Tmem25	7.42e-05	0.979348	Mgarp	0.0214389	1.98194	Fosb	0.0375177	0.858775	Lzts3	0.0064032	0.896101	Ptges3-ps	0.0701639	1.39889	Arxes2	0.0196863	1.02748	Brix1	6.32e-05	1.70965	Hspb1	0.0126088	1.03268	Htr2a	0.0153935	2.37993	Slc5a7	0.101125	2.59688
Rasgrf1	8.09e-05	1.42097	Msantd1	0.020327	1.06377	Trpc6	0.0401552	3.11114	Slc35e3	0.00667388	0.720414	Amigo2	0.0705785	0.737609	Pcsk1	0.0202826	1.15849	Rcn3	8.02e-05	3.80182	Pctp	0.0155325	2.75554	Kcnb1	0.0146412	0.885466	Terf2	0.0923363	0.886611
Lzts1	9.92e-05	1.63629	Foxn3	0.0204551	0.553481	Syt7	0.0375247	0.600079	Nsf	0.00721863	0.553569	Ifi27l2a	0.0712807	1.15221	Adam22	0.0207689	0.654378	Sypl1	5.85e-05	1.56331	Gfra1	0.012938	1.43241	Trarg1	0.0132678	1.35431	Ahrr	0.0942712	2.42924
Tnfrsf1a	9.33e-05	0.985662	Spock2	0.0206986	0.494297	Thap2	0.0376052	0.705474	Gm43154	0.00663427	1.3757	Gpr68	0.0721351	0.766064	Trim36	0.0223697	0.492558	Pard6g	8.34e-05	2.84965	Ckmt1	0.0134381	0.964469	Unc80	0.0141222	1.21874	Msrb2	0.0931527	0.787825
P4ha2	0.000116903	1.48503	Tbx3	0.0203488	1.03132	Bcl2a1b	0.0391298	2.47933	Spock2	0.00693068	0.587248	Pfdn2	0.072729	0.367123	Cox14	0.021411	0.514044	Ctnnal1	8.21e-05	2.67172	Adgrl2	0.0131923	1.45704	Myo1b	0.0150568	1.25067	Ogfod3	0.10035	1.15134
Cisd3	0.000110476	0.750029	Steap2	0.0206474	0.928128	Dnase1l3	0.0392293	1.57808	Tspan14	0.00660171	1.08327	Mta3	0.0733055	0.597018	Washc4	0.0230827	0.786792	Niban1	9.9e-05	3.89905	Ywhag	0.0133717	0.612784	Lrrc4c	0.014158	1.77014	Zfp536	0.0997921	0.838361
Ccdc90b	0.000108391	0.984133	Kif13a	0.0208587	0.807606	Rlim	0.038232	0.531243	Myo1b	0.0068186	0.998332	Akr1b8	0.0734435	0.99875	Rcan1	0.0217633	0.756749	Lama4	9.7e-05	3.48057	Ptp4a3	0.0134111	0.933975	Zdhhc2	0.0141693	1.00072	4930517G24Rik	0.108658	3.87974
Gpr37	0.000116779	1.55585	Fbxo45	0.0214084	0.425645	Cmtm8	0.0404076	2.18522	Ccn3	0.00719612	1.44038	Tpm4	0.0731204	0.579553	Agtrap	0.0220566	0.821818	Nfkb1	7.69e-05	2.508	Lrfn5	0.0135364	0.8448	Hmgb3	0.0164736	1.23228	Slc5a5	0.0962854	1.23762
Tufm	0.000124195	0.701622	Dmxl2	0.0211038	0.480301	Foxn2	0.0381722	0.804491	Lgals1	0.00703186	0.936816	Aig1	0.0735682	0.476334	Trib2	0.0225151	0.664767	Slitrk2	0.000101596	4.27983	Brinp1	0.0136401	0.887683	Vwc2l	0.0141619	2.32549	Mturn	0.0956727	0.729957
Fkbp1b	0.000166244	0.814181	Scn9a	0.0227319	0.521709	Vcl	0.0389047	0.655133	Ppfia3	0.00698982	0.817233	Ggact	0.0738153	0.470718	2900026A02Rik	0.0237403	1.45664	Uaca	8.09e-05	2.75955	Hmgb3	0.0137862	1.17969	Dact3	0.0185867	1.80771	Chd7	0.0966546	1.5676
Plcxd3	0.000115737	1.07968	Gm50403	0.0229286	1.73695	Lamb1	0.0386545	0.911043	Serpinf1	0.00786251	0.56576	Casp3	0.0748536	0.701432	Trappc3l	0.0234529	1.86369	Nfkb2	0.000104937	4.12919	Cox5a	0.0143461	0.530702	Cadps	0.0190351	0.831161	Mir22hg	0.0961295	0.977765
Oprl1	0.000132135	1.75324	Scn11a	0.0216245	0.916632	Mical3	0.0390081	0.732838	Adcy7	0.00745951	1.31835	Eif4ebp1	0.0753446	0.712786	Pkib	0.0231312	0.924414	Hmgcs2	0.000104308	4.25576	Slc22a18	0.0144549	1.52224	Resp18	0.0172224	1.68311	Rsad2	0.0954982	1.64782
Coro6	0.000132294	2.123	Pax8	0.0217073	1.50056	Nop58	0.0395657	0.486619	Ehd3	0.00800892	0.583436	Rasa4	0.0753868	0.609236	Gys1	0.0230684	0.817115	Map4k4	7.6e-05	2.07064	Lrrc8c	0.014325	0.992902	Cda	0.0146114	0.886961	Anp32a	0.0963991	0.948255
Lap3	0.000139579	0.838119	Hs6st1	0.0218362	0.626679	Fgf13	0.0409166	0.520666	Aqp1	0.007667	0.829003	Gm36529	0.0755613	1.78878	Ak5	0.0230927	1.03728	Rdh5	8.32e-05	2.90247	Cd2ap	0.0156312	0.993199	Pde11a	0.0155479	1.25833	Plxna2	0.0959912	1.13029
Rab11fip2	0.000133998	0.893792	Ndn	0.0217451	0.692658	Cflar	0.0395104	0.790249	Igfbp2	0.0075529	1.32684	Sh3bgrl3	0.0783745	0.387211	Parva	0.0235382	0.647297	Chtop	6.48e-05	1.18237	Wls	0.0144006	1.06574	Defb42	0.0176681	1.88961	Arfip1	0.0987652	0.723857
Nsg2	0.000153399	1.01089	Dcbld2	0.0219454	0.726215	Ctsc	0.0403778	1.15026	Dok4	0.00787307	0.65964	Pabir1	0.0771001	0.531953	Pak1	0.0239113	0.622308	Aebp1	6.38e-05	3.86828	Pth1r	0.01502	1.06575	Msrb1	0.0162105	1.64203	Adcy1	0.098587	1.43556
Rgs16	0.000152484	2.00962	Nalcn	0.022021	0.64616	Steap1	0.0393432	0.805749	P4ha2	0.00773355	0.965934	Ncam1	0.0772252	0.55215	Fgf9	0.0236388	1.54353	Gm8818	0.000109136	4.79615	Rps6ka3	0.0153764	0.657885	9330102E08Rik	0.0223726	2.99838	Ip6k2	0.0985196	0.856309
Ntsr2	0.000177692	1.63611	Tcf20	0.0223435	0.722468	Apba1	0.0398134	0.500212	Med20	0.00790715	0.73462	Ddah2	0.0777198	0.544402	Bola2	0.0235092	0.581241	Nav3	8.79e-05	2.75898	Large1	0.0160869	0.860143	Adcy1	0.0156268	2.05137	Emb	0.105775	0.654962
Mrap	0.000244536	3.39035	Zcchc14	0.0224528	0.69955	Cavin3	0.039858	0.7423	Antxr2	0.00798406	1.19678	Pmm1	0.0790584	0.321945	Fgf12	0.0234541	1.08345	Dusp6	8.18e-05	3.12517	Plppr4	0.0157284	1.308	Dexi	0.0160551	1.02718	Insrr	0.101324	2.17734
Scn8a	0.000196117	1.14097	Ank2	0.0240475	0.531869	Sema4d	0.039936	0.613007	Ank1	0.00778246	0.83592	Eef1a1	0.0788461	0.29814	Zfp365	0.0235771	0.681638	Egr3	0.000106745	4.24594	B3glct	0.0184184	1.39785	Lrrc8c	0.0156971	1.14845	Tnfrsf21	0.101686	0.691427
Sh2d1a	0.000172648	1.14959	Ggt5	0.0230396	1.38979	Pdpn	0.0409073	1.62539	Vapb	0.00781337	0.574224	Scn11a	0.0805797	0.63798	Gabbr1	0.0240973	0.4916	Mob1a	9.69e-05	2.61645	B230312C02Rik	0.0184357	2.50798	Syde1	0.0171739	1.98091	Smurf2	0.106091	1.07231
Kcnmb2	0.000182958	1.29245	Pdlim1	0.0226471	0.953909	Tmt1a3	0.0410302	0.859988	Marchf11	0.00775278	0.93043	Tpm3	0.0794483	0.392904	Gm31793	0.0242802	1.43572	Kirrel1	0.00011404	4.7427	Diras2	0.0189188	1.7958	Klhl33	0.0186794	2.57003	Vopp1	0.102035	0.816773
Ankrd31	0.000334664	3.83052	Gng4	0.0231916	0.876923	Dcaf13	0.040968	0.454923	Emb	0.00908983	0.596991	Rps16-ps2	0.0795425	0.41668	Gm40372	0.0260845	2.45907	Coq10b	8.18e-05	1.8607	Gm56450	0.016315	0.934788	Clec18a	0.0165265	2.52088	Frmd4a	0.102552	0.879669
Hs6st2	0.000186367	1.09291	Cracd	0.0226846	0.669418	Celf2	0.0414124	0.571578	Mageh1	0.00781988	0.647725	Zmat4	0.0828527	0.581199	Mbl2	0.0272798	2.76914	Col12a1	0.000109141	3.95706	Rbfox2	0.0165366	0.748816	Dock4	0.0160948	1.36289	Rps20	0.104195	0.510777
Spint2	0.000180951	1.46598	Pmm1	0.0236296	0.383405	Slc43a3	0.0411167	1.28217	Wdfy2	0.00818591	0.680912	Dram2	0.0829079	0.413481	Morn2	0.0255983	0.908024	Pbxip1	0.00011756	4.74671	Dusp5	0.0164911	1.37902	Irs2	0.0166703	1.18767	Gbp7	0.104681	1.11509
Slc66a3	0.000184806	0.861487	Ppp3ca	0.0249647	0.589518	Acvr1	0.0414121	0.648746	Gm44509	0.00792036	0.737871	Dgcr6	0.0860867	0.534737	Dpp6	0.0264121	0.535045	Vamp5	0.000105367	4.39453	Clec2l	0.0189827	1.52122	Cplx1	0.0220715	1.0817	Kcnk2	0.105212	0.787617
Wnt7a	0.000271581	3.19946	Kif5c	0.0242033	0.510695	Mt2	0.0414273	0.710085	Pde10a	0.0079546	1.10759	Ica1l	0.0848118	0.722918	Capn2	0.0262495	0.49696	Etf1	7.15e-05	1.44298	Dusp23	0.0205873	2.47391	Spry4	0.017191	2.05493	Sectm1b	0.107483	1.76802
Aldoc	0.00019098	1.13439	Panx1	0.0240736	0.435865	Gabpb2	0.0419772	1.03698	Trpv1	0.00861803	0.959805	Tax1bp3	0.0841705	0.501931	Fbxo31	0.0261329	0.59426	Afap1l2	0.000115839	3.96819	Eea1	0.0173511	0.705736	Ccni	0.0176092	0.8972	Ilf3	0.107259	0.675099
Plin2	0.000197233	0.846722	Erlec1	0.0236763	0.577961	Esyt2	0.0420192	0.646397	Myadm	0.0088298	0.638927	Pax8	0.0861299	1.55978	Serpina3g	0.0269769	0.71634	Metrnl	8.4e-05	2.26166	Tnks	0.0174543	0.807571	Emb	0.0189554	0.928804	Vash2	0.105819	1.31829
Sema4g	0.000209005	2.54155	Dnmt1	0.0239561	0.63036	Creb3l2	0.0419512	0.861925	Ctc1	0.00809989	0.938566	Dhrs4	0.0839417	0.503733	Vav2	0.0286883	1.11067	Hipk2	0.00010566	2.72364	Wwp1	0.0193441	1.34942	Iyd	0.0247731	4.23953	Aff3	0.11068	0.974751
Mcts2	0.000207471	1.02041	Sort1	0.0238718	0.848527	Hsd17b12	0.0438901	0.354395	Trim25	0.00852079	0.941925	Serpinb8	0.0839421	0.537011	Asnsd1	0.0272347	0.649246	Sirt1	0.000106089	2.65765	Steap2	0.0172599	1.13786	Necab3	0.0170513	1.50806	Lrrtm2	0.105927	0.756988
Il17re	0.000412123	4.09455	Kcnk2	0.0242743	0.619901	Btg1	0.0433819	0.595533	Bace1	0.00877203	0.526511	Gng10	0.0838927	0.467303	Ghr	0.0272866	0.795191	Reln	0.000126957	4.68646	Syp	0.0177567	0.715358	Paqr9	0.019755	0.863713	Pcdh10	0.107105	1.083
Klhdc8b	0.000260216	1.27411	Fndc3b	0.024988	0.694621	Ccn2	0.0426346	1.95567	Camk1d	0.00817827	0.857644	Entpd3	0.0844156	0.532121	Capn9	0.028507	1.94094	Gsap	0.000127217	4.13996	Pygo1	0.0179681	1.9247	Slitrk1	0.0182388	2.37932	Htr1b	0.108315	1.51452
Zfp950	0.00026793	0.923684	Ndst1	0.0257015	0.527493	Septin2-1	0.0421556	0.742569	Plk3	0.00825734	0.948179	Rps4l	0.0852381	0.642048	Fbxo6	0.0287285	0.790593	Gpx8	7.3e-05	1.79679	Cdk15	0.0177404	0.928129	Cplx2	0.018197	1.38323	Ncam2	0.109323	1.22769
Cacnb2	0.00028831	1.74987	Calhm5	0.0247486	0.808742	C3ar1	0.0431574	1.69898	Tubb4a	0.00843702	0.617206	Nucb2	0.0866964	0.863457	Slc25a22	0.0286481	0.487833	Mmd2	0.000109508	3.72756	Jak1	0.0177929	0.593246	Fbxo32	0.0206159	1.84979	Gm21970	0.116316	2.22391
Cox10	0.000276328	0.795114	Fmo5	0.0254133	1.21481	Tap1	0.042717	0.88773	Pea15a	0.00933846	0.49356	Inhba	0.0872761	1.27797	Csrp2	0.0292786	0.782214	Mdk	0.000103377	3.67106	Nrn1	0.0178046	0.910752	Syn2	0.0204196	0.82982	Trabd2b	0.110894	1.52761
Ankib1	0.000284568	0.960257	Serhl	0.0248591	0.700089	Hmgcr	0.0427621	0.47941	Lxn	0.00926063	1.10985	Tmem43	0.0882534	0.526863	Matcap2	0.0286143	0.783491	Rps16	6.07e-05	1.07193	Dach1	0.0204485	2.98866	Decr1	0.018575	1.26295	Grik4	0.108924	1.10369
Zfp385b	0.0002795	1.05629	Slc7a7	0.0248355	0.570104	Zdhhc20	0.0429426	0.467778	C1qtnf7	0.00857526	1.6071	Ogfod3	0.0883226	0.50601	Cyp4b1	0.0294082	1.77124	Mier1	8.5e-05	1.76126	Gpr158	0.0182493	0.898539	Sulf2	0.0186052	1.5714	Hectd2os	0.121922	2.52507
Esrra	0.0003693	2.01747	Sspn	0.0265273	1.21172	Lpxn	0.0451286	2.18906	Olfm1	0.0100382	0.541284	Slc31a2	0.0887001	0.620425	Mrpl52	0.0291054	0.484033	Prpf38b	8.04e-05	1.81506	Stxbp5	0.0186458	0.864623	Eea1	0.0187155	0.825416	Fgf13	0.112719	0.744121
Chgb	0.000305703	0.770863	Pde8b	0.0252068	0.690642	Zup1	0.0429791	0.65588	Card10	0.00868427	1.33147	Samd10	0.0908387	0.698115	Tmem47	0.0296656	0.845019	Mat2a	6.47e-05	1.50484	Gpr151	0.0217485	2.56186	Uchl5	0.0192883	0.735838	Gm9531	0.109111	1.47922
Nyap2	0.00049492	2.80614	Kcnc2	0.0259771	0.682519	Epb41l2	0.0451123	1.05996	Pde4b	0.00963944	0.822047	Bbs5	0.0895891	0.544141	Vwc2l	0.0300858	1.8336	Ripk1	0.000131908	3.50105	Dpp10	0.0183859	1.28483	Scx	0.0210632	1.76765	Fas	0.118215	2.08996
Atpaf1	0.000348555	1.19765	Col6a2	0.0258881	1.13389	Pdlim2	0.0430593	1.00072	Crtac1	0.00888913	1.11481	Pnck	0.0898144	0.673464	Cbr3	0.0305313	0.72019	Jam2	0.000126673	3.40503	Slit2	0.0210299	2.08735	Cebpzos	0.0194775	0.797198	Sirpa	0.113933	1.25252
Ogdh	0.000366591	0.545006	Brinp1	0.026108	0.693129	Fmo5	0.0430555	0.95373	Prkar2b	0.00923577	0.810715	Sqle	0.090091	0.446994	Stac	0.0311184	0.733763	Abhd4	0.000101493	2.08434	Asic2	0.0189954	0.835598	Gm4724-1	0.0195959	0.977262	Camk2g	0.114786	0.636955
Nqo1	0.000346644	1.03138	Gm45441	0.0270375	1.36371	Map4k4	0.0433012	0.686825	Tmem255a	0.00966982	1.0022	Gm12671	0.0907321	1.281	Nptx2	0.0319143	0.737334	Tec	0.000136271	4.33063	Steap1	0.0194875	1.08224	2900026A02Rik	0.0214772	1.82172	Mapt	0.11165	0.626181
Ptpre	0.000346258	1.12729	Chst8	0.0264075	0.676949	Kctd16	0.0433729	0.572225	Hmgcs1	0.00978599	0.484713	Slc5a5	0.0915325	0.66684	Epn2	0.0324061	0.561125	Cdk6	0.000140634	3.82979	Syngr1	0.0194034	0.560892	Ogfod1	0.02164	1.23109	Tubb2a	0.11461	0.666324
Runx1	0.000379015	0.932832	Gnaq	0.0262751	0.434642	Tmem233	0.0433005	1.03041	Ghr	0.00940498	0.820383	Snx4	0.0935754	0.433549	Kitl	0.032317	1.0698	Prdx1	6.36e-05	1.40746	Ndrg2	0.0194287	1.00772	Ppm1h	0.0209858	0.952163	Diaph3	0.11668	1.95299
Rnd1	0.000371355	1.62187	Tspan6	0.026361	0.727909	Cd82	0.0453619	1.40696	Parva	0.0100333	0.631626	Gm47163	0.0948572	0.734255	Gm14327	0.0333052	1.38625	Tspan15	5.16e-05	1.51161	Gm42732	0.0201959	1.45399	Pbx1	0.0217863	1.3857	Gm17494	0.115385	0.387978
Klhl23	0.000389001	1.94183	Cxxc5	0.0270182	0.592914	Kdm5a	0.044247	0.511936	Arnt2	0.0094307	0.71106	Adcy7	0.093253	0.850099	Lyve1	0.0332224	1.73953	Amotl2	0.000132752	3.02299	Map2	0.0201887	0.873715	Vwa7	0.0225525	1.46813	Epha5	0.113532	1.25654
Adi1	0.000390027	0.908728	Plcd4	0.0269187	1.05973	Ddx17	0.0440114	0.439492	Bex3	0.0102842	0.547517	Sh3bgrl	0.0933907	0.417895	Rtn1	0.0344926	0.55142	Rab12	0.000112192	1.8025	Shh	0.0214634	2.22232	Dpp6	0.0230279	0.804489	Lrrk1	0.116512	1.44213
Dnah6	0.000647851	3.93899	Abhd14b	0.0269158	0.687695	Frs2	0.0440216	0.548669	Ighm	0.00937823	1.23129	Gnpda1	0.0936534	0.664175	Dzank1	0.0334852	0.63344	Insc	0.000138936	2.923	Tubb3	0.021816	0.685877	Ahnak2	0.021208	1.30109	Piezo2	0.114629	1.40261
Pdhx	0.000427149	0.73819	-214	0.0269465	1.12017	Ppp1r15a	0.0454944	0.624247	N4bp2l1	0.00942439	0.992415	Slc30a4	0.0957108	0.759843	Gtf2e1	0.0345916	0.951194	Eif2s2	9.43e-05	1.07661	Ahnak2	0.0204115	0.854412	Arhgef4	0.0222691	1.26183	Plac9	0.123751	2.97348
Rian	0.000409021	0.85516	Gpr35	0.0277231	0.669116	Prdm4	0.0447262	0.567208	Serpinb1b	0.00956819	1.29726	Ogfod2	0.0973672	0.647889	Herc1	0.0336897	0.573618	Aldh2	9.88e-05	1.52699	Chgb	0.0206957	0.713249	Edil3	0.0217151	0.888318	Paqr8	0.115404	0.822634
Arfgap3	0.000413101	0.785116	Ago2	0.027843	0.476653	Abhd4	0.0446369	0.669639	Kif5c	0.0101099	0.602268	Emb	0.0954709	0.47771	Tmco1	0.0339265	0.443768	Chpt1	9.4e-05	1.58712	Lypd1	0.0233254	2.53796	Pcdh17	0.0227539	0.96835	Prkcb	0.119916	0.83547
Akr1b10	0.000426291	1.28065	Arpp21	0.028214	0.738133	Ptar1	0.0457925	0.700758	Adgrd1	0.011424	2.75097	Ntsr2	0.0956782	0.799326	Calm3	0.0341021	0.521484	Parp14	0.000141892	3.2717	Esrrg	0.023194	2.84973	Chl1	0.0232495	1.09475	Auts2	0.116645	0.846055
Tspan2	0.000445177	0.804146	Abhd2	0.0283673	0.581866	Zfp36l2	0.0455814	1.21592	Dnajb14	0.0106264	0.511934	Sptssa	0.0961393	0.4188	Pea15a	0.0355242	0.453755	Ccdc86	0.000132428	2.11022	Iffo1	0.0207193	0.797318	Tspan12	0.0229971	1.32362	Tmem140	0.117564	1.45165
Tmem126b	0.000447554	0.922951	Crtam	0.0302412	1.57216	Naa15	0.046063	0.391074	Tmem100	0.010639	1.00975	Bik	0.0961482	0.869202	4930447M23Rik	0.0352593	1.50251	Sostdc1	0.000144471	3.81265	Chst11	0.021443	0.952793	-272	0.0241668	1.22871	S1pr2	0.118702	1.68734
Rom1	0.000487595	1.40275	Trpm2	0.0284934	0.6738	Psmb8	0.0461009	0.568829	Slc39a6	0.0110648	0.534698	Rpl15-ps3	0.0962819	0.846911	Hilpda	0.0347267	0.844332	Prex2	0.000157575	3.10154	Lgi3	0.0210922	1.31751	Olfml2b	0.0224618	1.87107	Arhgap15	0.117603	0.940634
4930447C04Rik	0.000471242	1.09253	Tmem163	0.0287531	0.732867	Otud1	0.0461406	1.08898	Arhgap44	0.0114207	0.646877	Smim10l2a	0.102041	1.63059	Lingo2	0.0347987	0.790745	Rcn1	0.000123198	2.53319	Gm48789	0.0217661	1.19438	Dhx57	0.0225392	1.13872	Sh3gl3	0.124645	1.75715
Cntnap1	0.000521089	1.09042	Syt7	0.0295009	0.568682	Csf1	0.0462616	1.0745	Amn1	0.0110656	0.552121	Rnf32	0.0977365	0.692997	Gmfb	0.0356405	0.366988	Kcnn4	0.000172859	4.37767	Tspan12	0.0212777	1.08076	Epb41l4b	0.0265729	1.76721	Anln	0.118839	1.78038
Hnmt	0.000519564	0.871927	Cxxc4	0.0288029	0.777448	Nin	0.0458304	0.835882	Acly	0.0110008	0.613302	Srsf5	0.0976098	0.373179	Htr2a	0.0364532	1.63236	Elovl1	9.07e-05	1.59496	Gm12655	0.0212968	1.41691	Vasp	0.0225082	1.07384	Emp3	0.122885	0.832159
Ppa2	0.000538131	0.676689	Sel1l3	0.0289953	0.732425	Crebbp	0.0457497	0.500517	Clcn6	0.0111578	0.617258	Ctnnbl1	0.0992672	0.467618	Entrep3	0.0353665	0.522745	Ehd2	0.000155847	2.79877	Map1a	0.0216374	0.63047	Olfm1	0.0259559	0.798747	Npy1r	0.118875	1.23019
Mest	0.000548276	1.02523	Aig1	0.0310119	0.420832	Ago2	0.0462722	0.407325	Tmem164	0.0110536	0.746432	Gm5616	0.10031	1.03691	Apbb2	0.0354817	0.795113	Gjc3	0.000174889	4.25628	Arf3	0.0226823	0.48731	Tmsb10	0.0263756	0.682999	Fbxo6	0.120319	0.742097
Slc17a8	0.000788076	3.34298	Frmpd3	0.0302234	0.867479	Uap1l1	0.0466337	0.685882	Amz1	0.0109892	1.1982	Prkcb	0.100059	0.589835	Galr1	0.0360464	2.10152	Arf2	0.00014848	2.23685	Ly6h	0.0223621	1.56158	Cbfb	0.0269372	0.579509	Pcdha6	0.132505	2.49072
Tmem191	0.000809487	1.93517	Phactr1	0.0313673	0.488613	Epc2	0.0460388	0.668608	Plekho1	0.0113253	0.844395	Pam	0.100385	0.450609	Tmem151b	0.0361373	1.1569	Bmp1	0.000140952	2.88775	Ikzf2	0.0220492	1.07202	St8sia3	0.0229086	1.20192	Zcchc9	0.121573	0.733215
A2ml1	0.000646421	0.679076	Spint2	0.0306897	0.982425	Myh9	0.0463713	0.540429	Elovl7	0.0119833	0.571772	Gm20431	0.10122	1.20266	Fam174b	0.0361419	0.666473	Ccnyl1	0.000165072	3.00477	Sv2c	0.0222432	0.73621	D130009I18Rik	0.0233481	1.21532	Tspan2	0.121541	0.696818
Shank1	0.000598753	1.84239	Mdm4	0.0306717	0.625693	Spon1	0.0462551	1.33404	Snx30	0.0111968	1.13329	Jund	0.101252	0.360227	Prxl2b	0.0367641	0.58	Arhgap29	0.000147811	3.13529	Zfyve28	0.0238999	0.896983	Cnr1	0.0236196	1.66588	Cystm1	0.126094	0.511023
Krt25	0.000676959	2.36466	Plxnc1	0.0314116	0.761445	Mef2a	0.0470911	0.370847	Cyp4x1	0.0116185	0.653903	Rtcb	0.102021	0.360594	Map9	0.0367222	0.551814	Nherf1	0.000173649	3.03564	Tnfrsf11a	0.0223703	1.08041	Slc27a4	0.023994	0.97847	-272	0.122315	0.701851
Ptp4a3	0.000604947	0.973482	Cdh4	0.0320358	0.602834	Zfta	0.0467689	0.683489	Sp6	0.0111835	1.41852	Sypl1	0.101712	0.491984	Ppef1	0.0364919	0.665558	Impdh2	0.000141335	1.72843	Atp8a2	0.0236652	0.941375	Amigo3	0.0236536	1.13702	2810025M15Rik	0.12678	1.11732
Efhd1	0.000649312	1.9344	Khnyn	0.0320936	0.726799	Tgfbrap1	0.0467372	0.674102	4930447M23Rik	0.0121203	1.78594	Nudt16	0.105555	0.830834	Mindy3	0.0366144	0.539535	Ftsj3	0.00015807	2.0136	Aox1	0.0222119	0.895826	Atp11a	0.0273315	0.81891	Chl1	0.123611	0.909372
Hcn1	0.000718034	0.721791	Gm20659	0.0320314	0.614048	Lilrb4a	0.048366	2.04293	Stambpl1	0.0113048	0.65963	Tmem164	0.105178	0.740456	Nmnat1	0.0389892	1.32098	Rgl1	0.000122311	1.8376	Gm20768	0.0223764	1.56359	Tpm1	0.0239998	0.834251	Golga7b	0.130349	1.18664
1700025G04Rik	0.000729296	0.771323	Ogfod3	0.0324173	0.552103	Tcof1	0.0476206	0.704288	Clvs2	0.0120446	0.82869	Tom1	0.103639	0.40722	Zfp410	0.0394807	0.775313	Layn	0.000186305	4.331	Cadps	0.0233617	0.604381	Scrt2	0.0287991	1.83499	Ica1l	0.127548	0.99761
Isca2	0.000767749	0.638247	Fxyd6	0.0321699	1.18831	Bmpr1a	0.0482803	0.444846	Gm45236	0.0115677	0.761426	Zfp2	0.109259	0.881826	Sorl1	0.0386024	0.955197	Slc12a4	0.000176251	3.67134	Arhgap44	0.0229454	0.816173	Gmfb	0.0244123	0.695161	Arxes2	0.124721	1.03008
Ccdc167	0.000823036	1.00487	Map1a	0.0336794	0.444566	Ifit3	0.0476352	1.21775	Elovl4	0.012007	0.574926	Ptma	0.108207	0.252266	Ptprg	0.0390212	0.702881	Ppan	0.000118114	1.80678	Maged2	0.0245322	0.80062	Txn1	0.028313	0.614837	Grb14	0.127901	0.836637
Enho	0.000859019	0.950826	Lcorl	0.0322535	0.746115	Nfe2l2	0.0485068	0.420542	Cav2	0.0124145	0.67296	Pitpnb	0.107496	0.515757	Dop1b	0.0396819	0.594523	Oat	9.6e-05	1.24647	Gpc3	0.0230702	2.17017	Septin5	0.0277339	1.19618	Dclk1	0.12752	0.774039
Thap4	0.00104565	1.13687	Nudt10	0.0326879	0.563884	Zeb2	0.047849	0.588886	Sfrp4	0.0126268	1.50046	Trappc3	0.107982	0.421881	Nfic	0.0392352	0.507145	Fosb	0.000131215	2.39774	Clrn1	0.0236009	1.70082	Cntn4	0.0263293	2.26923	Hmgcr	0.126706	0.738211
Scx	0.000875991	1.34789	Fxyd2	0.032446	1.04964	Kctd12	0.0491578	1.28851	Kcnq3	0.0123004	1.22697	Msc	0.111889	1.46946	Arhgef6	0.0424103	1.44935	Snhg15	0.000164478	2.65494	Nat8l	0.0250234	1.16302	Dnase2a	0.0255651	1.26574	Cacna1b	0.126268	0.720389
Angpt4	0.0009256	2.01299	Cdkl4	0.0328652	1.06475	Glipr2	0.048825	0.628876	Plpp4	0.0126298	0.872131	Omp	0.108344	0.765025	Igsf10	0.043215	1.86351	Rest	0.000144418	2.62524	Limk1	0.0246691	1.00231	-322	0.0307865	2.29253	3425401B19Rik	0.132203	2.95865
Tmem117	0.000921937	0.980869	Cib2	0.0328029	0.626671	Slc27a1	0.0497677	0.786873	Mnt	0.0125805	0.629509	Phlda1	0.109092	0.682158	Amacr	0.0401605	0.748297	Hnrnpc	0.000103849	1.00997	Med27	0.0236919	0.597064	Gfra4	0.026189	1.13101	Scand1	0.133268	0.963154
Parp10	0.00117248	1.36614	Angptl1	0.0363614	2.82163	Trpc3	0.0515889	1.65328	Cdc23	0.0128602	0.64126	Cerox1	0.108558	1.44553	Syn2	0.0397611	0.562172	Abl2	0.000148797	2.1051	Hdac9	0.0239269	1.07853	Lsm7	0.0267003	0.668754	9330151L19Rik	0.135652	1.60828
1110065P20Rik	0.00106469	0.757556	Tcerg1l	0.0330799	0.769316	Gab1	0.0493026	0.763016	Mtmr6	0.0130365	0.477016	Micu2	0.108277	0.49466	Sec23ip	0.0402563	0.781012	Nav2	0.000176751	3.18599	Actn1	0.0263208	1.60601	Eif2ak2	0.0260884	1.15169	Casp3	0.1301	0.928839
Tmem185a	0.00108394	0.866743	Dicer1	0.0332121	0.702579	Rab3d	0.0497502	0.466578	Aff3	0.0126664	0.634552	Pcsk1	0.108467	0.692353	Slc16a9	0.0410772	1.35854	Arhgap42	0.000138943	2.42249	Ghr	0.0244114	0.827782	Golim4	0.0270911	1.23334	Ngb	0.129046	1.15124
Thy1	0.00122303	1.06583	Niban2	0.0334045	0.613999	Ppp3ca	0.0515466	0.512734	Wwox	0.0128385	0.957092	Gosr2	0.110346	0.53523	Tspan12	0.0403443	0.937252	Mak16	0.000167873	2.15054	Map2k6	0.0245975	1.69103	Prrg1	0.0271173	1.79741	Slc1a4	0.130287	0.728682
Cacna2d3	0.00126013	0.892727	Rimbp2	0.0338651	1.12337	Chml	0.0496564	0.677089	Brip1os	0.0131575	0.561011	Sat2	0.108952	0.55609	Lysmd3	0.0431013	1.03438	Bgn	0.000170112	4.2333	Fbxo9	0.0248356	0.587574	Map9	0.0268438	0.946752	Slc22a15	0.131464	0.97209
Lypd1	0.00130893	2.58605	Nipal3	0.035585	0.443666	5330432J10Rik	0.0496892	1.83383	Spink10	0.0129244	0.883979	Nudt19	0.111537	0.489444	Syde1	0.0421281	1.10388	Rrs1	0.000159895	2.00304	Pak1	0.0266448	0.894028	Gpr22	0.0285524	1.54416	Ndnf	0.139416	2.10029
Rasal2	0.0011476	0.857612	Sos1	0.0344264	0.440667	Prpf4b	0.0496611	0.441116	Lrrtm1	0.0130838	1.34449	Kcng1	0.113466	1.93092	Arrb1	0.0425681	0.545456	Plscr4	0.000186399	3.34568	Rhoq	0.0258201	0.734645	Kazald1	0.0318893	2.4051	Xaf1	0.134407	0.677397
Zfp931	0.00116648	1.00211	Mif	0.0343075	0.451016	Impact	0.0501735	0.422138	Gm20659	0.0129924	0.707848	Taf9	0.111284	0.924674	Htra1	0.0422421	0.72641	Cebpz	0.000154237	1.59493	Dab2	0.0256736	2.00755	Pcsk2	0.0329483	0.755027	Rps27rt	0.133528	0.73181
Tvp23b	0.00116977	0.861641	Elavl3	0.035059	0.436251	Tmem164	0.0500167	0.571485	Gsto1	0.0132707	0.645098	Pnpo	0.111217	0.494876	Pla2g6	0.042666	0.556425	Eif4ebp1	0.000133585	2.18149	Gm29666	0.0264826	1.40277	Gm34267	0.0282637	1.55606	Pcdhb8	0.148719	3.95749
Pigf	0.00117507	1.01501	Abi3bp	0.0356748	1.48796	Ifi204	0.0509216	1.55356	Poglut3	0.0132164	0.860984	Ndufb4	0.112177	0.360275	Hoxd1	0.0440758	1.31638	Tcf7l2	0.0002179	4.64944	Hk2	0.0258194	1.12662	Gm49678	0.0294957	1.91233	Olfm2	0.135341	1.63014
Txndc15	0.00125926	0.536955	Ramp3	0.0368005	2.20359	Zfp715	0.0510412	0.529996	Ephb1	0.0131581	1.25559	Cibar1	0.112993	0.413507	Gprin3	0.0462719	2.40544	Ewsr1	0.000112496	1.08836	Pde6g	0.0263312	1.33165	Pou4f1	0.0295296	0.745163	Cyria	0.13584	1.32037
Grpr	0.00160977	2.70186	Pnma8a	0.0351607	0.715927	Eef1ece2	0.0514125	0.922015	Mcub	0.0138801	0.66658	Gadd45g	0.113713	0.573221	Tmem150c	0.0435871	0.662303	Rbpms	0.000187854	3.52078	Gm4724-1	0.0266034	0.714297	Gabrb3	0.0295608	0.857458	Tmem183a	0.136791	0.518944
Gm49678	0.00130522	1.43369	Rab27a	0.0354325	0.709554	Gm29562	0.0514174	0.714996	Gm49353	0.0132192	0.849486	Zfp428	0.115522	0.526028	F630040K05Rik	0.0456579	1.41322	Slc6a8	0.000162159	2.28578	Arhgap24	0.0266688	1.03244	Ube2k	0.0307568	0.483908	Fam110b	0.138052	0.879559
Galnt18	0.00128227	1.01086	Sccpdh	0.0358844	0.508232	Plscr2	0.0523318	1.25687	Pim2	0.013481	0.713467	1700011L22Rik	0.119057	2.20066	Tagln2	0.0436278	1.05092	Txnip	0.000209642	4.07799	Mccc2	0.0268283	1.16547	Kmt5a	0.0287076	0.885384	Top1	0.14082	0.490316
Rasd2	0.00186827	3.00827	Fcho2	0.0353142	0.659531	Trpm3	0.05249	0.526804	9430021M05Rik	0.0139413	0.89932	Bnip2	0.114431	0.449717	Prdm8	0.0437549	0.951071	Ccnd3	0.000181554	2.51018	Cdh6	0.0274402	1.49864	Nop10	0.0303383	0.683865	T2	0.139769	2.05232
Mvb12a	0.00138289	0.680406	Car12	0.0357507	1.61688	Hnrnpl	0.0529066	0.523709	Bach2	0.0136821	0.935419	Myd88	0.115079	0.708271	Cfap300	0.0438411	0.924161	Alyref	0.000153629	1.44399	Fads6	0.0302517	1.64593	Kank4	0.0290078	1.59375	Fancl	0.139208	1.22063
Rflna	0.00148603	2.29423	Nrsn1	0.0369304	0.607083	Wdr5	0.0541909	0.887526	Arpp21	0.0144254	0.794866	Eno2	0.118658	0.323942	Ryr2	0.0446966	1.10028	Son	0.000104344	1.0202	Nherf2	0.029435	0.765024	Drosha	0.0303042	0.887404	Uap1	0.143151	0.52424
ND2	0.00172662	0.509196	Heca	0.03582	0.645918	Rnf112	0.0527251	0.807664	Capn9	0.0137699	1.84145	Gusb	0.115127	0.533258	Tox2	0.0443138	0.968853	Prnp	9.49e-05	1.05724	Steap3	0.0274167	0.873533	Nrxn2	0.0311541	1.4539	Pip4k2b	0.141854	1.1736
P2rx6	0.00153223	1.71245	Ide	0.0363551	0.449109	Ptrh1	0.0528035	0.7024	Ptgr1	0.0136353	0.94389	Ubc	0.116305	0.318216	Ablim1	0.0451222	0.441615	Slc43a3	0.000195202	3.3284	Prune2	0.028116	0.657527	Atp2b1	0.0322809	0.885394	Clcn6	0.141392	0.757684
Prdm12	0.00172507	0.680483	Ids	0.0363389	0.475678	Gnal	0.0531231	0.461219	Cachd1	0.0142294	0.926426	Nab1	0.11618	0.567354	Mlkl	0.0446309	1.23854	Garre1	0.000186461	2.27151	Gm43138	0.0305509	2.03183	Gm17494	0.0301206	0.603617	Polr3c	0.14068	0.629506
Isyna1	0.00161066	0.893392	Ppm1d	0.0364815	0.822372	Ccr7	0.0564399	2.55456	Fbxw7	0.01422	0.572846	Rfc3	0.117234	0.739732	Anks1b	0.044743	0.747883	Hey2	0.000227628	3.96166	Zfp932	0.0299532	1.12255	Slc24a2	0.0321195	0.945525	Vstm2a	0.142398	1.0153
Galnt14	0.0016153	0.817959	Podxl2	0.037178	0.567195	Gadd45a	0.0536961	0.5731	Lhfpl4	0.0147546	0.58179	Cavin3	0.117203	0.677042	Ano3	0.0450889	0.778203	Foxn2	0.000160696	2.00618	Galnt14	0.0278335	0.737812	Dnajc5	0.031534	0.737521	Trim12c	0.14241	1.04853
Slc45a3	0.001658	1.17847	Naf1	0.0367591	0.82176	Atrnl1	0.0546765	0.419339	Dnah9	0.014739	1.64561	5033406O09Rik	0.122319	2.01251	Syt2	0.0447942	1.00768	Morrbid	0.00019845	3.44177	Hyal3	0.0279045	1.59211	Rgs6	0.0421503	3.82705	Hipk1	0.142676	0.588047
Cmpk1	0.00178354	0.527074	Lrp8	0.0371375	0.660045	Hsd17b11	0.0539494	0.667264	Ptprg	0.0151365	0.734683	Cndp1	0.119066	1.44538	Csdc2	0.0458649	0.557854	Rela	0.00017324	1.85777	Aprt	0.0280609	0.817303	Gm49353	0.0368083	1.53798	Tmcc3	0.142912	0.813129
Jade1	0.00160611	0.896638	Med13	0.037672	0.601601	Grip1	0.0536679	0.487891	Scn8a	0.0159759	0.806878	Oasl2	0.119456	0.438201	Msrb1	0.0465581	1.08319	Sgpl1	0.000159044	1.53368	Parm1	0.0287047	0.796338	Omg	0.0325899	1.36018	Cpxm1	0.145636	1.63234
D630045J12Rik	0.00197616	1.48406	Slc6a6	0.0380358	0.656913	Mmp25	0.0534062	0.835638	Foxp1	0.0151977	0.755665	Shc1	0.119781	0.488992	Aff3	0.0455504	0.574681	Angptl4	0.000196903	3.48143	Plod3	0.0284638	0.756839	Prkce	0.032607	0.909362	Phf11d	0.143277	1.54976
Gabrb3	0.0018681	0.959067	Zer1	0.0382317	0.569721	Kcnc4	0.0537978	0.62301	Gria4	0.0156795	0.721224	Srsf12	0.121859	0.617917	Klhl26	0.0473397	0.791869	S1pr1	0.000213336	3.08405	Lrrn2	0.0283448	0.849821	Grm4	0.0365849	1.92409	Pde8b	0.14319	0.774402
Nefl	0.00236764	0.788389	Trps1	0.0383813	1.0742	Tmem106a	0.0538869	0.641505	Nudt7	0.0154679	1.06158	Syf2	0.122757	0.444925	Myo1b	0.0458122	0.829102	Cdc42ep1	0.000236858	3.40439	Ogdhl	0.0294223	1.45465	Crybg3	0.0327103	1.94581	Hmgn3	0.145979	0.774288
Cpe	0.0018295	0.667633	Gm37335	0.0382636	0.571914	Mthfd2	0.0539998	0.495114	Chst11	0.015739	0.73094	Ccn4	0.122591	0.85274	Slc45a3	0.0462518	0.800421	Igf2bp2	0.00020378	3.04496	Atp5mc1	0.0290091	0.504883	Gm38226	0.0388379	2.57212	Ndn	0.145975	0.925468
Lhfpl6	0.00195772	0.97953	Edem3	0.0390346	0.646886	Cdv3	0.054488	0.409873	Ccni	0.0165689	0.396045	Rbms3	0.124468	0.315401	Nlk	0.0462996	0.791629	Serinc5	0.000159176	2.00128	Slc12a6	0.0286837	0.659902	1700019D03Rik	0.0329249	1.43836	Smad1	0.144745	0.648591
Polb	0.00180948	0.623791	Sez6l2	0.0391794	0.4782	Ybx3	0.0543828	0.616577	Dock5	0.0157511	0.863641	Mras	0.123453	0.363952	Epb41l3	0.0473234	0.492941	Bnip2	0.000154699	1.4606	Adarb1	0.0287345	1.04323	Ppp1r9a	0.0338545	1.70295	Gm42845	0.153321	2.71403
Gpr3	0.00194312	1.49981	Pnma8b	0.0392048	0.988153	Magt1	0.0547161	0.47691	Tmem158	0.0167579	0.686025	Zdhhc13	0.123937	0.476594	AU022252	0.0477312	0.626085	Kdelr2	0.000139535	1.36327	Lynx1	0.0288792	0.713213	Phactr2	0.0341523	1.00954	Ddah2	0.147125	0.634553
Mtap	0.00189861	0.802441	Trp53bp2	0.0395816	0.718101	Cd74	0.0549357	1.94941	Sh3bgrl3	0.0183099	0.485903	Nhsl2	0.127201	1.32094	Spock2	0.0483227	0.476705	Entpd2	0.000262592	4.21299	Insyn2b	0.0345342	4.70366	Ccdc6	0.0330684	0.999363	Etv5	0.148637	0.80681
Dgkk	0.00219719	2.3336	9530059O14Rik	0.0398088	0.890435	Prrc2b	0.0541723	0.44784	Nipsnap3b	0.0169303	0.476033	Ccdc112	0.126178	0.617206	Hs3st5	0.0480281	0.768434	Cry1	0.000181697	1.81586	Tspan13	0.0293667	0.635241	Ndufa4	0.040528	0.584362	Arhgap32	0.151153	1.19971
Rnf227	0.00195652	1.1124	Trnp1	0.0425405	0.410575	Mtss1	0.0544376	0.459272	Dpp6	0.0174329	0.522123	Zfp617	0.128915	0.710876	Airn	0.0485265	1.34061	Srfbp1	0.00019177	1.97039	Pcyox1l	0.0294266	0.72	Tamalin	0.0339113	1.66238	Sertad3	0.150257	1.38017
Nxpe2	0.00240191	2.95358	Gpx3	0.040302	1.23192	Naa30	0.0542858	0.537222	Cit	0.0166316	0.708039	Zdhhc20	0.127341	0.422551	Kntc1	0.0489363	1.05604	Lats2	0.000199143	1.78451	Gm37750	0.0296431	1.09745	F2r	0.0346358	1.65607	Fundc2	0.149304	0.497513
Ttc9	0.00199363	0.625218	Gm44509	0.0403951	0.590672	Dusp11	0.0546296	0.605122	Atp6v1c2	0.0167211	1.71088	Zfp868	0.129612	0.655026	Rnf149	0.0485234	0.546752	Zfp24	0.000214662	1.77759	Nmnat2	0.0295894	0.649637	Ndufaf2	0.0350291	0.696624	Ggact	0.149364	0.628179
Tmem147os	0.00232799	1.34599	Ddx60	0.0405202	1.12269	Msl2	0.0545907	0.796707	Prkn	0.0167416	1.05264	Tspan6	0.128415	0.513631	Sez6	0.0485116	0.677275	Tpm4	0.000126815	1.61071	Myo1a	0.0330945	2.82182	Dnm3	0.037953	0.763264	Cep57	0.150021	0.780029
Cxxc5	0.00197476	0.777781	Rhoj	0.0409023	0.695751	Smad1	0.0549325	0.43072	Chn1	0.0176816	0.486123	Smim26	0.130521	0.581891	-244	0.0492349	1.76255	Plin3	0.000247938	3.14544	Gm4419	0.0310778	1.41501	P2rx6	0.0410926	2.54169	Impact	0.150366	0.612409
Pnpo	0.00192777	0.805746	Tmeff2	0.0413221	0.465053	Lrp6	0.0546806	0.610925	Paqr9	0.0178115	0.554263	Tmem100	0.129326	0.706301	Capn5	0.0512743	0.562048	Flnb	0.000230078	2.35212	Prdx4	0.0304432	0.680555	Cbl	0.0355352	1.0475	Pcdha4	0.155576	0.831549
BB218582	0.00272643	4.13316	Sft2d2	0.0408897	0.796294	Pfkl	0.0546774	0.499789	Exoc3l	0.0174248	1.37753	Rfk	0.130057	0.303539	Gmeb1	0.0521678	0.99301	Plscr2	0.000261692	3.66768	Tom1l1	0.0319056	1.00079	Prickle2	0.0352194	1.2822	Pdlim1	0.153035	1.01436
Gprc5c	0.0019859	0.886616	Emp3	0.0411549	0.6698	Ptpn23	0.0552253	0.564823	Lsamp	0.0175796	0.614915	Nmi	0.130061	0.477025	Hps5	0.0522586	0.880043	Sh3pxd2a	0.000211567	1.95365	Slc16a2	0.0309656	0.801565	Casz1	0.0353435	1.37754	Ubox5	0.153652	1.03782
Hecw1	0.00206546	0.700398	Shisa8	0.0420542	1.87389	Wdr11	0.0555406	0.504226	Rusc2	0.017581	0.495592	Lgals9	0.130007	0.422897	Slco3a1	0.0509545	0.876675	Ctso	0.000256186	2.76939	Ebf3	0.0311635	0.867916	Srgap1	0.0364895	1.09255	Tmem151b	0.156305	1.33356
Ahnak2	0.00215222	0.756208	Ntsr2	0.0412564	0.969237	Npc1	0.0568282	0.592421	Gm48283	0.0173828	1.05368	Bcl7c	0.131551	0.485824	Gm14295	0.0513262	0.646299	Dennd2a	0.00024708	2.58553	Blcap	0.0307739	0.653783	Selenoh	0.0374005	0.711731	Maml2	0.155827	1.28028
Fundc2	0.00207223	0.552405	Zfp40	0.0411019	0.628444	Smox	0.0559577	0.631079	Slc27a4	0.0177257	0.538706	Bc1	0.13362	0.784423	Atg101	0.0514525	0.463993	Sorbs2	0.000280932	3.35273	Slc37a1	0.0310128	1.08492	Ifi44	0.0372706	2.11666	Eif2ak2	0.154537	0.799727
Tubgcp4	0.00222615	0.90897	Lhfpl5	0.0417608	0.561809	Ice1	0.0560842	0.57768	Frmpd4	0.0181423	0.972557	Tmem183a	0.134153	0.424993	Gm21988	0.0556328	1.0316	Pcsk5	0.0002447	3.19386	Iqsec1	0.0333312	1.17494	Pfdn4	0.0364434	0.699334	Cpq	0.157794	0.965776
Slc6a17	0.00205784	0.801094	Lima1	0.0417709	0.809592	Zfp36	0.0557593	1.08477	Vopp1	0.0192359	0.596202	Iftap	0.135077	0.499391	Dcaf4	0.0541225	0.676156	Dlg1	0.000256915	2.47763	2900026A02Rik	0.031282	1.07696	Aard	0.0365173	2.24769	Chp2	0.155742	1.54671
Asb13	0.00211426	0.867419	Inhba	0.0426287	1.35381	Htr4	0.0568042	2.2553	Mef2a	0.0184995	0.449077	Eif1	0.133902	0.220549	Fkbp4	0.0545966	0.410773	Cst3	0.000167194	1.06958	Camk2d	0.0344924	0.645255	Megf11	0.0380571	1.1546	Sacs	0.157587	0.657358
A330008L17Rik	0.00259794	2.62259	Unc5d	0.0436514	2.22132	Cyp51	0.0562927	0.535925	Ptpro	0.0181886	1.32643	Gm13835	0.134187	0.660691	Ccdc62	0.0544343	1.42848	Met	0.000238888	3.29122	Oprl1	0.037136	1.49028	E330032C10Rik	0.0393832	1.9458	Cyb561d1	0.160108	0.650091
Phactr1	0.00225047	0.67584	Gm42970	0.0421766	1.11221	Rock1	0.055717	0.615077	Map7	0.0186561	0.496838	Gm33887	0.134383	0.584625	Cntnap1	0.0538608	0.826351	Sox2ot	0.000199539	2.86671	Lrrc49	0.0357181	0.734903	Plcxd2	0.037384	1.29209	Nsmce3	0.158065	0.673245
Pak3	0.00224527	0.79921	Tnrc6c	0.0422825	0.610617	Grxcr2	0.0564633	1.39345	Nfil3	0.0187468	0.69798	Rps6-ps4	0.134463	0.41111	Tnks2	0.0544904	0.606772	Pdzd2	0.000200832	1.91718	Fam110b	0.0365198	1.18477	Atp1b1	0.0463575	0.89899	Gm27177	0.158962	0.881083
Gm17396	0.00239818	0.897159	Pcdhb6	0.045978	2.81463	Peli1	0.0573365	0.627372	Pde6g	0.0196732	1.28992	Aste1	0.138684	1.29916	Prkca	0.0539616	0.772821	Pak2	0.000245487	1.75603	Adam23	0.0353121	0.911014	Rapgef5	0.0376873	1.06667	Stmn2	0.172589	0.579239
Ndufa2	0.00249476	0.455832	Ophn1	0.0436437	0.551632	Lima1	0.0563434	0.801128	Pknox2	0.0197255	0.826797	Myadm	0.134973	0.46258	Tmem250-ps	0.055459	0.553219	Wwc2	0.00023961	2.60184	Smad9	0.0359993	1.11471	Dbi	0.0461287	0.976037	Odc1	0.159218	0.80041
-262	0.00247409	2.08967	Gatad2b	0.044721	0.457907	Cpne3	0.0563997	0.577764	Nim1k	0.0198963	0.847091	Igfbpl1	0.136279	1.23717	Mgat4a	0.0548058	0.592536	Mboat2	0.000159394	2.44439	Sema7a	0.0400255	3.23523	Calml4	0.0383304	1.50887	Tmem88b	0.16701	2.11375
Kcnk9	0.00244496	1.4195	Brd1	0.0437653	0.491077	Fas	0.0569316	1.26933	Pcdhac2	0.0197827	0.764285	Zdhhc16	0.13754	0.53728	Apeh	0.0550022	0.583498	Maml2	0.00024058	2.44171	Nfia	0.0357318	1.08188	Tulp4	0.0405463	0.606703	Apba2	0.163866	0.66339
Hspa9	0.00281788	0.46456	Nin	0.043704	0.795391	Gm48878	0.0578861	1.2646	Il10rb	0.020519	0.585221	Mgll	0.137303	0.462157	Mapk12	0.05578	0.553642	Lamb2	0.000336874	4.93258	Stx11	0.0373402	1.01226	Hip1	0.0398588	0.932312	Rbms3	0.170452	0.431992
Csdc2	0.00254201	0.759602	Kmt2e	0.0441124	0.514164	Renbp	0.0573733	1.52414	Zfhx3	0.0207412	0.736606	D430036J16Rik	0.138313	0.88218	Gm48610	0.0603302	1.85559	Gulp1	0.000336544	4.48078	Atp2b1	0.036504	0.737404	Dlg2	0.0391418	1.67488	Man1c1	0.16231	0.676204
Cox11	0.00271709	0.732834	Tbc1d16	0.0455489	0.644606	Cmtm5	0.0583566	1.1301	Ncor2	0.0201437	0.635533	Med11	0.141142	0.512482	Tmt1a3	0.0568878	0.78296	Dtna	0.000243373	1.66252	Rassf4	0.0370201	0.976467	Ipo11	0.0391853	0.904221	Tceal8	0.166114	0.494172
Nefm	0.00320595	0.785243	Phyh	0.0470017	0.414777	Unc13c	0.0577858	0.920399	Pakap-2	0.0201709	0.664993	Fut11	0.144542	0.551409	Acsl3	0.0565226	0.584387	Hey1	0.000257403	2.23103	Gm26782	0.0391009	0.762959	Mtmr7	0.0412712	1.05753	Pld5	0.163063	0.721461
Vstm2a	0.00278569	1.02234	Phf13	0.0457859	0.784143	Chrna3	0.0579906	1.19313	Ccdc181	0.0212989	0.507625	Tmem161b	0.143022	0.571764	Nop10	0.0565289	0.461723	Ugdh	0.00024579	1.98148	Zfp991	0.0374045	0.896241	Dnm1	0.040999	0.725224	Gm12840	0.164051	1.52961
Cracr2b	0.00348454	3.04291	Nptxr	0.0458394	0.567162	Eif4ebp1	0.0588642	0.741766	Piezo1	0.0203399	1.95544	Mat2b	0.144723	0.372673	Bace1	0.0570093	0.486933	Efemp1	0.000331909	4.11331	Snap25	0.0397871	0.623583	Rps6ka3	0.0399951	0.782123	Mmd	0.16621	0.769389
Myh14	0.00290532	1.04233	Agpat1	0.0466017	0.499846	Cpne8	0.0601775	0.341858	Scd2	0.0214172	0.41522	Klc4	0.147278	0.745218	Ankrd27	0.057654	0.619316	Stxbp3	0.000275805	2.33572	Hapln4	0.0427112	2.7513	Igfbp2	0.0409225	1.41594	Kbtbd11	0.165608	0.767809
Uba52	0.00280272	0.525911	Syt5	0.0462233	0.70183	Thoc2l	0.0596174	0.683826	Rbm11	0.0223305	0.564046	Kit	0.145804	0.884016	Dgkg	0.0576741	0.704645	Cdk17	0.000262647	1.84511	Atp1a3	0.0384563	0.913766	Stmn2	0.0488715	0.83037	Picalm	0.166785	0.457934
Relt	0.00300004	1.6336	Trpv2	0.047894	0.45827	Tubb2b	0.0592919	0.499006	Tmem178	0.0213681	1.29305	Pcdha10	0.147587	1.19538	Gpr153	0.0586433	0.923991	Rrp9	0.000283911	1.79336	Rab3ip	0.0380301	0.674796	Ebf3	0.0397402	0.959764	Rpl14-ps1	0.165633	0.726643
Panx2	0.00305272	1.05523	Fbxo9	0.047907	0.403699	Avpr1a	0.0592789	0.831188	Fscn1	0.0215871	1.23832	Fam162a	0.147215	0.330795	Cfap20dc	0.0581938	0.994335	Lsm14a	0.000296361	1.89721	Palm3	0.0381633	1.20323	Ust	0.0400219	1.5018	Flrt3	0.165659	1.09818
Mmachc	0.00291786	0.726306	Mfap5	0.0472382	0.944318	G3bp1	0.060324	0.381441	Socs5	0.0219475	0.484814	Smarcd2	0.147269	0.451755	Mdga2	0.0580043	0.67272	Ppp4r2	0.000218272	1.7399	Sprr1a	0.0429569	4.05327	Susd2	0.0408355	1.01274	B230219D22Rik	0.168001	0.470006
Pde8b	0.00294561	0.799047	Zc3h13	0.0477429	0.486295	Cldn12	0.0594208	0.583859	Micu3	0.0226402	0.475699	Tmed2	0.148319	0.305819	Kazald1	0.0586681	1.40709	Cntf	0.000372957	5.6774	Chordc1	0.0397887	0.58687	Picalm	0.0406076	0.694507	Rusf1	0.167367	0.810409
Gfod1	0.00329051	0.879082	Ttn	0.0492573	1.74402	Nptx2	0.0608006	0.496794	Or8b40	0.0222683	1.63928	Ctns	0.148446	0.593008	Enpp4	0.0596354	0.652525	Nr2f1	0.000344073	3.92127	Arhgap25	0.0445093	2.00293	Pnkd	0.0432604	0.655795	Gm13803	0.172895	2.18207
Chordc1	0.00307989	0.573417	Kcnk3	0.0481959	1.11249	Tm7sf3	0.0617448	0.738193	Rhbdd1	0.0229075	0.785727	Fam229b	0.151121	0.68878	-171	0.0606023	1.61758	Cd68	0.000321729	3.47892	Ppargc1a	0.0412937	0.992834	Exoc1l	0.0408413	2.08825	Syt2	0.168254	0.97099
Spop	0.00331904	0.454218	Hip1	0.0476355	0.688093	Mta2	0.0611624	0.529493	Ywhag	0.0244164	0.417935	Rpl10	0.150057	0.365613	Bcas3	0.0618059	0.651356	Foxd3	0.000332728	3.70649	Mapk12	0.0411933	0.662939	Fam13c	0.0421635	1.48124	Tmem87a	0.168491	0.960187
Zfp536	0.00321764	0.89378	Rnf19b	0.0475313	0.426905	Zdhhc13	0.061449	0.575728	Casp9	0.0224254	0.621399	Nphp1	0.14923	0.859769	Gm48735	0.06124	1.36214	Efemp2	0.000329726	2.76519	Chrnb2	0.0416565	0.692506	Cracdl	0.0456314	3.14426	Mphosph6	0.172577	0.873987
Nim1k	0.00314713	0.96459	Zdhhc20	0.0481072	0.448314	Hsd3b7	0.0612075	0.673744	Cnih2	0.0225779	0.662516	P4hb	0.149637	0.291775	Elavl2	0.0614519	0.502868	Ythdc1	0.000230733	1.21887	Osgin2	0.0420208	1.07564	Kcnmb4	0.0459946	1.57175	Map2	0.172023	0.781085
Angpt1	0.00313268	1.56904	Rora	0.0481415	0.757672	Lmo4	0.0617601	0.607418	Gpd2	0.0230273	0.559125	Kcnq5	0.149753	1.07114	Avil	0.0628954	0.48962	Pon2	0.000235104	2.13146	Nxnl2	0.0474675	2.66731	Kcnh1	0.0428936	1.53386	Wtip	0.173769	1.04801
Mtx3	0.00316646	0.973156	Luzp2	0.0486056	0.45683	Slc7a1	0.0631904	0.40172	Itga3	0.0227629	0.646355	Ntaq1	0.151572	0.626854	Tmeff2	0.0615739	0.521557	Taf1d	0.000292952	1.74061	Rem2	0.0485741	4.04996	Sgo2a	0.0502537	2.85363	Fuca1	0.173699	0.621555
Amotl1	0.00313679	0.763919	Erlin1	0.0482912	0.722915	Mnt	0.0625593	0.586531	Lrat	0.0256879	2.90868	Lbp	0.150853	1.4886	Clxn	0.0623384	0.881713	Gm49909	0.000215119	2.02655	Pbx4	0.0444147	0.883252	Arhgap44	0.0446316	0.819207	Pik3cb	0.180304	0.851276
1700112J16Rik	0.00411342	2.76293	Nmnat2	0.0494523	0.440667	Idh1	0.0635344	0.377291	Lpgat1	0.0241589	0.463684	Zfp511	0.151127	0.479838	Dnajb14	0.0625482	0.530375	Kctd12	0.00034986	3.61547	Slc6a4	0.0474627	3.02835	Mab21l2	0.0446207	2.38323	Zfyve16	0.17766	0.776659
Clstn3	0.00334335	0.89204	Rnase4	0.0486122	0.72025	Lamc1	0.0625039	1.03298	Dcaf6	0.0237878	0.592573	Cpxm1	0.151325	1.0333	Rabepk	0.0635355	0.505675	Usp2	0.000273644	3.07367	Gas2l3	0.0432808	1.24703	Cd2ap	0.0431326	0.797674	Nptxr	0.177511	0.700387
Dnaja4	0.00324899	0.670192	Sstr2	0.0491404	1.28384	Rrs1	0.0625324	0.642081	Washc4	0.0243903	0.45119	Bdkrb2	0.151954	1.19525	Armt1	0.0647527	1.00761	Rpl27	0.000189136	0.841116	Ftx	0.0436186	1.06065	Hs3st5	0.0426745	1.17508	Rasip1	0.178571	1.54351
Sv2b	0.00339648	1.18264	Tub	0.0500452	0.960457	Pgd	0.0625943	0.486527	Ina	0.0238387	0.840911	Slc25a24	0.152101	0.731829	Slc25a30	0.0637674	0.697276	Gprc5b	0.000330475	3.2885	Kirrel3	0.0432029	1.04224	Atrnl1	0.043463	0.780867	Ptger4	0.183661	1.23112
N6amt1	0.00346807	0.759347	Arid1a	0.0505978	0.427691	Slc10a6	0.062612	0.835417	Areg	0.0244887	2.01503	Strip2	0.152225	1.02678	Dhcr24	0.0636855	0.512886	Rsrp1	0.000170263	1.18794	Gpr153	0.0434275	0.885326	Lonrf1	0.0458413	1.13567	Strip2	0.184738	1.67795
Txnrd2	0.00376158	0.907242	Kpna2rt	0.0514075	1.66133	Smarcc2	0.0632639	0.425129	Fut8	0.0242999	0.734556	Cpox	0.154783	0.557943	Car10	0.064761	0.827103	Rasa2	0.000272539	1.57547	Hscb	0.0442035	0.685975	Baiap2l1	0.0436008	2.14441	Sh3bp2	0.183224	1.30732
Tsfm	0.00385152	0.894658	Ppig	0.0517575	0.31981	Myc	0.0646485	0.631171	Grm4	0.02447	1.14144	AA986860	0.159185	1.95138	Ighm	0.0648676	1.11309	Samd5	0.000311916	2.77579	Qprt	0.0470283	2.9592	Map1a	0.0490786	0.685735	Hilpda	0.179445	0.851135
ND4	0.00379429	0.500565	Sec24a	0.0510749	0.710464	Isg15	0.0635508	0.951295	Asap2	0.0244788	1.18477	Zfp667	0.154299	0.712426	Pnma8c	0.0658078	0.743028	Enpp2	0.000327007	2.54867	Angel1	0.0443581	0.763928	Tmem47	0.0510198	0.999928	Abhd17c	0.179525	0.570122
Acad9	0.00428889	1.00189	Tmem170b	0.0511699	0.619542	Rtp4	0.0630933	0.838393	Dusp12	0.0245813	0.637574	Mcub	0.154819	0.457545	Prkce	0.0648406	0.563744	Prpf40a	0.000266605	1.38644	Gmeb1	0.0449625	0.997348	Pcsk1	0.0439254	1.26132	Tmcc2	0.180493	0.717313
Spink2	0.00393667	1.08727	Trib2	0.0512531	0.567583	Tmem131	0.0632948	0.500522	Trim17	0.0250176	1.21648	Vwa5a	0.155415	0.330437	Agk	0.0650976	0.520896	Itih5	0.000381776	4.16165	Tbc1d4	0.0445644	1.15986	Fcgrt	0.0454832	1.40157	Gm43011	0.18377	1.26465
Ppcs	0.00417061	0.711806	Gm45163	0.0553094	2.81894	Igfbp5	0.0636906	1.20141	Nprl3	0.0250875	0.543206	Plekha3	0.156386	0.40749	Gm45236	0.0664045	0.748012	Dock10	0.000365308	3.10437	Tpbgl	0.0437426	1.07752	Atp5me	0.0444664	0.772324	Zbtb20	0.18059	0.737542
Tcerg1l	0.00427567	0.944589	Chgb	0.0528635	0.410939	Homer2	0.0639497	0.562934	Popdc3	0.0249789	0.795422	Ret	0.157032	0.4818	Pgap1	0.0694628	1.36279	Tspan18	0.000311642	2.99526	Hunk	0.0442872	0.940509	Ephx4	0.0451894	1.37364	Zfp958	0.190616	1.39588
Cox7c-ps1	0.00431463	0.815197	Bms1	0.0515123	0.646327	Slc15a3	0.067926	2.72702	Nlk	0.0259352	0.678111	Tmed4	0.156647	0.312427	Elfn1	0.0710162	2.03076	Szrd1	0.000320547	2.26952	Stmn2	0.0452742	0.635566	Pbx4	0.0483279	1.19722	Gng10	0.183506	0.680962
Arhgap44	0.00437479	0.763714	Gm5544	0.0535068	1.28491	Ppp1r10	0.0644026	0.532219	Lpcat1	0.025292	0.608391	Ccdc71l	0.156677	0.587992	Hopx	0.0659751	0.824265	Pde4b	0.00027459	1.93989	Kcnk13	0.0443293	0.876243	Ano3	0.0452256	1.24693	Zfp367	0.183673	0.661306
Abhd14b	0.00456202	0.960048	Tspan15	0.0517538	0.611099	Pde12	0.0657057	0.41712	Gm26760	0.0256667	1.33521	Pfdn4	0.157293	0.298775	Fez1	0.0672964	0.476967	Gstk1	0.000374125	2.83737	Cep83	0.047427	1.01223	Ar	0.0457125	1.20981	Kras	0.18348	0.509388
S100a6	0.00518788	0.779039	Ptpn22	0.0550361	2.12806	Nhlrc2	0.0653707	0.586985	Parp4	0.0254813	0.75732	Iqsec2	0.15777	0.473553	Rwdd3	0.0672205	1.22925	Nob1	0.000324978	1.64663	Csk	0.0457921	0.87209	Enpp4	0.0462242	0.933385	Gstm1	0.18612	0.574832
Gabra2	0.0045357	0.867708	Dcun1d4	0.0525546	0.458059	Garre1	0.0655538	0.719803	Cpt1c	0.025854	0.531824	Rpf2	0.161388	0.485689	Npepl1	0.0670673	0.934289	Ctps1	0.000275064	1.35654	Kcnc4	0.0450575	0.805138	A2ml1	0.0468724	0.732429	Idh1	0.186601	0.519608
Tmem229a	0.0045887	0.735581	Gm45767	0.053445	1.37977	Lilrb4b	0.0654068	2.03424	Hs6st1	0.0257752	0.640434	Kcnmb1	0.163544	0.915251	Uchl5	0.0675922	0.402477	Rock2	0.000233184	1.43938	Nmnat1	0.0454042	1.07344	A930015D03Rik	0.047607	0.782934	Podxl	0.187983	1.19532
Fndc10	0.00506703	0.99416	Cpxm2	0.0533385	0.92544	Stt3b	0.0660728	0.371264	Tmt1a3	0.0260017	0.969996	Tm9sf1	0.166787	0.545777	Gbp7	0.0681988	0.747668	Ube2e3	0.000242047	1.23397	Oip5os1	0.0457663	0.785181	Snn	0.0472719	1.02668	Slc66a3	0.187426	0.625614
Mob2	0.00532251	0.734904	Gabpb2	0.0538252	1.08094	Sc5d	0.0658492	0.409366	Glrb	0.0273406	0.492705	Tmbim1	0.164335	0.423276	Nudt19	0.0685949	0.404613	Slc1a3	0.000410709	3.8844	A430103D13Rik	0.0454708	1.10695	Ablim2	0.0524173	1.79771	Cyp4f13	0.190421	1.01101
Ivns1abp	0.00523236	0.505071	Stag1	0.0525499	0.665147	H3f3b	0.0667842	0.374729	Nyap1	0.026444	0.628616	Pfkl	0.164968	0.400127	Kbtbd11	0.0691122	0.525262	Rab20	0.00040437	3.85631	Lrrc75b	0.0457158	0.606022	Bace2	0.0475014	1.11542	Ufl1	0.188216	0.536559
Coq5	0.00495282	0.603857	Scg2	0.0546728	0.676526	Gca	0.0652939	0.486215	Gm20300	0.0267238	0.5055	Anxa5	0.165481	0.335769	Esam	0.0689245	1.37549	Ifih1	0.000293495	2.44046	Sh3bgrl2	0.0459658	0.507989	Dnlz	0.0478783	0.69245	Lrrc71	0.189415	0.976597
Fsd1	0.00504776	0.573216	Ipw	0.053345	0.449493	Zbtb21	0.0656859	0.519021	Thy1	0.0266894	0.921302	Mpped1	0.168309	1.1499	Tmem183a	0.068795	0.430441	Axl	0.000375097	3.59423	Etl4	0.0466941	0.904911	Asic3	0.0498356	1.33772	Chac1	0.188347	0.755395
Eml5	0.00496223	1.0915	Zcchc18	0.0552204	0.456746	Stt3a	0.0663832	0.409783	Ifit2	0.0269293	1.00332	Mtus2	0.168144	0.478788	Rgs3	0.0701837	0.450465	Cdh11	0.000253427	2.03125	Ccdc192	0.0500177	2.12919	Slc36a1	0.0526051	0.749312	Gapdhrt2	0.19045	1.55875
Mxra7	0.00523838	0.813642	Rnf32	0.0532285	0.698039	Sh3pxd2a	0.0667492	0.629199	Enox2	0.0276008	0.720865	Alkal2	0.169988	0.606057	E330032C10Rik	0.0709206	1.37496	Hycc1	0.000420536	3.37984	Drgx	0.0470189	0.585643	Golga7b	0.0508724	1.11802	Snrnp35	0.188572	0.876465
Lhfpl3	0.00530588	1.10999	Gan	0.0534275	0.523158	Mlc1	0.0704596	2.24851	Galt	0.0277474	0.581029	Lcmt2	0.170132	0.577438	Clec18a	0.0725094	1.99092	Utp11	0.000292002	1.29538	Gm45509	0.0474116	1.44541	Galnt13	0.0509324	0.966123	-330	0.191949	1.02753
Gm10108	0.00539221	0.973322	Srek1	0.0545869	0.467854	Tnfaip2	0.0681111	2.37262	Zbtb18	0.0275123	0.62358	Dph7	0.172152	0.689665	Gm49450	0.0698986	0.6788	Cd82	0.000206377	2.16774	B230217O12Rik	0.0481199	1.0218	Rab3d	0.0514657	0.939811	Kcnq5	0.195403	1.77534
Ppp1r35	0.00529753	0.748905	1110018N20Rik	0.0546253	0.880842	Psd	0.0686916	1.10751	1700019D03Rik	0.0279056	0.928735	Rxrg	0.171853	0.468512	Amer1	0.0713224	0.635646	Gbp2	0.0003146	2.65043	Gm49743	0.0466337	1.00151	Gm2026	0.0534319	1.41806	Prxl2a	0.189343	0.53605
Bvht	0.00602964	1.34308	Flrt2	0.0546894	0.778926	Jcad	0.0668669	0.590221	Dyrk3	0.0283135	0.717908	Samd14	0.172991	0.351721	Pik3cd	0.0704826	0.555816	Mir99ahg	0.000284391	2.30909	Cox15	0.0469435	0.61778	Fbxw7	0.0528858	0.703262	Selenok	0.196246	0.277097
Rbm20	0.00646909	2.72164	Arfgef1	0.0553395	0.387305	Scpep1	0.0668392	0.501127	Fhip2a	0.0281604	0.578715	Zswim7	0.172951	0.439922	Dffa	0.0707379	0.512549	Reep3	0.000281584	1.8381	Rpgrip1l	0.0477749	1.09428	Tmem178	0.0519437	1.39637	Ap3m2	0.191443	0.734089
Serpina3g	0.00563536	0.671754	Tppp3	0.0585687	0.448876	Clcn6	0.0671582	0.46965	Ppm1j	0.028695	0.936228	Pgam5	0.177188	0.552752	Smarcd2	0.0709317	0.522092	Abca8b	0.00042012	2.70074	Dst	0.0475747	0.583215	Pcyox1l	0.0555329	1.11426	B2m	0.193444	0.62211
ND6	0.00575725	0.506561	Ifi27l2a	0.0551539	1.10426	Rbm22	0.0676483	0.428464	Ncbp3	0.0294572	0.52425	Prdx1	0.17595	0.309678	Septin5	0.0712038	0.578554	Usp18	0.000381987	3.14792	Wdcp	0.0472518	0.919897	Minar1	0.0527152	1.14121	Tmsb10	0.196212	0.408444
Ube2d-ps	0.00574696	0.630358	Atp8a2	0.0570221	0.451257	Rock2	0.0675828	0.516665	Sidt2	0.0288026	0.572022	Ppp1r2	0.178426	0.277069	Daglb	0.0748199	0.958459	Utp4	0.000343653	1.44384	Gm15417	0.0480924	0.996623	Phf24	0.0564417	0.702242	Trim34a	0.191851	1.30337
Esf1	0.00587816	0.601223	Cdkn1b	0.0558237	0.589758	Dgki	0.0689648	0.886142	Coil	0.0292055	0.812521	Ankrd45	0.178307	0.831242	Dync1h1	0.0716665	0.422048	Kcnj10	0.000449039	3.98807	Tmeff2	0.0486593	0.730911	Chst11	0.0527184	0.974815	Lrp12	0.19358	0.841776
Gabra3	0.00604399	0.999356	Exoc6	0.0563078	0.452289	Jam2	0.0683533	1.0746	Gm45509	0.0302258	1.4441	Ginm1	0.175307	0.415924	Pbx1	0.0711492	0.687807	Srf	0.000434465	3.00696	Pcsk1	0.048152	1.02434	Gclm	0.0555245	0.575646	Mgat4c	0.1935	1.91671
Gprasp1	0.00635379	0.531058	A330008L17Rik	0.0559729	1.36013	2900052N01Rik	0.0682198	1.18319	Csnk1g1	0.0299802	0.571621	Wsb1	0.175458	0.417974	Csk	0.0718139	0.667434	Slc7a5	0.000362739	1.88244	Camkmt	0.0485417	0.754586	Capn1	0.0618199	1.66538	Rock2	0.193082	0.64417
Slit2	0.0063609	1.53744	Cbr3	0.0562538	0.598481	Ildr2	0.0680166	1.34993	Nbl1	0.0296332	0.737761	Xbp1	0.175907	0.326428	Ndufa3	0.0720238	0.382712	Phldb1	0.000438754	3.40074	1110032F04Rik	0.0502554	1.48772	Ptk2b	0.0575241	1.72386	Qrsl1	0.193407	0.608912
Pik3r3	0.00644665	0.853486	Masp1	0.0565155	1.02811	Luzp2	0.0689231	0.414077	Tmem131l	0.0296715	0.636849	Zfp963	0.18033	1.34545	Crebl2	0.075048	0.898261	Rn7sk	0.000427851	3.25359	Ptgdr	0.0494229	1.21452	Alg14	0.0558812	0.736073	Airn	0.206061	1.77364
Tspan4	0.00646561	0.721684	Pip4k2c	0.056885	0.515745	Cnp	0.0685955	0.620907	Pip4k2a	0.031197	0.618668	Ralb	0.177854	0.499468	Palmd	0.0728559	0.911598	Slc7a2	0.000366145	3.32605	Hells	0.0551525	2.36158	Etv6	0.0615025	1.35541	Tpm3	0.19782	0.459917
Cmc1	0.00661382	0.601376	Anxa4	0.0582099	0.644935	Rack1	0.0692633	0.295512	Ncam1	0.0316047	0.562549	Gm1673	0.177947	0.290439	Leprotl1	0.0746383	0.340372	Rab34	0.00036117	3.27169	Mtrfr	0.0521803	1.04728	Pim2	0.0558739	0.953746	Lbr	0.198384	0.927173
Tppp3	0.00789239	0.601903	Ttc13	0.0579227	0.472162	Agtr1a	0.0710286	2.34582	Atp6ap1l	0.0304543	0.989476	Nhlh2	0.180796	1.54919	Rfc5	0.0768146	1.04921	Mmp14	0.000297996	2.56784	Medag	0.0540777	2.42887	Cracd	0.0572864	0.983255	Eya3	0.199911	0.594136
Jdp2	0.00672997	0.77372	Acvr1	0.0581921	0.676963	Matn2	0.0702654	0.830761	Pak3	0.0314679	0.58166	Pcgf6	0.1791	0.485237	Rspo1	0.0736154	1.22799	Spon1	0.000443467	3.43695	Sema5a	0.0499999	1.22479	Jak1	0.0576873	0.590498	Gm14233	0.207997	2.48517
Tox3	0.00664842	1.13159	Csnk1g1	0.0583654	0.522227	Trp53bp2	0.0688784	0.738678	Lynx1	0.0310061	0.536297	Rnf19b	0.181801	0.397249	Lcorl	0.0740537	0.746451	Ddhd1	0.000276346	1.3508	Pbx1	0.0496045	0.739165	Zmat3	0.0577169	0.872928	Mmp16	0.200091	0.904194
Gal	0.00699951	1.1697	Ccl21b	0.0598129	1.77541	Zfp317	0.0689161	0.598129	Sbk1	0.0311958	0.613206	Ldaf1	0.181415	0.572644	Ampd2	0.0757827	0.864844	Arc	0.000487426	4.24533	Ndufa4	0.0517967	0.397607	Ninj1	0.0590138	0.86736	B630019K06Rik	0.199481	0.691213
Pfdn2	0.00728558	0.494281	Angpt4	0.061573	1.79216	Jag1	0.0694307	1.13548	Cntnap2	0.0324447	0.510804	Abcc4	0.181619	0.57514	Plagl1	0.074439	0.820841	Dtx3l	0.000324154	1.90056	Crybg3	0.0511326	1.63491	Cep164	0.057636	1.05389	Mageh1	0.200106	0.543552
Hsbp1l1	0.00716821	0.679945	Vps13b	0.059687	0.500294	Dusp10	0.0691189	0.685466	Slc1a2	0.0309092	1.25106	Gm28900	0.182675	1.11969	Ptprd	0.0744699	0.937039	Tcn2	0.000392859	2.26691	Tyro3	0.050904	1.22657	Net1	0.0583559	1.75807	Ephx1	0.201344	0.680346
Mettl5	0.00721526	0.672569	Adamtsl3	0.0608431	1.23543	Cacng4	0.0691953	1.24591	Mtm1	0.0309446	0.700031	Zbtb14	0.187836	1.08062	Nhsl1	0.0756499	1.05478	Srgap2	0.00042096	2.3455	Avpi1	0.0510042	0.689754	Disp3	0.0584483	1.82808	Tmem30b	0.214789	2.61629
Kcnk13	0.00753103	1.08976	Dab1	0.0605323	0.891196	Plxnd1	0.0699132	0.610303	Clec18a	0.0321263	1.97979	Rnaseh2c	0.186125	0.591217	Hras	0.0756877	0.33438	Rbp1	0.000404482	3.44206	Tbx3os2	0.0570176	4.08738	Ptprk	0.0615456	2.24997	Tubb4a	0.202102	0.529947
Mindy4b-ps	0.00780113	1.10852	Arl4c	0.0605077	0.570034	Sh3bgrl2	0.0709641	0.36302	Serinc2	0.0314342	1.08586	Ccdc40	0.18601	0.821849	Lgi3	0.0755371	0.926318	Imp4	0.000332447	1.84704	Slc66a2	0.0512358	0.517193	Arhgef6	0.0598968	1.39262	Eepd1	0.203951	0.458909
Map1a	0.00814482	0.55896	R3hdm1	0.060992	0.435624	Parm1	0.0707459	0.543203	P2rx2	0.0341033	2.47899	Acot11	0.186557	0.965444	Pim3	0.0754521	0.555644	Tmed5	0.000327413	1.25446	Ntng1	0.0571698	3.69724	Aox1	0.0602682	1.09738	Rnf227	0.210104	1.10816
Susd5	0.00958582	2.40616	Hs6st2	0.0611546	0.61344	Negr1	0.0702645	0.803288	Tradd	0.0318384	0.60871	Hrob	0.184313	0.933848	Plpp5	0.077144	0.712794	Hnrnpll	0.000419969	1.73378	Slfn5	0.0518503	1.08246	Tafa2	0.0596608	1.3391	Cgnl1	0.207335	1.06687
Ipcef1	0.00839194	2.3151	Bcl11a	0.0617814	1.43187	Yap1	0.070372	1.03788	Lta4h	0.0320133	0.416192	Slc38a6	0.184705	0.396945	Gm13425	0.0760465	0.662946	Slc39a1	0.000418415	2.61144	Paqr9	0.0529778	0.545098	Ano4	0.0611277	1.50844	Samsn1	0.216056	1.78827
Atp1a1	0.00884453	0.492258	Gna14	0.0614887	0.787245	Tlnrd1	0.0698562	0.502106	Gpx3	0.0325425	1.10163	AI987944	0.190627	1.34437	Kank4	0.0760252	1.11873	Lamb1	0.000332502	2.1442	Cd55	0.0531084	0.856239	Shisa3	0.0722133	4.3556	Enkd1	0.210379	1.77347
Setbp1	0.00896248	1.27491	Dgkq	0.0615103	1.02351	Secisbp2l	0.0705282	0.44175	Zfp942	0.0324291	0.704557	Ppp1ccb	0.186751	1.20312	Pdk1	0.0806169	1.10129	Snap23	0.000436128	3.30249	Tmem163	0.0546793	0.718973	Pnma8c	0.0601083	0.933566	H2-DMb1	0.211412	2.30702
Rnpep	0.00861647	0.599297	Zfx	0.0615893	0.663777	Sgms2	0.0704173	0.602977	Camk4	0.0334317	0.902779	Cep83os	0.190602	0.760402	Plppr2	0.0785473	0.763323	Rybp	0.000407213	2.03143	Gm2004	0.0545397	1.12119	Guf1	0.0615382	1.07237	H2-D1	0.2063	0.627872
Rnaseh2a	0.00863408	0.599777	Tanc2	0.0626336	0.375368	Lhfpl2	0.0702993	1.13967	Nefl	0.0355592	0.592425	-244	0.187845	1.14028	Bdkrb2	0.0783682	1.56251	Wdr26	0.000356347	1.36944	Tspan14	0.055215	0.978509	Slc38a1	0.0618257	1.11818	Gas6	0.208187	0.653819
Snrpd3	0.0090293	0.421742	Oxsr1	0.0621394	0.440241	Adgre1	0.0708919	2.08272	Hmga2-ps1	0.0327216	0.937094	Fyttd1	0.188582	0.279831	Cc2d1b	0.0781387	0.563038	Pals1	0.000342988	1.45615	Gm16551	0.0560267	2.31705	Kcnip1	0.0662404	2.10035	Ppp2r3a	0.20792	1.00495
Tmsb15l	0.00908646	0.742658	Colgalt2	0.0620832	0.63491	Psph	0.0716208	0.599111	Lypla1	0.0336474	0.461541	Oard1	0.19294	0.735281	Ccdc184	0.0780564	0.737475	Pdpn	0.000460235	3.64708	Ptprg	0.0561637	0.795088	Sap30l	0.0612625	0.813653	Bloc1s4	0.210961	0.916507
Gm56450	0.00946382	0.751597	Serping1	0.0622163	0.749943	Ifi47	0.0708415	1.23545	Cyb5b	0.0337549	0.397297	Tor1aip2	0.190256	0.362802	1700030C10Rik	0.0799595	1.6601	Gem	0.000522924	4.10371	Fam13c	0.0599232	1.37853	Tspan2	0.0608792	0.821672	Exosc7	0.208459	0.559495
Narf	0.00972692	0.695728	Brd8	0.0623849	0.463093	Ptx3	0.0747085	2.69914	Trpa1	0.0338126	1.0509	Chrnb4	0.190049	1.0371	1810024B03Rik	0.0793567	1.68016	Nfe2l2	0.000286536	1.16846	Gfra4	0.0567437	0.622145	Syndig1l	0.0632288	0.895273	Cnn3	0.210868	0.802903
Acadsb	0.00989852	0.703476	Brpf1	0.0633595	0.644207	Etf1	0.0725899	0.360341	Chl1	0.034411	0.623821	Slc35f2	0.192563	1.24976	Ptprk	0.0797063	1.61113	Col27a1	0.000520977	4.24855	Enc1	0.0565733	1.0852	Abcg2	0.0615018	1.38748	Foxo3	0.210495	0.786825
Letm2	0.0102167	1.20679	Epn2	0.0629979	0.473791	Tbc1d16	0.0730356	0.809905	Tmem267	0.0334969	0.753088	Asb3	0.190172	0.41921	Man1a2	0.0798939	0.452203	Emg1	0.000365462	1.36135	Atp1b1	0.0598798	0.602459	Tox3	0.0642571	1.4919	5033406O09Rik	0.212527	1.87585
Nkd1	0.0107482	1.55536	Ddit4l	0.0648356	1.52425	Smim5	0.0720524	1.07906	Sp100	0.0341899	1.66788	Gna14	0.190805	0.571897	Cacna1b	0.0803704	0.611429	Rps13	0.000231308	0.788747	Nipal3	0.0568736	0.57146	Vapb	0.0629417	0.752772	Wdr73	0.210904	0.673255
Pde5a	0.0100864	2.48017	Prpf4b	0.0644375	0.390229	Ctss	0.0717405	1.9258	Osmr	0.0337893	0.91635	Ranbp1	0.19059	0.257729	-54	0.0803021	0.993566	Usp53	0.000431984	2.15838	Calm3	0.0571755	0.515932	Cox5a	0.0678287	0.539407	Il33	0.216582	2.21079
Pou4f1	0.0102483	0.525023	Sec22c	0.0641989	0.54833	Id3	0.0714733	1.05822	Lrfn5	0.0341233	0.595455	Cnr1	0.191814	0.828929	Pon2	0.0798976	0.88031	Col16a1	0.00042424	3.07468	Rom1	0.0581876	1.05052	Fstl5	0.0643792	1.55453	Cd82	0.222235	0.926311
Armcx6	0.0102178	1.06228	Pde8a	0.063991	0.847208	Crym	0.0715577	1.06144	Fam78b	0.0340591	0.639042	Erg28	0.191416	0.473413	Slc35a2	0.0817558	0.70127	Psph	0.000353125	1.80017	Ldhb	0.0576742	0.76464	Crebl2	0.0661573	0.813848	Mndal	0.2149	1.4774
Manf	0.0103945	0.418455	Rbm25	0.0654352	0.317056	Skic3	0.0729724	0.742479	Sspn	0.0343625	0.869998	Stmn4	0.192623	0.47672	Fpgt	0.0810651	0.688342	Aebp2	0.000425265	1.64626	Luzp2	0.0574208	0.612786	Fgf18	0.0644919	1.68025	Rab35	0.215025	0.548638
Ehd3	0.0109605	0.51735	Zfp715	0.0642062	0.55363	Fosl1	0.0733218	1.02908	1700017N19Rik	0.0346934	1.60472	1110065P20Rik	0.193734	0.304634	Golim4	0.0801402	0.638012	Plxdc2	0.000501356	3.04773	Sec23ip	0.0585043	0.846899	Fnbp1l	0.0644276	1.27276	Zfp618	0.225869	2.40464
Polr1has	0.0104066	0.987162	Zbtb43	0.0644761	0.692373	Asic2	0.0723627	0.612447	Gm47551	0.0346536	0.853938	Cetn4	0.194146	0.796606	Ttc39b	0.0807879	0.719073	Car13	0.000547552	3.80996	Hs3st5	0.0573773	0.838251	Gm26782	0.0720109	0.587072	Trex1	0.217138	0.741737
Nrip3	0.0109699	0.618506	Neurl1a	0.0643926	0.659401	Litaf	0.0732679	0.658014	Pfkl	0.0354121	0.51956	Rgl2	0.198024	1.00542	Hscb	0.0813872	0.593031	Sdc2	0.000455337	2.03569	Nbea	0.0575395	0.703934	Lef1	0.0671717	1.91619	Serpina3i	0.224391	1.65235
Wbp1	0.0106389	0.616835	Gm37941	0.0646061	1.40275	Dhcr24	0.0725788	0.391992	Clstn3	0.0354421	0.576132	Lsm7	0.194924	0.292337	Ddr2	0.0853805	1.87378	G3bp1	0.000412029	1.30207	Snn	0.0601101	0.897235	Dlg4	0.0649399	0.967375	Fgfr1	0.21833	0.802947
Mrpl30	0.0110237	0.525145	Hsbp1l1	0.0651534	0.476643	Ankle2	0.0739536	0.729585	Serpinb8	0.0369393	0.592586	Smim27	0.195557	0.729629	Cntnap2	0.0822225	0.501966	Specc1	0.000513072	3.10575	Pop5	0.0585967	0.532673	Kcnc3	0.065393	1.54079	Igfbpl1	0.22439	1.86161
Plppr4	0.0107411	1.05565	Dipk1b	0.0653962	0.420275	Trex1	0.0735303	0.49729	St6gal2	0.036672	2.13381	Trip10	0.196373	0.66106	Nrip2	0.083455	0.734688	Ltbr	0.000450507	2.16441	Prkab2	0.0592112	0.760111	Fth1	0.0735885	0.440948	Zfp712	0.230879	1.96781
Aff2	0.0120526	1.79699	Dync1h1	0.06602	0.381716	Bltp1	0.0727177	0.449705	Tspan15	0.0379429	0.612972	Gm9830	0.197841	1.52406	Plk3	0.0823812	0.689457	Dock1	0.000574146	3.81322	Slamf1	0.0654145	5.05189	Necab1	0.0739303	0.676099	Brinp1	0.219033	0.594179
Rab24	0.0108007	0.526687	Ambra1	0.0657314	0.574976	Rab27a	0.0729434	0.588745	Ttc13	0.0391352	0.473419	Fam177a2	0.196108	0.397061	Nmi	0.0825332	0.55739	Adam17	0.00045841	2.20125	Lingo2	0.0588859	0.716905	Armt1	0.0659124	1.06468	Cstb	0.223125	0.421834
Dlg2	0.010901	1.21501	Rapgef1	0.0659557	0.551059	Jak1	0.0730442	0.38279	F630040K05Rik	0.0380927	1.03631	Jtb	0.197052	0.36248	Pla2g3	0.0825716	0.96601	Zfp131	0.000508274	1.6619	Elovl7	0.0590366	0.617226	Ttll12	0.06752	1.37773	Steap3	0.220611	0.823829
Ankrd34c	0.0109061	2.06869	Elmod1	0.066693	0.578114	Swap70	0.0738003	1.28632	Rap1b	0.0404313	0.358965	Ldb2	0.198055	0.384811	Nefm	0.0849329	0.556679	Dnajb1	0.000457325	1.6136	Vsnl1	0.0640459	1.90835	Anapc15	0.0744555	1.40432	Ftl1	0.223354	0.402141
Rassf3	0.0111686	0.849448	Gm48216	0.0662179	1.23431	Ptk2	0.0738469	0.467326	Zfp180	0.0393061	0.522369	Apeh	0.197543	0.371535	Tbcd	0.0847905	0.520874	Mfap3l	0.000498758	2.52303	Eapp	0.0593798	0.515441	Dcp2	0.0706848	1.10409	Kcng1	0.231004	2.40877
Gm2011-1	0.0119958	1.11249	Prlr	0.0685686	1.59897	Cttnbp2nl	0.0757767	0.771993	Mdga2	0.0399892	0.592691	Oat	0.197513	0.337511	Tsen2	0.0840747	0.547678	P4hb	0.000360324	1.02784	Mgat5	0.0597231	0.764559	Calm2	0.0707839	0.480488	Polb	0.222599	0.438329
Lysmd1	0.0113614	0.622484	Desi2	0.0670092	0.517424	Hnrnpc	0.075289	0.257224	Morn2	0.0402978	0.588192	-182	0.198527	0.372052	Pctp	0.0850506	1.26959	Ifit3	0.000432532	2.85837	Pfdn4	0.0599321	0.457962	Cyb5d2	0.0730834	1.26478	Aif1	0.228342	2.33498
Tub	0.0113731	1.06068	Lbp	0.0670757	1.44772	Trim46	0.0738077	0.56306	Haus1	0.0396204	0.61759	Nop10	0.199732	0.293431	Nat8l	0.0849404	0.657222	Lrp1	0.000511106	2.74977	Zfp804a	0.0600454	1.11669	Avpi1	0.0685845	1.02627	Ttc39b	0.222743	0.83719
Pcca	0.012769	1.16873	Kl	0.069499	2.54442	Serpina3n	0.0752555	0.456209	Akap17b	0.0406231	0.642143	Abcb6	0.202148	0.635914	Foxo3	0.0854428	0.732212	Pabpc1	0.000391819	1.2354	Epha7	0.0608966	1.10609	Amer1	0.0734699	1.37094	Sorbs1	0.234289	0.467112
Prkcb	0.0122028	0.740081	Sin3a	0.0675269	0.66798	P4hb	0.0745283	0.328829	Tmem151b	0.0402325	1.14858	Bnip3l-ps	0.205903	3.06767	Islr2	0.0868122	2.3238	Rhobtb3	0.000590372	2.75061	Ccni	0.0605748	0.459468	Lyve1	0.079435	2.75311	Col24a1	0.227553	1.87881
Gpr153	0.01175	0.887661	mt-Rnr1	0.0684365	0.552246	Stmn4	0.0745707	0.667663	Sytl3	0.0422097	0.555802	Zfp605	0.203126	0.884954	Mrap2	0.0901765	2.55501	Hspa2	0.000527447	1.79917	Nxn	0.0633731	0.876454	Spsb1	0.0728504	1.66455	Gm40372	0.224714	1.74444
Heatr5a	0.0120239	0.85462	Mbtd1	0.0680441	0.658198	Egr1	0.0755443	0.816838	Tceal9	0.0411192	0.419494	Dhrs1	0.201835	0.323473	Dnlz	0.0860669	0.405125	Nop14	0.000464315	1.42293	Entrep1	0.0638266	0.889254	Ide	0.0698755	0.643554	Lrguk	0.224509	1.77538
Bex3	0.0135702	0.465256	Pou4f1	0.0695115	0.390223	Zfp704	0.0751988	0.629403	Pcgf1	0.0408884	0.538147	Slk	0.201922	0.356085	B4galt2	0.0891722	0.910891	Sox6	0.000612879	4.07482	Tmem38b	0.0660131	1.20702	Slc35d3	0.0809382	3.61133	Grhpr	0.225415	1.1475
Echdc2	0.0127287	1.85508	Rapgef2	0.0691931	0.546115	Fus	0.075552	0.418495	Stom	0.0407231	0.773066	Gadd45a	0.202632	0.455081	Malsu1	0.0894724	0.697049	Gask1b	0.000611109	3.74889	Ostf1	0.0634014	0.577437	Pop5	0.0738201	0.564482	Pfdn4	0.228873	0.355805
Pcyox1l	0.0124978	0.596873	Zfyve9	0.069108	0.485265	D330041H03Rik	0.0750215	0.51596	Cdk5r1	0.0425002	0.619381	Eif2s2	0.203989	0.210142	Epb41l1	0.086759	0.55466	Zfp536	0.000491003	1.84838	Manea	0.0652368	0.789407	Plcb4	0.0708775	1.13215	Snhg18	0.2326	1.6151
Apool	0.0125366	0.921569	Gria1	0.0698302	0.946601	Wdr81	0.076831	1.02828	Asnsd1	0.0431167	0.481539	Traf3ip3	0.204511	0.839282	Ftx	0.0877747	0.916042	Cdc42se1	0.000430316	1.32346	Cend1	0.0661163	0.442777	Gm40372	0.0829799	3.22474	Bmt2	0.226854	0.850649
Tspan13	0.0128607	0.518743	Kcnq1ot1	0.0695852	0.809846	Tox2	0.0760651	0.867366	Rpgr	0.0428469	0.860325	Nrip3	0.204323	0.383243	Galc	0.0914001	1.44785	Peg10	0.000668072	4.32189	Mpzl1	0.0641028	0.704163	Fry	0.0722801	0.722241	Krt10	0.227081	0.681764
Ciart	0.0126287	1.16965	Nell1	0.0734543	1.72474	Crem	0.0761202	0.488977	Sec23ip	0.042824	0.716042	Eeig2	0.204375	0.365189	Cbfa2t3	0.0898536	1.2135	Srsf3-ps	0.000573266	2.91539	Mest	0.0653778	0.790005	Slitrk3	0.0720279	1.10084	Trpv1	0.228227	0.782921
CYTB	0.0129765	0.43661	Akap7	0.0716961	0.562861	Mical1	0.0762115	0.875412	Atg13	0.0435932	0.406026	Mindy4b-ps	0.206783	0.629644	Galt	0.090474	0.472194	Cnp	0.00046508	1.83043	Lgmn	0.0662843	0.622644	Zbtb18	0.0741067	0.769608	Samd9l	0.22876	0.817013
Gtf3c1	0.013155	0.67897	Epm2aip1	0.0730197	0.394329	Cacna1b	0.0757311	0.468437	Zmynd8	0.0428384	0.546842	1700088E04Rik	0.210212	1.31197	Semp2l1	0.0954886	3.54925	Gm15500	0.000469098	0.997195	Arhgef40	0.0663275	0.751375	Ldhb	0.081702	0.89006	Rcc1	0.227383	0.71593
Gm14434	0.0129465	0.909175	Smad1	0.0726021	0.42703	Spag9	0.0765761	0.31486	Arhgap39	0.0440869	0.690818	Zcchc18	0.210004	0.343745	Rras	0.0899372	0.513267	Ist1	0.000498348	1.14254	Tagap1	0.0685326	0.709886	Gm56450	0.0747277	1.04571	Tmub1	0.227638	0.578449
Nxt2	0.0137292	0.604814	Arhgef28	0.0728399	0.632691	Lss	0.0759432	0.701896	Ccng2	0.0435376	0.576615	Acat2	0.209519	0.33487	Gm43461	0.0932593	1.42549	Arhgap31	0.000590835	2.59804	Alg14	0.0673822	0.580121	Chga	0.0742848	0.758094	Nalcn	0.231441	0.740864
Endog	0.0144704	0.963469	6330419E04Rik	0.0748592	1.80195	Ccs	0.0772393	0.572231	Nefm	0.0455537	0.579374	Cd79a	0.212886	1.28805	Ankrd9	0.0905479	0.703272	Rps15a	0.000479821	1.02018	Syt3	0.068941	1.25361	AU022252	0.0774986	1.06124	Tmt1a3	0.230283	0.779449
Gsta4	0.014629	0.991964	Bhlhb9	0.0744292	0.389053	Rsrp1	0.0761198	0.440451	Drgx	0.0437181	0.543998	Dnlz	0.211621	0.308498	Tlr4	0.0909894	1.15691	Dimt1	0.00057939	1.77955	Fbh1	0.0684612	0.570176	Tbc1d4	0.0787897	1.44726	Cadps	0.232146	0.47695
D3Ertd751e	0.0149804	1.07658	Pcdha3	0.0756993	1.7475	Cav1	0.0765692	1.45691	Arl5a	0.0451666	0.37853	Slc18b1	0.216227	1.41039	Zmat3	0.0910535	0.517025	Naa50	0.000497041	1.27563	E330011O21Rik	0.0687408	2.0264	Cd55	0.075463	1.05628	Rnf121	0.231822	0.80723
Acbd5	0.0139707	0.449316	Skap2	0.075478	0.429828	Iqcn	0.0797105	1.7001	Ccp110	0.0447993	0.485135	Eif3k	0.213057	0.279766	Myo9a	0.0910281	0.420029	Ttyh1	0.0006627	3.26824	Dnm1	0.0688184	0.527145	Sec22c	0.0806388	1.16004	Manf	0.233973	0.351834
Lrrc49	0.0146871	0.505896	Kantr	0.0743106	0.59689	Zbtb7a	0.0769674	0.442962	Pik3cd	0.0440752	0.563745	Snhg3	0.213387	0.492171	Cyria	0.0911714	1.04815	Itprid2	0.00056311	2.0481	Gm9894	0.0693217	1.24021	Coa6	0.0760605	0.753418	Fzd5	0.23455	1.68167
Tusc2	0.0145127	0.430478	Plpp2	0.07485	0.544141	Emp2	0.0776642	0.944264	Tlcd3a	0.0450611	0.830434	Gm12743	0.218527	2.90541	Kcnb1	0.0920644	0.56763	Sash1	0.000690402	3.39439	B3galt5	0.0758042	2.68027	Paip1	0.0838429	1.11188	Rhot2	0.235827	0.460865
Hp1bp3	0.0149967	0.359905	Arid4a	0.0744854	0.521815	Vldlr	0.0773917	0.863369	Lpcat3	0.045728	0.565074	-330	0.218261	1.20524	6720468P15Rik	0.0914288	1.00514	Npc1	0.000501087	1.7294	Alcam	0.0698359	0.597633	Zfyve28	0.0769123	0.732914	Mapre1	0.243388	0.263881
Lrrc61	0.0147498	0.85691	Phactr3	0.075003	0.491699	Myo10	0.0772457	0.946053	Arsb	0.0453201	0.586922	Zfp612	0.215356	0.480551	Nras	0.092194	0.490988	Rell1	0.000519737	2.04778	Cdk5rap2	0.0697273	0.874095	Gabra2	0.0776361	0.978841	Toe1	0.233642	0.808701
Trank1	0.0173402	4.10786	Cpne8	0.0762242	0.322978	Pnma8a	0.0771166	0.645867	Snx11	0.0460329	0.553224	Ist1	0.214866	0.260474	-224	0.09265	0.810019	Zeb2	0.000391403	1.38446	Rnf157	0.0710095	0.518964	Ncam2	0.0772169	1.16727	Jund	0.235361	0.414827
2310040G24Rik	0.01704	2.32613	Rtn1	0.0771885	0.406549	Rab8b	0.0773967	0.65776	Fnbp1l	0.0465189	0.851787	Hnrnpa2b1	0.21735	0.196563	Aplp1	0.093158	0.410471	H2az1	0.000441803	0.971173	Ttll7	0.0703544	0.628198	Isl1	0.0780121	0.683871	9430038I01Rik	0.234248	0.91101
Ebf3	0.0151644	0.677454	Thnsl1	0.075472	0.550357	Sdc3	0.0776847	0.616583	Mrgpra2a	0.0463735	1.24671	Trp53inp2	0.215416	0.322497	Cnih3	0.0974049	3.00162	Eed	0.000533604	1.46466	9330162G02Rik	0.0722026	1.0805	Pik3r3	0.079349	1.04829	Prkx	0.23492	0.4463
Tmem11	0.0154177	0.531145	Chd8	0.07556	0.545937	Nrip1	0.0778	0.498621	Kcng4	0.0467561	1.45947	Zfp618	0.216122	1.14596	Kcnt1	0.0944212	0.631791	Bambi	0.000695692	2.98407	Marchf9	0.0735286	1.33061	Nfib	0.0799972	1.2019	Alg9	0.242658	1.14685
Nhlh2	0.0158702	1.96283	Usp42	0.0759141	0.609463	Brd8	0.0778902	0.500443	Slc7a7	0.0487209	0.445842	Gm9531	0.216575	0.809524	Med4	0.0935807	0.439597	Gm17134	0.000684655	3.64086	Trarg1	0.0726853	0.678687	Nrp2	0.0784633	1.34017	Arl4a	0.23472	0.708132
Cables2	0.0155405	0.783168	Elovl7	0.0775612	0.407805	Ptgdr	0.0792047	1.12882	Slc35a1	0.0472224	0.645946	Gdpd2	0.21832	1.5159	Tmem35b	0.0949269	1.0323	Peli2	0.000625293	2.78288	Sertad4	0.0736771	0.898059	Dnaja4	0.0826917	0.613669	Mapk3	0.246572	0.347985
Rpl36al	0.0154058	0.359142	Cspp1	0.0770718	0.554991	Tspan15	0.0790019	0.515398	Slc37a1	0.0473692	0.892014	Mmd	0.220042	0.715898	Gm37750	0.0950262	1.04232	Fzd8	0.000747894	4.01707	Selenoh	0.0721778	0.50237	Tspan9	0.0853911	2.19923	Slc31a2	0.235781	0.650853
Dtd2	0.0156521	0.560034	Sbf2	0.0778161	0.515575	Zc3h11a	0.0778635	0.39768	Slc25a15	0.0476996	1.06748	Gm2694	0.217724	0.826574	Sacs	0.0927619	0.522045	Cyp51	0.000561052	1.66899	Cav2	0.0741824	0.774631	Cd59a	0.0863288	0.572787	Pts	0.236466	0.439795
Elk3	0.0160065	1.20567	Ggact	0.0774909	0.42331	Rasa4	0.0789506	0.497036	Mb21d2	0.0474405	1.01293	Galnt10	0.218887	0.554232	Cpsf3	0.0927971	0.524506	Map2k3	0.00054927	1.37957	Dtd2	0.0742485	0.690382	Kazn	0.0851501	1.23318	Kcnj3	0.235721	1.29
Tmem86a	0.0175334	1.3365	Qrfpr	0.0780853	1.23779	Hdac4	0.0781126	0.500802	Ephx4	0.0475867	0.820098	Gm5544	0.219223	0.689036	Tigar	0.0935923	0.722095	Tsr1	0.000602413	1.63863	Flt3	0.0741055	0.956849	Blcap	0.0863087	0.61287	Nxn	0.236556	0.732148
Fos	0.0163751	0.923988	Cox6c	0.0794509	0.29796	Insig1	0.0782952	0.529074	Mast4	0.0485999	0.821637	Ehd4	0.219865	0.373789	Tbck	0.0951374	0.746849	Dlc1	0.000568754	2.35341	Scrt2	0.0749262	0.87773	Iftap	0.0833199	0.583456	Utp18	0.23737	0.696617
Gca	0.0164314	0.61462	Faap100	0.0785732	0.667485	Cemip2	0.0804063	0.842151	Bcl2l14	0.0485963	2.19567	Gm15760	0.220158	0.575051	Lsm14b	0.0955343	0.846849	Polr1g	0.000706083	1.89012	Myo1d	0.0750407	0.709806	Wdfy2	0.0819587	0.843572	Fam131b	0.239419	0.549407
Mtx1	0.0174203	0.677478	Bglap2	0.0809555	1.82105	Myo9b	0.0787066	0.644683	Prune2	0.0495836	0.47827	Cryl1	0.220839	0.498879	Gm44639	0.0958046	1.4654	Pdgfc	0.00081013	4.56004	Cyb561	0.0756719	0.520435	Kcnk10	0.0818714	1.1299	Zfp830	0.242992	0.667157
Acvr1b	0.0184142	1.13023	Mcm3ap	0.0795384	0.557932	Serinc2	0.0796636	0.938841	Bhlhe41	0.0490699	0.558785	Ccdc159	0.225621	0.929333	Kbtbd3	0.0948602	0.463655	P2rx7	0.000803132	4.47363	Kcnma1	0.0759729	0.677559	Crybb3	0.0819274	2.25847	Kdm3a	0.238858	0.863158
Inpp5a	0.0172171	0.715081	Gpr174	0.0817467	2.38384	Sptlc1	0.0799324	0.424144	Eeig2	0.0493317	0.56879	Gm44503	0.226692	2.16096	Stk33	0.0956359	1.12337	Jag1	0.000777159	3.36304	Entpd3	0.0766152	0.653917	Spata7	0.0824966	0.883397	Bcat2	0.238821	0.574854
B230217O12Rik	0.018057	1.00235	Ogfrl1	0.0808084	0.415375	Chrnb4	0.0790582	1.17707	Hecw1	0.0511398	0.462871	Mesd	0.224896	0.384734	Gm37065	0.0962286	1.12537	Smurf1	0.000590152	1.55203	Vav3	0.0780041	1.29064	Ryr3	0.0852825	1.4002	Rprd2	0.244362	0.774451
Ccdc85a	0.0173466	0.533952	Dync1i2	0.0806783	0.339185	Parp14	0.0798435	0.982348	Dcaf4	0.0502729	0.661767	Erp44	0.222932	0.314334	Ralyl	0.0965721	0.408252	Gsta4	0.000736876	2.6113	2810429I04Rik	0.0779234	1.78187	Mtrfr	0.0845578	0.948579	Akr1b1	0.246165	0.401475
Gclc	0.0173785	0.516295	D330041H03Rik	0.0802568	0.512736	Kif22	0.0794022	0.662233	Prr13	0.0528255	0.373717	Snx11	0.22575	0.487697	Olfm1	0.0969641	0.438037	Hyal1	0.000856509	4.30493	Tradd	0.080896	0.919053	Skic2	0.0854353	0.727473	Mcm4	0.242043	0.790928
Mgat5	0.0174338	0.744571	Pianp	0.0805702	0.667271	Angptl4	0.0795214	1.345	Brdt	0.0527044	0.864847	Leng1	0.225918	0.614874	Pbx4	0.0983321	0.514656	Lyset	0.000609783	1.39725	Rassf9	0.0842738	4.59293	Atxn7l3	0.0889308	0.98976	Tbc1d12	0.24208	0.885159
Nsun4	0.0178026	0.604115	Pcif1	0.080967	0.423175	Foxd3	0.0794497	1.26892	Gm39090	0.052721	0.811455	Gsn	0.225676	0.512065	Auts2	0.0996636	0.726271	Ier3	0.000574922	1.98364	Pakap	0.0780353	0.744412	Erich1	0.0974936	1.80903	Trpc1	0.242616	0.751493
Sars2	0.017889	0.861351	St3gal4	0.0807793	0.7156	Spred1	0.0797014	0.537509	Serpina3n	0.0555313	0.478166	Serinc2	0.226167	0.62335	Srcin1	0.0981679	0.783261	Rnf213	0.000775098	2.88656	Lyrm1	0.07826	0.625549	Pip4k2b	0.0911512	1.46177	Slc25a30	0.243317	0.738605
Adsl	0.0187676	0.640607	Zfp420	0.0809538	0.828856	Sertad2	0.0798767	0.46628	Fam20a	0.0529503	1.03274	Sec61g	0.228492	0.648613	Cd24a	0.101826	0.74203	Rtp4	0.000555873	2.09171	Rapgef4	0.0788159	0.541998	Lrfn5	0.0865554	0.854813	Selenos	0.246043	0.420545
Osgepl1	0.0179114	0.641886	Tmem263	0.0812948	0.500694	Gng5	0.0799141	0.529305	Tifa	0.0535032	0.634446	Man1c1	0.22671	0.408616	Psme4	0.101336	0.586788	Dusp10	0.000639553	1.89174	Mtus2	0.0795203	0.680911	Pdap1	0.0910315	0.759313	Mcmbp	0.245847	0.728386
Dennd6b	0.0183519	0.756055	1110065P20Rik	0.0824957	0.343248	Hnrnph1	0.0820231	0.365116	Grip2	0.0536418	1.45243	Ldlrad3	0.226966	0.71351	Gm14296	0.10076	0.725484	Sorbs3	0.000785899	3.15846	Atp9b	0.0805574	0.714006	Gprc5c	0.0873177	0.904708	Oasl2	0.247582	0.486828
Snx5	0.0186126	0.605793	Gm45062	0.0824619	1.25381	Mapk3	0.0811073	0.328422	D930028M14Rik	0.0537692	0.714856	Otud3	0.231755	1.50891	Hip1	0.101392	0.664362	Thoc2	0.000724914	1.70425	P2rx6	0.0814072	1.50529	Gm48275	0.0959971	2.47612	Gm13304	0.248889	1.11352
5530601H04Rik	0.0192489	0.692277	Kif22	0.0822928	0.621471	Rnf213	0.0809172	0.931218	Tmem200a	0.0537956	1.40904	Slc6a6	0.226937	0.447988	Vangl1	0.101558	1.70438	Nipal1	0.000803414	4.44793	Shc4	0.0801143	1.27437	Ttbk1	0.0893626	1.06362	Tmem43	0.246602	0.59862
Fam185a	0.0191292	0.946752	Ache	0.0824743	0.449215	Bach2	0.0803864	0.613139	Frmd5	0.0543563	1.24841	Rapsn	0.229549	0.533896	Samd14	0.102407	0.474305	Sc5d	0.000607771	1.29656	Atr	0.0804758	0.89612	Spock2	0.0966395	0.539947	Cchcr1	0.247452	1.4001
St6galnac6	0.0193275	0.530405	Rras	0.0827538	0.501934	Actb	0.0803358	0.234858	Cant1	0.0549036	0.513195	As3mt	0.229666	0.662109	Ccni	0.104799	0.295702	Tm7sf3	0.000828989	2.31543	Ptpre	0.0802557	0.756871	Lrrn1	0.090969	0.844411	Cnot11	0.247182	0.628783
Steap2	0.0199086	0.885161	Xrn1	0.0835676	0.641027	Tmem229a	0.080727	0.470659	Unc13d	0.056373	0.937341	Cntfr	0.230207	0.482463	Rassf5	0.103442	0.474657	Nid2	0.000895788	4.02157	Tbx3	0.0828159	1.19941	Dcbld1	0.0890777	0.902341	Dnm3	0.247463	0.507329
Rxrg	0.0201169	0.679882	Zfp667	0.0840429	0.797734	Med13	0.0809054	0.560075	Tspyl4	0.0582966	0.381139	Obsl1	0.232142	0.818171	Sh3rf1	0.104906	1.03104	Ctxnd1	0.000724182	2.84807	Pvalb	0.0877415	4.47828	Zfp365	0.0887246	0.809691	Synpo	0.248047	1.01443
Slc16a1	0.0201721	0.580489	Lgals9	0.085304	0.373813	Odc1	0.0829292	0.461533	Synpr	0.0573695	0.912643	B230303A05Rik	0.230551	1.38702	Camk1d	0.104558	0.595119	Smarca5	0.000699913	1.2161	Cers6	0.0821502	0.759337	Spock3	0.0931158	0.703257	Sox4	0.24855	0.873595
Khdrbs2	0.0205332	0.652465	Gm10193	0.0868682	2.47841	A730049H05Rik	0.0819352	2.06256	Edem1	0.0573071	0.555767	Bhlhb9	0.230686	0.312718	Arl4a	0.106045	0.553747	2410006H16Rik	0.000676046	1.30466	Cnst	0.0831657	0.602788	Mmp14	0.0911252	1.72698	Filip1l	0.253934	1.69324
Kxd1	0.0209103	0.580832	Fam177a2	0.0840119	0.475874	Rnf19b	0.0815649	0.363151	Hdac4	0.0580115	0.508917	Pcdhga7	0.23191	1.04647	Pdss2	0.10505	0.659606	Bmal1	0.000861484	2.56725	Avil	0.0826328	0.518933	Strbp	0.0895558	0.744287	Dynlt1-ps1	0.257649	1.98937
Iffo1	0.0210708	0.613824	Hars2	0.0845027	0.556887	Rab21	0.0818391	0.301053	Itga7	0.0577273	0.462306	Cstb	0.231432	0.31882	Clec2l	0.105514	0.79287	Ctdsp1	0.000971995	4.24637	Sgo2a	0.0866323	1.9617	Efcab10	0.0914968	1.53397	Fbn1	0.252313	1.3428
Ebag9	0.021943	0.802941	Cacna1a	0.0845038	0.458854	Slc12a2	0.0824806	0.508979	Cacna1b	0.0581993	0.491994	Tsix	0.232143	0.897205	Zswim7	0.106215	0.585826	Ptpn2	0.000705159	1.54708	Slirp	0.0836287	0.473192	Mbl2	0.100676	3.18859	Col5a3	0.250198	1.08984
Slc29a1	0.0214768	0.777021	Sprtn	0.0844398	0.674108	Ppp1r2	0.0828541	0.364407	Nrxn3	0.0599072	0.494888	Nos1	0.233562	0.60849	Rnf17	0.105578	1.65783	Cavin3	0.000583072	1.64679	E330032C10Rik	0.0838959	1.2564	Dok5	0.0906983	1.52137	Bcl3	0.254131	0.765559
Tcaim	0.0225001	0.877027	Gm20300	0.0850863	0.374149	Cd36	0.0836339	2.25181	Vldlr	0.0598638	0.896526	Rpl14-ps1	0.234605	0.445656	Casd1	0.106088	0.435789	Selenos	0.000637265	1.09141	Slc25a20	0.0834463	0.654923	Cmc1	0.09101	0.765106	Rwdd3	0.266067	2.2627
Adgra1	0.0216635	0.89899	Cacnb2	0.085366	0.879895	Dpp10	0.0819747	0.886907	Ubqln4	0.0597881	0.42025	Snhg4	0.239596	2.34508	Kcng4	0.107474	1.6149	Smg7	0.000740588	1.56468	Coq4	0.0866448	0.745222	H1f2	0.0938224	0.818115	Kif22	0.25438	0.818993
Pnkp	0.0219836	0.557592	Mllt6	0.0855786	0.556141	Ncapg2	0.0849406	1.50102	Gm27029	0.0602614	1.23826	Atp5pd	0.235019	0.191591	Rimkla	0.106067	0.66753	Tafa5	0.000746648	1.71278	Ankrd34c	0.0835819	1.7508	Nlk	0.0920446	0.836656	Zfp120	0.254338	0.928416
ND1	0.0233537	0.353513	Trpm4	0.0859443	0.611257	Brpf1	0.0823363	0.664845	Rspry1	0.0598948	0.487884	Klhdc8a	0.23803	0.736126	Nudt16	0.107383	0.500298	ND2	0.000508749	0.898111	Cox14	0.0834842	0.380805	Card10	0.0911758	1.32805	Zfas1	0.25563	0.569442
Ccno	0.0227176	1.25939	Cit	0.0863915	0.540406	Camk2d	0.0845651	0.401731	Cfap20dc	0.0608379	0.856012	Tubb4b	0.239306	0.277043	Rpl27a	0.10761	0.414226	Nedd9	0.000881905	2.70929	Zfp958	0.0841031	0.823746	Ccdc92	0.101746	0.542615	Tpm3-rs7	0.256396	1.32389
Ntrk2	0.0233568	0.991469	Tmod2	0.0885168	0.265314	Fem1c	0.0828337	0.609615	Trim56	0.0601293	0.605822	Klhdc8b	0.24087	0.686319	Mtr	0.107781	0.79455	Lpp	0.00085834	2.11126	Mdga2	0.0841204	0.629637	Osgepl1	0.0920445	0.784433	Smarcad1	0.256776	0.677237
Gm4631	0.023344	0.480113	Col10a1	0.0870555	1.3988	Rab35	0.0837134	0.366024	Lars2	0.0600383	0.861844	Nap1l5	0.23938	0.298047	Tmem29	0.107716	0.44709	Ss18	0.000753806	1.95338	Calb1	0.0923433	6.69523	Klhl20	0.0969594	1.12678	Gm13597	0.257081	0.923608
Clstn2	0.0233716	0.793772	Rbm39	0.0892896	0.284295	Gsn	0.0838033	0.606669	Kctd16	0.0608905	0.460407	Pcif1	0.240404	0.343626	Hcn1	0.107372	0.430559	Cnmd	0.000955858	3.93422	Got1	0.0854057	0.537674	Txnl4b	0.0939173	1.12653	Commd2	0.257505	0.601512
Hk2	0.0234527	0.980842	Arxes2	0.0874321	0.674672	Dapk1	0.083241	0.551409	Rasef	0.0614519	0.615637	Selenoh	0.241777	0.355423	Snap25	0.109301	0.47002	Tmed2	0.000662112	0.946568	Ckb	0.0860249	0.447434	Mtus2	0.0989709	1.10104	Pikfyve	0.259678	0.497182
Nfs1	0.0239988	0.557261	Btbd1	0.0885721	0.309724	Cdkn1a	0.0837865	0.566906	Ube2e3	0.06264	0.401864	Dusp12	0.2426	0.412045	Kiz	0.108649	0.609149	Utp14b	0.000837412	2.4044	Panx2	0.0864128	0.751828	Vav2	0.0944299	0.990627	H2-K1	0.259819	0.656149
Minar2	0.0242916	0.641577	Ptger3	0.0884277	0.808458	Tars1	0.0842074	0.424595	Icmt	0.0629174	0.457088	Mzt1	0.2433	0.279406	Casp3	0.107905	0.626459	Anp32e	0.000678598	1.07167	Rell1	0.0866155	0.966556	Preb	0.0961569	0.531162	Gm8741	0.262314	1.577
Mtss2	0.0252733	1.07664	Dido1	0.0888039	0.464291	Nrxn3	0.0834397	0.503037	Cdk7	0.0621429	0.510036	Kl	0.24506	1.85538	Kcnh1	0.107852	0.865285	C1qtnf5	0.00100695	4.19138	Pstpip2	0.0865696	0.828292	Lingo2	0.0984491	1.04769	Chst8	0.257796	0.646471
Cyp27a1	0.0243919	1.22552	Gnao1	0.0915207	0.350021	Pitpnm1	0.0833842	0.493513	Cd44	0.0652625	0.606509	Spopl	0.246537	0.664871	Rap1b	0.109862	0.312139	Gas2l3	0.000694514	2.14031	AU022252	0.0905971	0.919125	Tbc1d13	0.105996	1.61692	Plpp5	0.260041	0.670242
Tmub1	0.0244898	0.559137	Lgals1	0.090078	0.531916	Vps13b	0.0834195	0.443892	Fam174b	0.0627354	0.53398	Slc6a19	0.244302	0.636163	Dhx57	0.109193	0.649594	Rassf8	0.000672245	1.94771	Gprin2	0.0868389	1.14642	Rab37	0.0963055	0.941913	Fut11	0.25929	0.477329
Nck1	0.0255491	0.687479	Dnm3os	0.0909437	1.3359	Plagl2	0.0839915	1.21822	Pmp22	0.0669032	0.389325	Suv39h1	0.243496	0.639968	Fam229b	0.109757	0.704098	Pou3f2	0.000903482	3.89356	Cep43	0.0868967	0.580538	Gm44987	0.107032	2.75963	1700030C10Rik	0.261282	1.47885
Ppp2r1b	0.0252209	1.12371	B3gnt6	0.0891402	0.859921	Eif4enif1	0.0838842	0.480936	Prmt2	0.0645495	0.363091	Adprm	0.243937	0.335591	4930517G24Rik	0.108855	1.8262	Ctdsp2	0.000914312	2.16474	Plcb4	0.0888396	1.00915	Gm47551	0.097573	1.0766	Ids	0.260324	0.44296
Wnt5a	0.0257541	0.98427	Wls	0.0895302	0.563969	Phf24	0.0839422	0.484373	Fxyd2	0.066151	0.757116	Eno3	0.246045	0.899631	Chac2	0.109796	0.424253	Gpd1	0.00100097	3.48432	Inpp5j	0.087429	0.709193	Cpt2	0.0972052	0.757646	Fbxo38	0.259735	0.495267
Ldaf1	0.0261564	0.766033	Dst	0.0904675	0.322351	Lin7c	0.0844732	0.361094	Vav2	0.064349	0.616823	Clxn	0.244688	0.470315	Gm29666	0.109981	1.01411	Dot1l	0.000891556	2.20607	Atg7	0.0898083	0.83246	Alad	0.102601	0.76638	Chga	0.264265	0.410833
Sema6a	0.0265586	0.989052	Rac3	0.0907159	0.359736	Hs2st1	0.0861	0.395015	Mmd	0.0637218	0.67813	Mmaa	0.248964	0.714215	Plcb4	0.111838	0.63258	Mier3	0.000845709	1.82439	B230206L02Rik	0.0915665	1.53301	Arrb1	0.0997525	0.621394	Tax1bp3	0.263715	0.50167
2510002D24Rik	0.026589	0.638463	Cep112	0.0914807	1.15693	Syndig1l	0.0844991	0.551587	Mycn	0.0638575	1.12503	Setd4	0.247112	0.923181	Gm17494	0.112462	0.36679	Ier2	0.00101322	3.12143	Ahcy	0.087339	0.509888	Pcca	0.0987629	1.08575	Gpsm3	0.261783	1.13005
Cd59a	0.0279633	0.419132	Pcdh10	0.0920768	0.600878	Ackr3	0.0882416	2.36715	Stk33	0.0639303	1.16474	Fastkd1	0.249542	1.0014	Mtm1	0.112361	0.674719	Mylip	0.00100665	3.43403	Cables2	0.0877188	0.797017	Cntnap5a	0.100398	1.18082	Lrrc8d	0.26237	0.436186
Map7	0.0270769	0.552161	Adcy5	0.0915582	0.702672	Ifi205	0.0869899	2.67891	Cpne4	0.0651374	0.732214	Cpne8	0.245495	0.271931	Cbx5	0.113592	0.459816	Ankrd50	0.000856598	1.73376	Prnp	0.0881556	0.457253	Tomm5	0.0984281	0.495391	Mex3d	0.262119	0.634167
Atg16l2	0.0270299	0.92657	Atrx	0.0922671	0.380396	Ybx1	0.086369	0.414886	Slc4a8	0.0650865	0.602779	Toe1	0.247242	0.442675	Prune2	0.113056	0.454558	H2-Q4	0.000684413	2.7829	Syt12	0.0898106	1.1096	Gm8325	0.104175	0.94306	Arl4c	0.264255	0.710045
Homer3	0.02683	0.759637	Zfp212	0.091731	0.857579	Inhba	0.0854056	1.14102	Onecut2	0.0663965	0.737053	Arl6	0.247555	0.314189	Snx15	0.113021	0.355484	Fgl2	0.00109098	4.76212	Crym	0.0886442	1.16657	Cimip2a	0.107871	2.90167	1700019D03Rik	0.262345	0.875693
Cntnap2	0.0270163	0.548966	Cdk14	0.0928163	0.343617	Hmgcs1	0.0851325	0.338352	Ppp4r4	0.0661273	0.599008	Gm19391	0.248987	0.894713	Slc6a17	0.113891	0.562005	Apod	0.00086871	3.62236	Dock5	0.0890697	0.686593	Scn7a	0.0983365	0.827483	Mxra7	0.262956	0.52773
Sel1l3	0.0274672	0.665475	Smc6	0.0924703	0.346269	Slc6a6	0.0850928	0.617275	Acad11	0.0662621	0.646912	Ncoa7	0.25005	0.299844	Rab3d	0.114786	0.421251	B3gnt5	0.00107261	4.05459	St13	0.0896249	0.382719	Fam78b	0.103627	1.02254	Rras2	0.265747	0.628489
Slc25a23	0.0272909	0.603754	Cdk19	0.0928811	0.596368	Sema4b	0.0856524	0.824284	Amacr	0.0668849	0.630655	Ankrd49	0.250358	0.328559	Gm44044	0.118176	1.89143	Ctnnd1	0.000825534	1.4438	Fry	0.0904639	0.568359	Ecpas	0.10024	0.589194	Iigp1c	0.264373	1.44073
Shisa8	0.0287905	2.01972	Tmem131	0.0932363	0.463039	Tcf4	0.0857065	0.816482	Fkbp5	0.0671915	0.590979	Atf4	0.250776	0.270535	2810025M15Rik	0.114356	0.587209	Spp1	0.000694125	3.03071	Trnp1	0.0911264	0.456518	Panx2	0.1036	1.09434	Ppfibp1	0.265994	0.933497
Pam16	0.0275152	0.671905	Gm15564	0.0931802	0.706799	Mospd2	0.0858583	0.496959	Olfml3	0.0666202	0.984143	Bst2	0.251672	0.427204	Gm38226	0.115845	1.46984	Gm43011	0.00102586	3.21472	Tcaim	0.0912888	0.710215	Sh3bgrl3	0.104855	0.574192	Mettl5os	0.265742	1.54766
Bik	0.0280331	1.12371	Olfm3	0.0936129	0.733538	Ncoa3	0.0855054	0.615826	Kcnd1	0.0676763	0.606411	Zng1	0.250994	0.382522	A330069E16Rik	0.116791	1.31121	Atf1	0.000955952	2.02607	Cystm1	0.0916278	0.47969	2510002D24Rik	0.107726	1.2247	Adprm	0.26599	0.55169
Ikzf2	0.0276461	0.858561	Bst2	0.0944211	0.566414	Fat1	0.0866198	1.10591	Gm55936	0.0668485	0.727953	Pacsin3	0.252342	1.02285	Lsamp	0.114337	0.485318	Ppp2r1b	0.000918994	2.42827	Coa6	0.0928699	0.487382	A830082N09Rik	0.102693	1.48897	Cox6c	0.266508	0.355409
Ckmt1	0.0284668	0.538918	Mnt	0.094208	0.444132	Rsbn1l	0.0858031	0.526989	Irf7	0.0669434	0.892772	Mvb12a	0.252634	0.357748	Scly	0.121096	2.01797	Nop16	0.000932675	1.59143	Ndufs7	0.0937961	0.344913	Brinp1	0.100663	0.796842	Svil	0.266594	0.830307
Sipa1l2	0.0284716	0.883628	Mex3d	0.0945723	0.531048	Osbpl8	0.086184	0.370726	Cntn1	0.0673218	0.800439	Bhlhe41	0.251732	0.380323	Arxes1	0.115675	0.743455	Gab1	0.000936587	2.05772	Etv1	0.0950454	1.38433	Sh3bgrl2	0.102718	0.582046	Ehf	0.266439	1.93187
-101	0.0295359	0.924565	Amy1	0.0952037	0.746631	Smndc1	0.0865528	0.49441	Bhlha9	0.0675969	1.50952	Zfp661	0.253797	0.891414	Aars2	0.122504	2.15682	Fads2	0.000915784	1.9146	Sgpp2	0.0937646	0.566109	Rab24	0.103573	0.509304	Klhl13	0.269935	0.965313
Gm49205	0.0286244	1.94896	Gm43055	0.096504	1.36889	Gstm1	0.0868941	0.428771	Lrrn1	0.0696575	0.576885	Ddit4l	0.254739	1.12435	Gm38047	0.118758	1.64876	Fos	0.00070384	2.10092	Pcdh11x	0.0978152	2.31791	Snap25	0.116121	0.632295	Dync1i2	0.268452	0.3801
Dnajc11	0.0291429	0.47456	Oasl2	0.0966527	0.386176	Calu	0.0864226	0.457094	Srcin1	0.0704082	0.69089	Nrip2	0.255837	0.700517	Neurl1a	0.120743	0.926781	Sorcs1	0.000877319	3.25351	Plxna4	0.0942462	0.655351	Syt12	0.104577	1.39422	Nradd	0.272463	1.4971
Dmxl1	0.0295046	0.525191	B3galt1	0.0959459	0.569437	C5ar1	0.0885351	2.3163	Zfp994	0.0697212	0.745216	Rps11	0.25447	0.184311	Ergic1	0.11933	0.478776	Myo6	0.00104887	2.50468	Scn7a	0.0941366	0.618758	Gm45495	0.105391	1.25478	Mtln	0.269264	0.388695
Agrn	0.0296943	0.831176	Pdzd4	0.0967499	0.592133	Atf3	0.0865021	0.604502	Zfp101	0.0697266	0.963495	Btbd1	0.254625	0.246149	Rps20	0.118039	0.314617	Pes1	0.00105177	1.76285	Cbl	0.0977985	0.789875	D330041H03Rik	0.103506	0.829806	Sema3c	0.269829	0.791955
Capg	0.0302091	0.936184	Hnmt	0.0960741	0.450098	Zfp462	0.0885725	0.796777	Sgsm2	0.070156	0.608119	Ighm	0.255384	0.742603	Lrrc8d	0.118569	0.386676	Tax1bp3	0.000913777	1.53468	Slc8a1	0.099306	1.33494	Sez6l2	0.10953	0.547273	Myd88	0.270334	0.698719
Ube2f	0.0300596	0.423292	Ginm1	0.0967477	0.454636	Gpr37l1	0.0880785	1.09805	Gm12279	0.070347	1.1196	Tmem185b	0.254736	0.416636	Oprk1	0.120065	2.78299	Crtap	0.000992637	1.95116	Gm4724	0.0959181	0.871713	Nxpe3	0.103228	0.994485	Endog	0.2733	0.553704
Lrfn5	0.0302284	0.551491	Gucy1a2	0.0965762	1.13814	Lypd6b	0.0893435	2.03157	Arf3	0.0712115	0.334724	Yipf1	0.256965	0.327629	Pcdh17	0.118108	0.522153	Ptpn12	0.00104972	1.97167	Magi3	0.0963977	0.519213	Cdh15	0.103853	1.16774	Prkce	0.27295	0.459682
Pts	0.0308085	0.438169	Lmtk2	0.0971428	0.533124	St6gal2	0.0914596	2.69624	Rab39	0.0700673	0.516274	Gm16062	0.260017	1.28156	Camk2n2	0.119359	0.522881	Micall2	0.00112604	3.8871	Fsd1	0.0969796	0.443973	Dnajb14	0.109931	0.48861	Ecm1	0.273845	1.41603
Lyrm7	0.0316589	0.896566	Socs7	0.0976317	0.411211	Irf6	0.0877381	0.947482	Gm40841	0.0706612	1.36013	Ppp1r15a	0.258238	0.376861	Dlgap1	0.119427	0.731123	-172	0.00102464	2.38641	Hapln1	0.101107	2.74275	Tmc5	0.106091	1.77451	Atg101	0.271403	0.396222
Rit2	0.0332582	0.501368	Zfp672	0.0975617	0.457315	Plekho1	0.0879447	0.706707	Frrs1l	0.0720574	0.910109	Phyh	0.257018	0.287621	Ankrd29	0.11926	0.701583	Angpt2	0.000912939	3.36815	Flrt3	0.0984446	0.947202	Apeh	0.105368	0.842123	Mr1	0.276046	1.13651
Gm49674	0.0320346	1.81253	Dop1b	0.0975993	0.493076	Tmem185b	0.0878135	0.565534	Dnase1l3	0.071271	1.24545	Cox16	0.261733	0.310386	Pagr1a	0.120475	0.997112	Mertk	0.0011321	3.76201	4732487G21Rik	0.103893	1.88085	Ube3c	0.104071	0.57548	Rps12l1	0.273355	0.891154
Slc35a4	0.0314235	0.483091	Oaz3	0.0986521	1.0163	Ptger3	0.0883847	0.808709	Zfp532	0.0722678	0.795536	Gps2	0.261907	0.449722	Nup107	0.120431	0.531953	Car2	0.00100022	3.02911	Arhgef15	0.101448	1.2293	Unc13c	0.104392	1.13848	Zswim7	0.274582	0.583437
Ppm1j	0.0324988	0.79997	Ddah2	0.0991646	0.421185	Kcna6	0.0899561	0.403066	Tox3	0.0714284	0.884944	Lekr1	0.26548	1.3329	Lyn	0.120117	1.44727	Lgr5	0.00119015	3.93729	Tppp3	0.102477	0.481407	Gm15417	0.104265	0.980468	Ncam1	0.281061	0.475336
Slc37a4	0.0313327	0.657973	-182	0.098514	0.461891	Noct	0.0889818	0.383752	Cdk14	0.0730623	0.366606	Uchl3	0.261962	0.328866	Cfap61	0.120306	1.6911	Snhg12	0.000910145	1.7554	Rida	0.100235	0.565622	Fermt2	0.112273	0.702535	Dhrs1	0.278037	0.363612
Mrm3	0.0319144	0.645315	Ccl21a	0.101003	1.02208	Nup35	0.0891236	0.643	Fgf13	0.074308	0.463238	Ids	0.262045	0.286488	Laptm4b	0.123488	0.472506	Car5b	0.00113349	3.22397	Nabp1	0.105566	2.03622	Psme4	0.107484	0.598707	Celf6	0.276225	0.660922
Gpx2	0.0323939	2.05233	Atp1b1	0.103113	0.459844	Edn1	0.0920292	2.82381	Mapk4	0.0721682	0.978459	Snrnp35	0.262961	0.590662	Olfm2	0.1231	1.197	Casp4	0.00119211	3.48669	Synpr	0.100992	0.94338	Mme	0.108487	2.31498	Naa80	0.277449	0.546172
Hmga2-ps1	0.0320463	0.935928	Zscan29	0.102063	0.583474	Gabbr1	0.0890627	0.341486	Palmd	0.0733124	0.885147	Rhog	0.264305	0.356727	Gm38299	0.12872	1.76037	Galnt2	0.00115558	2.29854	Sel1l3	0.100694	0.658188	Dennd1a	0.112858	1.72528	Tulp4	0.280586	0.322896
Ptgr2	0.0330438	0.695891	Pom121	0.102282	0.563507	Omp	0.0892701	0.774285	Dipk1b	0.0738666	0.437162	Cdpf1	0.267775	0.696945	Gm4631	0.124972	0.517302	Ints6	0.00110029	1.8767	Spry4	0.105954	1.69701	Pknox2	0.107527	0.93187	Pabir1	0.278098	0.456691
Cibar1	0.0338247	0.406811	Slc35f2	0.103518	1.25943	Amd1	0.0905075	0.469212	Sncg	0.0758444	0.32584	Zfp771	0.266228	0.373024	Bhlhb9	0.124754	0.388912	Mir100hg	0.00111778	2.28891	Ldaf1	0.102223	0.858442	Vgf	0.108252	0.745652	Srcap	0.276662	0.594151
Ndst1	0.0336371	0.537679	Gabbr1	0.104071	0.309833	Elovl7	0.0896107	0.41758	Mknk2	0.0743113	0.831244	Srsf3	0.265786	0.220288	Ccdc74a	0.124493	0.587187	Rbm7	0.00105697	1.4768	Hdhd5	0.106753	1.34128	Sema3d	0.120126	2.88152	Ephb6	0.276992	1.06883
Golga7	0.0340559	0.383157	Zfta	0.103936	0.575119	Ugdh	0.0895938	0.606706	1700001L05Rik	0.074481	0.648465	Cib1	0.264996	0.420485	Pde11a	0.125125	0.559837	Top1	0.000889426	1.10492	Ube2k	0.101696	0.327365	Riox2	0.113258	1.07057	Churc1	0.277032	0.391472
Ccdc192	0.0338591	1.46299	Tbcel	0.10432	0.374748	Tra2b	0.0909145	0.30954	Eapp	0.0749942	0.373593	Gm15510	0.268742	1.09635	Eml1	0.127441	0.362457	Hexim1	0.00113216	2.03733	Rimklb	0.10674	1.72187	Fam162a	0.110951	0.480038	Ryr3	0.283507	1.18472
Mrpl23-ps1	0.0339924	0.456668	Pggt1b	0.104305	0.462493	Bnip2	0.0904767	0.41406	Parvb	0.0748541	0.605389	Nsmf	0.269363	0.454085	Etl4	0.125021	0.632503	Gar1	0.0010619	1.78309	Prmt8	0.102107	0.841189	Ndufa3	0.11875	0.411192	Gm43154	0.282877	1.13145
Cbx4	0.0341332	0.554264	Zfp324	0.104607	1.00383	Slc4a8	0.0900421	0.584107	Dram2	0.0776196	0.332982	Rabif	0.268004	0.311868	Neto1	0.125908	1.35108	Igfbp7	0.00107383	3.76812	Sag	0.107058	2.26256	Cd38	0.123658	3.39295	Adgra3	0.279906	0.835365
Cdh4	0.0348491	0.614503	Lonrf2	0.104857	0.378108	Zfp598	0.090291	0.75276	Hk1	0.0758438	0.306896	Xaf1	0.267433	0.345844	1700066M21Rik	0.127007	0.803698	ND3	0.000766247	1.10015	Gm49413	0.106452	1.79867	Pik3cd	0.112417	0.882848	Ogfr	0.280804	0.482469
Pabir2	0.035269	0.886182	Mesd	0.106541	0.301467	Fat4	0.0903079	1.05454	Calml4	0.0758569	0.795508	Plpp2	0.269205	0.419499	Cnn3	0.129594	0.574735	Ssr3	0.000863575	0.948901	Ctxn3	0.103196	1.15708	Robo2	0.111747	0.679935	Syt6	0.280669	0.831587
Slc25a22	0.0355914	0.465924	Tmub1	0.106368	0.398513	Desi2	0.090701	0.469394	Diras2	0.076094	0.832296	2300009A05Rik	0.271042	0.550451	Atrip	0.125941	0.435406	CYTB	0.000699693	0.768286	Emb	0.103789	0.517991	Pde2a	0.110992	0.935102	Galnt10	0.281455	0.768079
Gm20187	0.0356604	0.698694	Rnf6	0.106	0.31216	Scg3	0.0907099	0.428954	Kri1	0.0768938	0.589812	Tex30	0.270287	0.331466	Sobp	0.127711	0.542809	Wsb1	0.0010003	1.41188	Gpsm2	0.107374	1.419	Pdss2	0.111434	0.939688	Cacng3	0.284461	1.25826
Lyrm1	0.0359583	0.629221	Samd9l	0.105788	0.544842	Oasl2	0.0905463	0.44311	Msantd1	0.0767962	0.853915	Tent5a	0.272393	0.825486	Yipf1	0.126023	0.37318	Gadd45g	0.000863205	1.48465	Arid5a	0.104416	0.644912	Gm43305	0.111523	0.750967	Nid1	0.281281	1.20038
Msrb3	0.0358051	1.04929	Snai2	0.109139	1.93846	Postn	0.0914531	1.30494	Emp3	0.0797459	0.556208	Pts	0.273835	0.294484	Lipo3	0.126723	0.507439	Snx16	0.00109734	1.52168	Cish	0.104858	0.631792	Rpap2	0.11161	0.743947	Ube2i	0.287858	0.28694
Pstpip2	0.0359524	0.890283	Ctbp2	0.106767	0.616703	Son	0.0913245	0.290131	Nptx2	0.0787274	0.463582	Sap30l	0.274982	0.276342	C78859	0.129026	0.907544	Myo1c	0.000915744	1.87881	Pde11a	0.104914	0.578442	Iffo1	0.11473	0.670961	Arhgap42	0.281547	0.863027
Rnf128	0.036641	1.18701	D5Ertd579e	0.108801	0.451473	Gpm6a	0.0908182	0.952682	Map1a	0.0802421	0.378736	Tubb3	0.278434	0.276082	Ankrd13c	0.127829	0.559539	Sorcs2	0.00136669	3.98602	Pard6b	0.105083	0.914566	Gm11578	0.125843	3.49529	Gzf1	0.282756	0.530186
Entrep1	0.0361257	0.726566	Nup98	0.109349	0.451108	Trib1	0.0923085	0.903663	Pdzd4	0.0788778	0.677035	5530601H04Rik	0.275432	0.336637	Atg13	0.129685	0.519304	Rftn2	0.00139589	4.44982	Ube3c	0.106599	0.459374	Mapk12	0.113882	0.663398	9330020H09Rik	0.282291	1.33787
Dusp28	0.0368449	0.77629	Kif11	0.110292	0.95795	Zcchc12	0.091219	0.726669	Svil	0.0788492	0.716027	Tm2d1	0.27701	0.255801	Rapsn	0.127703	0.615518	Psat1	0.000935264	1.32198	Tafa1	0.107511	1.41704	Pigz	0.113073	0.74423	Inpp1	0.286158	0.594049
Commd10	0.0381526	0.657167	Fam184b	0.110776	1.08298	Atp2b4	0.091514	0.868091	Dclk1	0.0809751	0.511143	Gm17494	0.277413	0.166456	Erh	0.128565	0.447373	Rab7b	0.00121657	3.31852	Gm2026	0.108635	0.912632	Sos1	0.114275	0.582737	Ppp1r21	0.284046	0.544401
Fhod3	0.0377254	1.15487	Gm43047	0.112842	2.1603	Stag1	0.0922136	0.660915	S100b	0.0808774	0.856097	Ptprn2	0.280884	1.16575	Egfl7	0.131625	0.436475	Ogn	0.001299	4.18836	Parp4	0.108449	0.745986	Snap91	0.114601	0.601463	Sh3kbp1	0.286209	0.507384
Gm26782	0.037955	0.462383	Camsap1	0.11135	0.330577	Fam83d	0.0922683	0.893945	Samd10	0.0803186	0.492916	Sap18b	0.277162	0.242381	Afmid	0.136992	2.05555	Iqgap2	0.00132168	3.01601	Dysf	0.108275	0.530048	St6galnac6	0.115284	0.631949	Mical1	0.285573	0.737657
Nt5e	0.0384094	0.774311	Ddx17	0.112306	0.298574	Syt1	0.0941322	0.438774	Actn1	0.0811821	0.777472	Alad	0.278305	0.524349	Pde8b	0.131922	0.511088	Gm10252	0.000867419	1.69481	Tcerg1l	0.108691	0.679036	6030458C11Rik	0.11736	0.721196	Pak3	0.285187	0.603412
Kctd17	0.039164	0.47464	Xkr6	0.111362	0.912097	Cyp26b1	0.0949692	1.66981	Acadvl	0.0816566	0.347164	Il17ra	0.277727	0.671443	Grik4	0.132686	0.65642	Gtpbp4	0.000953239	1.08793	Gpr176	0.11543	2.24244	Zfp101	0.119147	1.33514	Lrig1	0.286123	1.0221
Spock3	0.040157	0.508804	Amigo2	0.111183	0.60407	Col10a1	0.0930452	1.40793	Slc35b3	0.080702	0.580608	Gemin2	0.281833	1.04084	Grm8	0.133694	1.24045	Ddx18	0.0010605	1.33593	Pip4k2b	0.112432	1.11396	Cdk5r1	0.118484	0.898933	Rwdd2a	0.285952	0.697847
Cdr1os	0.0396654	0.890084	Cstf2	0.112038	0.451887	Tab2	0.0939057	0.399823	Odad4	0.0844743	2.02229	Cyp4f16	0.278262	0.426576	Dnaaf2	0.138775	1.48194	Prpf38a	0.00119264	1.6484	Deptor	0.109965	0.650411	Fkbp4	0.127444	0.453336	Nudt16	0.286247	0.542699
Clint1	0.040829	0.365736	Zfp612	0.112636	0.434045	Rab7b	0.0933137	1.44847	Tuba4a	0.0814112	0.440609	Camk2n1	0.278612	0.418391	Erc2	0.134323	0.405986	Col11a1	0.00130742	3.5376	Armt1	0.110843	0.68523	Zdhhc6	0.123178	0.858771	Parp12	0.286048	0.781474
Gm14117	0.0400218	0.977954	Tgfbrap1	0.11234	0.517162	Ptprg	0.0934309	0.606663	Aplp2	0.0831381	0.431361	Tnip2	0.278842	0.573307	Snhg11	0.13464	0.603274	Jun	0.0010601	1.31712	Tstd2	0.112143	0.729492	Fam217b	0.120258	0.82747	Bhlhb9	0.286416	0.491531
COX1	0.0403259	0.485272	Serpinf1	0.115842	0.317769	Adgrg6	0.0947019	1.13134	Fkbpl	0.0824428	0.626646	Baiap2	0.27962	0.419199	Cpt1c	0.135259	0.413858	Slc2a1	0.00106332	1.50097	Slitrk3	0.111276	0.845674	B230312C02Rik	0.120525	1.84845	Gm45053	0.287916	1.4443
Rabif	0.0403959	0.379115	Crhr2	0.113485	1.29963	Rpl10	0.0934463	0.452964	Gm48789	0.0820066	0.788091	Txndc9	0.27952	0.227411	Supt3	0.13595	0.405234	Phldb2	0.00140541	3.38208	Chchd10	0.112182	0.694806	Pik3cb	0.119276	0.717753	Atp6v1g2	0.289873	0.445296
Stk39	0.0410986	0.412424	Gin1	0.113368	0.523051	Mllt6	0.0939639	0.526223	Blcap	0.0822573	0.453548	Rhoj	0.280425	0.498438	Bin1	0.136103	0.376203	Efs	0.00143838	4.39787	Gins1	0.118618	2.15156	Nmnat1	0.120719	1.21184	Wdfy1	0.290797	0.588085
Pals2	0.0408346	0.656055	Gm36529	0.113564	1.54426	Hsd17b7	0.0944588	0.435037	Map1b	0.0864911	0.318325	Slc25a45	0.280853	0.638732	Nrxn2	0.138957	0.927165	Tcf7l1	0.00149288	4.36502	Tcte2	0.119202	2.46512	Filip1	0.128154	1.65147	Igsf10	0.289082	1.08518
Ncam2	0.0406574	0.79572	Pard3b	0.113823	0.81781	Ston2	0.0939632	1.08001	Ciz1	0.0834254	0.537042	Prcp	0.281617	0.499712	Nipal3	0.135744	0.450811	Septin11	0.00109525	1.43404	Apba1	0.112729	0.507633	Uck2	0.120327	0.665315	Mei1	0.3022	2.91469
Fads6	0.0411035	0.983776	Lrch1	0.114536	0.649625	Ralb	0.0940586	0.457421	Ppp1r1c	0.085683	0.363979	Exoc6	0.28307	0.400326	Pdlim5	0.136771	0.677495	Vamp3	0.00107645	1.58244	Git1	0.113122	0.540964	Tox2	0.12246	1.14637	Phactr3	0.291168	0.594041
Ypel2	0.0412084	1.10169	Vamp4	0.116177	0.252027	Fryl	0.0940678	0.407938	Vegfa	0.0837843	0.447399	Zfp9	0.283879	0.453682	B130021K23Rik	0.14324	2.72593	Rnf4	0.00104194	0.998891	Kcna2	0.113117	0.719922	Scg3	0.124106	0.519836	Gm49749	0.291064	1.0751
Smpx	0.0423799	2.02535	Nr1d1	0.115074	0.574973	Senp3	0.0944739	0.497876	Mthfd1l	0.0844873	0.55317	Isg20	0.282886	0.461168	Tusc2	0.137334	0.336002	Add3	0.00109775	1.61193	Slitrk1	0.120031	2.38527	Neto2	0.125375	1.00479	Slc38a1	0.291347	0.594601
Ccsap	0.0418566	0.888021	Tmtc3	0.115108	0.635461	Samsn1	0.0944258	0.930289	Men1	0.0841241	0.466417	Crip1	0.284067	0.85965	Tmed4	0.137741	0.289549	Nudt9	0.00123518	1.3625	Nr3c2	0.113619	0.929624	Ndufaf8	0.124037	0.816731	Med6	0.295501	0.466651
Pnma8c	0.0419307	0.59754	Slc29a4	0.115623	0.619853	Coq10b	0.0959135	0.432496	Sirt7	0.0846807	0.455939	T2	0.284718	0.962169	Tmem178b	0.13735	0.479844	Fcgrt	0.00129893	2.45522	Cntnap5a	0.113747	0.728801	Cdr2	0.125948	0.683061	Tollip	0.299003	0.302601
Syngr1	0.0421899	0.391942	Pcf11	0.116341	0.428145	Aldh1a3	0.095076	0.752634	Spice1	0.0854005	0.655373	Ifitm10	0.284548	0.373917	Tm2d1	0.138145	0.303946	Slc7a11	0.0013002	3.07066	Crim1	0.114944	1.00273	Pygb	0.131317	0.50432	Slk	0.29546	0.447613
Ppp1r12b	0.0427272	0.542284	Pakap-2	0.116704	0.45214	Hnrnpdl	0.0956137	0.364191	Ptk2b	0.0857482	0.834934	Rab3a	0.2871	0.215991	Gorasp1	0.140133	0.689637	Lyar	0.00131485	1.87701	Smyd3	0.11578	0.685326	Ttc33	0.124772	0.532638	Idi1	0.296197	0.50005
Cdkn1a	0.0431271	0.623316	Ifnar1	0.11715	0.457966	Zfp365	0.0949226	0.502838	Siae	0.0861993	0.552301	Ly6e	0.285593	0.659478	Dcaf6	0.14159	0.67527	Ehd1	0.00114487	1.51596	Hhatl	0.114905	1.11763	Rrp8	0.125657	0.901981	A530072M11Rik	0.309023	2.41873
Gm49932	0.0447705	1.31342	Gpsm3	0.118947	1.13568	Dnttip2	0.095319	0.365902	Dop1b	0.0869763	0.456319	Rbm7	0.286568	0.295358	Vgf	0.140279	0.477687	Gng11	0.00146393	3.75762	Tufm	0.116183	0.378183	Gm15564	0.127897	1.25114	Serpina3f	0.299158	2.15718
Ntrk1	0.044387	0.707841	Sgpp2	0.118878	0.372545	Slc1a3	0.0967589	1.13614	Clvs1	0.088369	0.77452	Dtnbp1	0.287196	0.306526	A430073I11Rik	0.143317	1.40088	Wtip	0.0012461	2.05915	Kif5c	0.115939	0.501283	Atp2b2	0.126996	0.894881	Nbl1	0.297283	0.586624
Nrxn3	0.0435241	0.520281	Kcns2	0.119315	1.34702	Cfap69	0.0958031	0.800798	Ddr2	0.0870495	1.08898	Wdr36	0.289756	0.447121	Gm12279	0.142654	1.10726	COX2	0.000844146	0.943335	Apool	0.12013	1.10761	Akr1b8	0.126119	1.06557	Ccdc6	0.298462	0.50465
Ndufb4	0.0433484	0.344929	Fam120aos	0.118801	0.681517	Phip	0.0960648	0.514292	Atp8a1	0.0875864	0.455534	Bglap2	0.289128	1.28176	Dpys	0.1415	1.34677	Erbb2	0.00158579	4.31217	Pde4a	0.121002	1.69332	Rasgrf2	0.126998	1.0437	Chd2	0.298215	0.631852
Flad1	0.0440676	0.581972	Psd	0.119362	0.749647	Laptm4a	0.0980426	0.257962	3110045C21Rik	0.0872723	0.849945	Cdh13	0.287868	0.550777	Nmnat2	0.14387	0.582175	Camk2d	0.000864817	1.06637	1700001L05Rik	0.118363	0.852342	Atp5mc1	0.128921	0.485712	Gfra4	0.298394	0.562217
Mtpap	0.0442704	0.615184	Gm14388	0.123167	2.19821	Smcr8	0.0963853	0.579542	Gpr149	0.0891054	0.463896	Tmem29	0.290516	0.423216	Gm48789	0.142919	0.816642	Sipa1l1	0.00118041	1.93057	Amigo3	0.116988	0.561295	Il36g	0.140996	3.06514	Cldn9	0.299514	1.68444
Asah2	0.0436588	0.641445	Nedd4l	0.120783	0.409058	Eef1a1	0.097934	0.191634	Ccdc74a	0.0879179	0.592485	Polb	0.292304	0.365005	Gm12744	0.142806	0.577235	Lgi4	0.00162244	4.93332	Fam185a	0.118985	0.936759	Rab3ip	0.129105	0.692219	Zfp605	0.308473	1.25352
Mgarp	0.0441194	1.49559	Ehmt2	0.11979	0.433495	Cyp26a1	0.096627	2.15688	Zcchc18	0.0890167	0.439148	S100a13	0.2926	0.394723	Nbl1	0.143181	0.550744	Slc11a2	0.00133552	1.47188	Fkbp5	0.117191	0.594565	Arl6	0.129607	0.596373	Cd2ap	0.302345	0.546975
Gm15446	0.0438838	0.710896	Ak2	0.120724	0.319413	Trim30a	0.0977303	1.87509	Rad50	0.0878349	0.502269	Tppp3	0.296278	0.263879	Acox3	0.144125	0.480483	Lgals3	0.00114917	2.51882	A930015D03Rik	0.11789	0.520161	Sobp	0.130004	0.929018	Clmp	0.304175	0.46692
Slc25a35	0.0466834	1.45662	Hpca	0.12015	0.848401	Mat2a	0.0973654	0.396164	Gnaq	0.0901653	0.307583	Taldo1	0.293691	0.257391	Ndn	0.144077	0.490333	Mgst1	0.00107736	2.15854	Tmem86a	0.118124	0.886198	Chordc1	0.130736	0.503094	Kdm5a	0.304348	0.448027
Itpkb	0.0447412	0.650187	Gm44691	0.120443	1.3311	Ftl1-ps2	0.0974375	0.560284	Igsf9b	0.0881829	0.59533	Ildr2	0.297374	1.39344	Pcdha11	0.145659	1.17266	Nfatc1	0.00156475	3.8761	Pgap1	0.118537	0.939659	Tex2	0.130812	0.525641	Cxcl9	0.307423	2.58442
Sumo1	0.045032	0.327301	Gm55936	0.120436	0.593873	Krt27	0.101182	2.90375	6030458C11Rik	0.0899765	0.4322	Slc25a1	0.294215	0.263302	Ube3c	0.145651	0.425898	Eif3j1	0.0012539	1.26916	Cnnm1	0.118115	0.756049	Oas1c	0.137778	1.3477	Fbxl20	0.308891	0.686324
Hapln4	0.0463752	1.30836	Pcdha4	0.120577	0.638149	Neat1	0.0972628	1.0981	Kcnmb4	0.0892381	0.748194	Gpr151	0.29435	0.853256	Gm1673	0.148279	0.546423	Scarb1	0.00158891	3.03065	Grhl3	0.124143	2.91384	Gm12655	0.130546	1.34229	Usp54	0.305535	1.3695
Fkbp2	0.0454515	0.314724	Lin54	0.121247	0.480171	Gtf3c4	0.0975047	0.500681	Zfp110	0.0893811	0.52776	Pld5	0.294397	0.376378	Ofd1	0.15329	1.39407	Il11ra1	0.00128722	2.33531	4930447C04Rik	0.120123	0.802175	Syp	0.135422	0.599761	Adam10	0.303978	0.487711
Ust	0.0462075	0.819749	Map3k1	0.121703	0.560856	Trp53inp2	0.0973142	0.408591	Mei1	0.0898457	1.76713	D6Wsu163e	0.29479	0.326761	Zfc3h1	0.148881	0.605185	Nab2	0.00157328	2.62564	Zfp512	0.120649	0.578935	Rfk	0.131507	0.460851	Gtf2ird1	0.304724	0.595823
Eif4e	0.0460807	0.333241	Dedd2	0.121537	0.472398	Fnip1	0.0973869	0.510332	Peli3	0.0915555	0.594053	Ift27	0.298349	0.521605	Spata7	0.148169	0.479787	Cdc42ep3	0.00159143	2.78191	Gm32885	0.119507	1.43115	Slc4a10	0.1437	2.46899	Ppic	0.312174	2.02929
Gm49677	0.0476257	1.80785	Or8b53	0.122633	0.664105	Erlin1	0.0976808	0.572716	Slc8a1	0.0905176	0.826236	Txnrd2	0.297811	0.536525	Dctpp1	0.153398	0.944692	Sertad2	0.00132671	1.39211	Lrrc2	0.119517	1.13941	Lrrn2	0.133641	0.880574	Usp3	0.309235	0.81237
Ebf2	0.0457285	1.12633	Recql	0.121911	0.543679	Arid2	0.0975079	0.632875	Ankrd49	0.0908819	0.415598	Nt5dc1	0.29632	0.610623	Krt28	0.152958	1.64938	Ptpn13	0.00164862	3.36378	Socs2	0.12013	0.586051	Lrrc28	0.14044	1.0006	-22	0.317919	2.63376
Klhl13	0.0459857	0.79101	Trabd2b	0.1221	0.906657	Stat2	0.0976839	0.58018	Prmt8	0.0924493	0.733869	Pold3	0.296537	0.387612	Zfp990	0.155571	2.01575	Ppp2r3a	0.00140286	2.05352	Dlg2	0.120499	0.985071	S100a1	0.134782	1.06474	Bex3	0.31592	0.338932
Metap1d	0.0461843	0.534188	Cemip2	0.122314	0.539519	Syne2	0.0978981	0.802916	Cep43	0.0933703	0.472233	Katnbl1	0.298496	0.598347	Nebl	0.151536	0.552346	1700017B05Rik	0.00158551	2.88319	Cat	0.121078	0.411699	Pola1	0.142569	1.54512	Rpl9-ps6	0.310604	1.25687
Kank4	0.0462231	1.02258	Lars2	0.122156	0.673995	Gabra3	0.0978157	0.6976	Stk24	0.0936524	0.534713	Ccdc103	0.301435	2.8543	Dhcr7	0.151525	0.487663	Kdelr3	0.00153414	3.9067	Nprl3	0.121691	0.540892	Tyro3	0.147256	2.00406	Marcks	0.307388	0.482487
B4galnt1	0.0464761	0.629931	Anp32a	0.122832	0.450814	Pnp	0.0978968	0.47608	Mal2	0.0949713	0.561463	Rhov	0.297471	0.447808	Fbxw7	0.151148	0.414985	Col18a1	0.0016372	3.43715	Epb41l3	0.121137	0.459202	Mgst3	0.143544	0.5813	Slc25a15	0.314006	1.26361
Dok6	0.046417	0.582184	-257	0.122864	0.913775	Arsb	0.0983234	0.485326	Atg9a	0.0940347	0.457881	Fth1	0.298461	0.187644	Mmp16	0.154745	1.04513	Tob2	0.00166975	2.60825	Gm16638	0.126659	1.92899	Atm	0.139084	1.14888	Cdc26	0.308167	0.493843
Zfp932	0.04681	0.633745	Ap3s1	0.124548	0.244495	Mbtd1	0.0986018	0.680145	Adam11	0.0932665	0.708743	Cmc1	0.301014	0.440815	Slc9a8	0.154407	0.727015	Dnajc25	0.00157649	2.17813	Prxl2b	0.122807	0.584581	Ano7	0.139477	2.17841	Cc2d1a	0.310302	0.648585
Cstf3	0.0472296	0.454409	Rnf216	0.123637	0.433827	Trim17	0.100854	1.11017	Kcnq4	0.096095	0.831273	-252	0.303158	1.67954	Gm2004	0.151993	0.727942	Parp12	0.00153155	2.01732	Bin3	0.122245	0.476414	Ephb1	0.136845	1.0957	Pnrc2	0.309582	0.491055
Mllt3	0.0490827	0.490905	Rims1	0.123328	0.429775	Iqgap2	0.0993755	0.984864	Iffo1	0.0954304	0.448977	A030001D20Rik	0.298907	0.400982	Ninj1	0.152634	0.364871	Mfge8	0.00142804	2.76702	C1qtnf1	0.122373	0.594732	Gys1	0.137039	0.696341	Kcnb2	0.311517	0.385014
1700001L05Rik	0.0478354	0.664899	Faxc	0.123813	0.63089	Pde9a	0.0992068	0.965149	Rapgef6	0.0944757	0.420518	Hmgn2	0.299712	0.300208	Ccdc181	0.154219	0.378183	Lima1	0.00128482	1.80048	Epha6	0.12453	1.55089	Fbxo27	0.139571	1.68979	Zfp874b	0.311287	0.750235
Avil	0.049642	0.426194	Rilpl2	0.124489	0.569734	Zscan26	0.10029	0.588647	Sh2d1a	0.0942416	0.600584	Rpl37rt	0.300469	0.29268	Nrgn	0.153936	1.40579	Me1	0.00148213	1.28394	Cbx6	0.122644	0.430647	Rab5c	0.136548	0.715434	Sdf2l1	0.311465	0.451666
Paics	0.0483703	0.321758	Acaa2	0.124911	0.354834	Fcho2	0.0997195	0.51544	Gm15564	0.0942512	0.722923	Dkk3	0.301141	0.496219	Lrrc40	0.15539	0.55886	Snta1	0.00146979	2.13882	Prr13	0.12277	0.403646	Ppm1e	0.138431	0.87901	Sh3d19	0.312337	0.799034
Fbxo45	0.0487587	0.372131	Rrp36	0.125155	0.419456	Zbtb43	0.100556	0.770318	Hmgcll1	0.0947782	0.696869	Gm44691	0.302487	1.34039	Crybb3	0.160655	2.60826	Arhgef10	0.00168168	3.37193	Itga3	0.12362	0.621487	Tnpo2	0.138537	0.712784	Rapsn	0.313144	0.590123
Mthfd1	0.0494226	0.538636	Cish	0.125055	0.503909	Dedd2	0.100015	0.461763	Magi3	0.0954717	0.393633	Ephx1	0.301615	0.325305	Gm37092	0.157201	1.38798	Enpp1	0.00179699	4.73519	Dtnb	0.123143	0.561121	Inf2	0.140074	1.05673	Sytl2	0.313898	0.609955
Lpin2	0.0503154	0.551482	Tom1	0.125653	0.311122	Ly6a	0.100757	1.85871	Kcnc4	0.0963293	0.530366	Afg2a	0.302245	0.372918	Pde6g	0.157452	0.981508	Ptp4a1-1	0.00131024	1.11865	Chga	0.124265	0.417626	Csrp2	0.138905	0.942195	Mthfd2l	0.313567	0.631657
Rabl3	0.0511747	0.504637	Nlgn3	0.125344	0.457073	Tiparp	0.100487	0.611511	Sel1l3	0.0962251	0.617275	B4galt7	0.302283	0.391553	Ppp1r16b	0.160417	1.50679	Nfat5	0.00150452	1.39431	Rasgrp2	0.130539	3.04377	Bace1	0.138567	0.542886	A2ml1	0.313927	0.426539
Mta3	0.052203	0.599534	Fxyd7	0.129396	0.433304	Kantr	0.100255	0.490583	Tmed3	0.0983896	0.333855	Snx18	0.30296	0.371499	Lgals9	0.15717	0.380267	Myl9	0.00128884	3.68828	H2bc4	0.124725	0.533491	L3mbtl4	0.143274	1.92995	1700086L19Rik	0.314883	0.552097
Sft2d2	0.0512442	0.785105	Tet2	0.127515	0.691246	Slc38a2	0.101384	0.335575	Asah2	0.0969751	0.509759	Rwdd2b	0.30269	0.397415	Kcna1	0.157787	0.78876	Syn3	0.00131881	2.63637	Nrcam	0.125203	0.788839	Pak3	0.139598	0.709866	Zdhhc20	0.315258	0.452885
Zfhx3	0.0537945	0.545058	Lxn	0.127723	0.708644	Ddx18	0.101414	0.415817	Gm26916	0.10061	2.83106	Sirpa	0.30322	0.474288	Nos3	0.16423	2.46917	Tcirg1	0.00171536	2.98114	Grip1	0.125449	0.546694	Tppp3	0.148281	0.589711	Prdx6	0.316848	0.374627
Gm16867	0.0525027	1.3447	S100a4	0.12904	0.900709	Wdr26	0.10186	0.365901	Als2	0.0972878	0.642602	Zfp830	0.303245	0.42974	Cds1	0.158712	0.575628	Slc26a2	0.00157463	2.33863	Fkbp4	0.125173	0.393743	Fbxl4	0.141148	0.659253	Dusp26	0.315814	0.55669
St6galnac4	0.0524146	0.729589	Jcad	0.128835	0.505636	Chd3	0.101347	0.368957	Elavl3	0.0999073	0.339708	Pdia5	0.304092	0.520977	Gm11496	0.159535	1.10647	Col23a1	0.0018349	4.10968	Ube2d-ps	0.125227	0.489644	Pcdha4	0.141278	1.01654	Gm7666	0.317486	1.412
Ipw	0.0524356	0.498098	Vti1b	0.130872	0.236181	Daxx	0.101474	0.418462	Il36g	0.102379	1.83603	Gm42566	0.304349	0.339642	Gm40841	0.158819	1.13102	Parp9	0.00157507	2.47499	St3gal6	0.128376	0.522936	Nsun4	0.141147	0.617811	Igf1r	0.317211	0.574505
Meg3	0.0525679	0.75861	Dmxl1	0.129395	0.38692	Por	0.102951	0.404445	Rhobtb2	0.101579	0.536649	Itga2b	0.306013	0.932255	Socs4	0.159121	0.465049	Gm13597	0.0015653	2.20924	Gm10605	0.128132	0.761684	Nrip1	0.142226	0.666748	Acbd6	0.321885	0.335163
Mat2b	0.0541877	0.317493	Ubn2	0.130239	0.405491	Rapgef1	0.101614	0.498427	Frmd3	0.104192	0.320692	Synpo2l	0.309921	2.85642	Ltbp3	0.161815	0.795445	Snca	0.00162181	2.76891	Gm10457	0.134416	2.86234	Lrrk1	0.14268	1.2468	Runx1	0.318569	0.510509
Acadvl	0.0543564	0.389571	Ar	0.129246	0.581759	Atxn7	0.101996	0.714134	Zfp512	0.102384	0.389887	Ankmy2	0.308007	0.491806	Gm11613	0.165265	1.59713	Renbp	0.00174928	3.34665	Dcbld1	0.128759	0.603651	Serpini1	0.142529	0.625722	Relb	0.318312	0.849746
Gabrb1	0.055149	0.880199	Spata31f1a	0.130146	1.71763	Cp	0.102874	1.49633	Ago2	0.102338	0.344245	Bin3	0.3066	0.278631	Tex2	0.160059	0.351288	Cdca4	0.00171415	2.04509	Gm50375	0.128471	1.67759	Tstd2	0.143062	1.10547	Lpcat1	0.3191	0.557147
Ell2	0.0559161	0.698904	Slc25a23	0.130063	0.422831	Mef2c	0.102039	0.576392	Camk2n2	0.102248	0.419911	Kantr	0.31086	0.442567	Krt1	0.160249	1.08302	Ccn2	0.00161909	3.69577	Mrps18c	0.131067	0.468294	Sacs	0.143138	0.715373	Fam76b	0.319472	0.753625
Dcaf11	0.0567241	0.479257	Magt1	0.130749	0.385166	Vcam1	0.102231	1.35011	Map7d2	0.104198	0.548763	Ralyl	0.310168	0.273422	Ptgr1	0.16326	0.82324	Pcolce	0.00194285	4.18739	Hsdl2	0.129978	0.480986	Frmd4a	0.143524	0.71827	Nuak1	0.319883	0.761561
Tcf20	0.0558489	0.542569	-76	0.132656	1.74518	Hspa1b	0.103409	1.01994	Pou4f1	0.103378	0.359145	Amz1	0.31021	0.559861	Mpped2	0.162611	1.00486	Hepacam	0.00194655	3.88723	Taf1a	0.131778	0.735968	Pdzd4	0.148371	1.16429	Sh3bgrl3	0.325269	0.350796
Cyp4f13	0.0587218	0.890525	Sectm1b	0.131894	1.19428	Cybc1	0.103045	0.471106	Gm6565	0.103298	1.29418	Spata7	0.31048	0.361231	Armc8	0.161936	0.312248	Zfp469	0.00199943	4.99031	Rtn4ip1	0.131183	0.64999	Klhl26	0.144909	0.735076	Tbxa2r	0.321843	1.6899
Iqschfp	0.060226	2.65987	Vwa7	0.131025	0.527641	Mdm2	0.10267	0.396223	Gm37335	0.103887	0.445348	Serpina3g	0.310423	0.302791	Ppih	0.163158	0.390608	Notch2	0.00150475	3.53339	Morn2	0.13366	0.793204	Tmeff2	0.145921	0.557822	Gnal	0.324198	0.369623
Pcsk2	0.0589969	0.39558	Mta3	0.132828	0.350835	Zfp729b	0.102907	0.54103	Ddah2	0.10408	0.452489	Psme2	0.311957	0.263093	Samhd1	0.165231	0.799739	Efhd2	0.0012126	1.47037	Zbtb17	0.131255	0.671595	Atp5pd	0.147618	0.331037	Ccdc112	0.321864	0.711081
Camkmt	0.0589787	0.643918	Resf1	0.131607	0.51347	Cdh11	0.1031	0.788162	Serpini1	0.106787	0.378184	Vmn1r183	0.315651	2.64823	Dclk3	0.167587	0.969171	Nasp	0.00188216	2.27636	Gm49883	0.131617	1.19166	Abhd8	0.153514	0.495167	Gm16152	0.322843	1.5515
Nat8l	0.0588224	0.55164	B630019K06Rik	0.131941	0.497336	Rasef	0.102971	0.575155	Trpc3	0.104197	1.09282	Tmed1	0.315932	0.710222	Gtdc1	0.167367	0.752757	Col5a3	0.00174801	2.57527	Rad51d	0.131469	0.618468	Smap2	0.148795	0.729629	Lrrc8b	0.322928	0.540609
Zfp971	0.0603399	0.67826	Vill	0.132266	1.38711	Dusp26	0.103031	0.490175	Marcks	0.106192	0.406404	Faf1	0.315501	0.300625	Sez6l2	0.165302	0.421416	Ptn	0.00142182	1.5837	Harbi1	0.132872	0.715132	Gm43108	0.16169	4.3382	Bccip	0.326418	0.343254
Nav1	0.061525	0.360775	Gm15760	0.132492	0.653841	Aff3	0.103194	0.436104	Vgf	0.105859	0.437347	Rsph9	0.315312	0.583274	Tanc1	0.167378	0.413086	Mpzl1	0.00152712	1.42888	Uba6	0.132137	0.448489	Spink10	0.155915	1.22064	Rock1	0.323734	0.547682
B230217C12Rik	0.0613662	0.471999	Epb41l1	0.133064	0.372375	Gm13889	0.103593	0.461106	Ttc12	0.105435	0.928158	F2rl2	0.31472	0.317407	Tulp4	0.168734	0.354189	Srrm1	0.00158356	1.05044	Dtnbp1	0.132972	0.510462	Dpys	0.161772	3.19336	Dennd1a	0.324599	0.891339
Haus8	0.0610518	0.759837	Fam241a	0.132962	0.574634	Tor3a	0.104221	1.17759	Ppp1r21	0.106095	0.448806	Fgd3	0.314746	0.571868	Dnm3	0.171739	0.330033	Cdo1	0.00192352	2.89563	Dct	0.132804	1.00704	Glcci1	0.150572	1.09791	Cer1	0.337164	2.61631
Taco1	0.064899	1.76687	Aff3	0.133132	0.388471	Elovl1	0.103838	0.474273	Kcnk13	0.10546	0.69784	Ypel1	0.315508	0.441493	Ppp1r21	0.170184	0.413957	Lzts2	0.00169309	1.95517	Kazn	0.132791	0.586521	Mxra7	0.149469	0.596341	Tmem216	0.325578	0.872862
0610040J01Rik	0.0619025	0.893609	Atp1a1	0.134756	0.288305	Rgcc	0.103822	0.87625	Exoc6	0.105667	0.417455	1700123O20Rik	0.318125	0.380634	Seh1l	0.169484	0.365424	Rsph9	0.0018661	2.56635	Bcl2	0.133842	0.732921	Atr	0.150288	1.02055	Serpinb1b	0.329323	1.11064
Ankrd29	0.0629174	0.609315	Prkce	0.133701	0.376212	Kbtbd7	0.104055	0.598305	Chrna6	0.10743	1.33606	Gm28438	0.317043	0.462513	Sass6	0.172118	0.851552	Ncam2	0.00146812	1.70165	Cox16	0.133231	0.32241	Srm	0.150591	0.555113	Glce	0.325966	0.53038
Dynll2	0.0647229	0.28127	Rab11fip4	0.133585	0.425468	Imp4	0.104184	0.660325	Mex3b	0.107309	0.727781	Shf	0.318365	0.545184	Reps2	0.172096	0.406006	Rasa3	0.0020542	4.03091	Gm43461	0.133593	0.92509	Rpl38-ps2	0.151034	0.551084	Cnr1	0.326363	0.785234
Ppie	0.0653463	0.752166	Ccdc117	0.133946	0.525844	Hmgcs2	0.104827	1.1691	Qser1	0.107437	0.489793	Pde9a	0.319269	0.785885	Dynll2	0.172505	0.262406	Bzw2	0.00179633	1.46795	Dennd1a	0.136243	1.19087	Coro6	0.151632	1.23659	Pdcl3	0.326253	0.342753
Jup	0.0641336	0.357427	Fut11	0.134628	0.348995	Gm12744	0.10447	0.530542	Sema3d	0.107511	1.45171	Msantd1	0.320101	0.55277	Tnfsf13os	0.17277	0.95541	Tob1	0.00195144	2.34773	Hivep1	0.13369	0.560628	Kbtbd3	0.154225	0.764834	Igsf8	0.331269	0.382837
Zfp512	0.0639951	0.447495	Acsl3	0.134831	0.357365	Nsg1	0.104458	0.615166	Nucb2	0.108473	0.560168	Krt222	0.322599	0.494188	Insm2	0.173186	0.629541	Nde1	0.00194305	2.18983	Plcl1	0.134462	0.822167	Bank1	0.151543	2.14966	Adi1	0.329051	0.564041
2810032G03Rik	0.0664538	1.47689	Ino80d	0.135107	0.48881	Elf1	0.104775	0.516298	Aaas	0.109362	0.561271	Supt7l	0.320901	0.368214	Serinc5	0.175369	0.492097	Nop2	0.00187155	1.67659	Rhobtb2	0.136691	0.823387	Lsm8	0.152737	0.639124	Fbxo30	0.328477	0.577896
Mzt1	0.0652309	0.308625	Maged2	0.135561	0.32901	Fosl2	0.105409	0.586155	Abcg1	0.112348	0.469603	Snrpd3	0.321756	0.239127	Tmem267	0.17415	0.527204	Gm28437	0.00120019	0.852656	Zfp994	0.135807	0.929244	Rspo2	0.153276	1.32521	Snhg5	0.329311	0.57888
1600012H06Rik	0.0665567	0.440837	Slc24a3	0.136082	0.519727	Rhob	0.104674	0.612052	Gfra2	0.113172	0.938525	Rps2	0.321657	0.1841	Cox5a	0.17496	0.275685	Itgb4	0.00207997	4.01702	Mef2a	0.134362	0.394045	Atp6v0a2	0.159316	0.933733	Gstm2	0.330101	1.25874
Wdr59	0.0686648	0.618368	Vwa5a	0.136853	0.291355	Xaf1	0.104679	0.471054	Zfp612	0.113968	0.48088	Txndc15	0.322627	0.266941	Syp	0.17451	0.406651	Tab2	0.00173384	1.33414	Ccz1	0.134866	0.497954	Dusp23	0.154622	1.31187	Nktr	0.331025	0.444385
Gm2464	0.0701459	0.837132	Slc24a2	0.136213	0.467925	Lrrc8d	0.104986	0.375279	Oas1c	0.114688	0.594291	Ahcy	0.322294	0.310222	Col16a1	0.176143	1.32936	Sik1	0.00202059	2.80987	Trappc3	0.137318	0.575535	Serpinb1b	0.156164	1.23029	Maob	0.330297	1.69162
Nop10	0.0688014	0.344626	Zfp982	0.136334	0.620874	Exosc10	0.104993	0.474288	Rcan2	0.115733	0.45402	Hnrnpc	0.322994	0.15615	Aamdc	0.174645	0.401355	Fmo1	0.00178361	2.37446	Tmem74b	0.135107	1.26355	Mdga1	0.156849	1.39808	Tmed3	0.331151	0.362528
2610507I01Rik	0.0695023	0.750588	Mgst3	0.137393	0.413735	Cxcl2	0.107635	2.34911	Maoa	0.116284	0.360794	Rras2	0.323474	0.376901	Arrb2	0.17945	0.770396	Fzd3	0.00154353	1.45724	Sat1	0.136076	0.578858	Redrum	0.157884	1.13413	Kcnb1	0.334501	0.365243
Ntrk3	0.0719028	0.753292	Dyrk1a	0.138281	0.387338	Skil	0.105708	0.632953	Fryl	0.115335	0.394386	Trim14	0.327773	1.37345	Tmod1	0.175784	0.46218	Flnc	0.00214874	4.08012	Ncan	0.141706	1.97733	Kcnv1	0.157105	1.60157	Tenm2	0.331226	0.681261
Lmo7	0.0709439	0.687745	Nptx2	0.137962	0.402452	Pcdhgc3	0.108597	1.1437	Prnp	0.118671	0.269423	Spout1	0.325457	0.407144	Prokr2	0.178272	1.90703	Snrpf	0.00156238	1.01166	Rassf5	0.13624	0.435446	Gm42732	0.157017	1.07285	Eef1a1	0.332909	0.238837
Smap2	0.0715016	0.558193	Klf6	0.139356	0.402293	Tnf	0.108396	2.5502	Cbfb	0.11581	0.29494	Sfrp4	0.324432	0.631788	Ppa2	0.17592	0.319833	Smox	0.00176369	1.62083	B4galnt1	0.139546	0.787433	Pls1	0.161703	1.36932	Irgm1	0.337326	0.789167
Unc119b	0.0702262	0.57043	Mtfp1	0.138769	0.547556	Wipf3	0.106234	0.616302	Marchf4	0.116362	0.455451	Gtf2ird1	0.327711	0.611439	Crtac1	0.176769	0.535822	Fstl3	0.00197648	2.39453	Pmp22	0.137218	0.409153	Rhov	0.157609	0.904909	Prpf40a	0.336386	0.411255
Zbtb1	0.0713624	0.429287	Gm43885	0.139128	1.036	Cyba	0.107269	1.57423	Gm29666	0.11652	0.876581	Ninj1	0.325282	0.304064	Snca	0.177057	1.14136	Nufip2	0.00185898	1.2195	Galt	0.13707	0.556649	Dipk2a	0.157583	0.863058	Zfyve21	0.341869	0.873297
Scnm1	0.0719829	0.395311	Gm29683	0.138952	1.47658	Ptbp1	0.106601	0.883577	Zbtb7c	0.116576	0.811985	Polr3f	0.327744	0.698466	Fkbpl	0.180964	0.935539	Tars1	0.00198299	1.44537	Gabrb3	0.1373	0.485026	Nuak1	0.158168	1.03464	Wipf2	0.337273	0.516453
Anp32a	0.0722216	0.577324	Med13l	0.138992	0.497266	Capn5	0.107268	0.434652	Pcdha12	0.117576	1.34876	Lta4h	0.326538	0.304907	Pts	0.177643	0.315173	Bcar3	0.00199436	2.29107	St8sia3os	0.143499	2.32577	Mcm6	0.157658	1.11954	Rbfox3	0.340803	0.425227
Gm30082	0.0764223	2.37718	U2surp	0.14106	0.255332	Srek1ip1	0.107389	0.50566	Slc45a3	0.116716	0.622396	Sertad3	0.325133	0.594345	Gstm7	0.177471	0.618358	Tlr3	0.00213872	3.14989	Dennd6b	0.142036	0.898461	Slmap	0.15828	0.553739	Ndp	0.338384	0.687093
ND4L	0.0725445	0.77273	Zfp9	0.140712	0.430649	Bmt2	0.109052	0.522521	Slc24a2	0.11756	0.44644	Cln3	0.326601	0.413858	Fam210b	0.177265	0.672612	Epha2	0.00227326	4.02764	Inpp4b	0.13821	1.82374	Nxnl2	0.158232	1.6332	Alkbh8	0.342731	0.654207
Pitpnm1	0.07258	0.481588	Cacna1e	0.141481	0.914405	Plscr1	0.107641	1.27742	Lrrc49	0.118901	0.35203	Msrb2	0.326165	0.296661	H2-DMb1	0.181124	2.07237	Stk40	0.00171635	1.48273	Trip10	0.139391	0.748686	Ptgdr	0.15898	1.20922	Ube2f	0.343634	0.320296
Map2k4	0.0734934	0.293871	Gm14539	0.142105	1.13109	Xpo1	0.107679	0.377379	Cdkn3	0.118773	0.709213	Zan	0.329375	1.24975	Slc35e3	0.180287	0.640472	Ext1	0.00169499	1.33458	Ano1	0.14075	2.18814	Acot6	0.161946	1.47947	Yju2b	0.342252	0.657179
Dcaf4	0.0752016	0.82157	Lyrm4	0.141851	0.347428	Mdk	0.108657	1.37565	Skic2	0.119413	0.40746	Rasgef1b	0.326775	0.492637	Men1	0.178142	0.420982	S1pr3	0.00139946	1.6544	Pkd1l2	0.144143	2.05064	Glb1l2	0.159643	1.81494	Tlcd3b	0.345472	0.500834
Ipp	0.0757155	1.28604	Xiap	0.142913	0.347394	Cherp	0.108402	0.589229	Fpgt	0.119389	0.443352	Olfm2	0.327627	0.888277	2810403D21Rik	0.181184	1.31399	Sik2	0.00220823	3.49454	Stac2	0.142965	1.21024	Mturn	0.164175	0.546562	Ccng2	0.341811	0.493079
Crebl2	0.0743369	0.544059	Gtf3c4	0.143309	0.484559	Ctu2	0.108127	0.513993	Snap25	0.124111	0.38133	Rcl1	0.327005	0.28022	Ppp1r3e	0.18313	1.74693	Arl4a	0.00191024	1.63037	Gbe1	0.142271	0.623751	Plagl1	0.159703	0.805953	Akap10	0.346726	0.786912
Ptpn2	0.0746744	0.496369	Jade1	0.144274	0.417584	Adissp	0.108433	0.358133	Nrep	0.120965	0.598595	Ptprm	0.3271	0.351531	Scrt2	0.178719	0.676771	Prkd3	0.00208754	3.00145	Gm37234	0.148262	3.40793	Gm14296	0.159497	0.806061	Klf6	0.342261	0.495235
Trip10	0.0746156	0.696288	Rgs11	0.143426	0.602328	Nfrkb	0.109007	0.688971	Ebf3	0.120588	0.470332	Zfyve21	0.327609	0.397551	Gm2446	0.181319	1.11842	Lpar1	0.00147924	1.62401	Pakap-2	0.143403	0.636025	Trhde	0.161969	1.6988	Gm6061	0.349176	2.01032
Gm49027	0.0756441	0.604459	Myo9a	0.144639	0.288645	Fuca1	0.108619	0.403902	Plxnd1	0.120756	0.551669	2900079G21Rik	0.327717	0.43175	Arhgef7	0.179529	0.436049	Ctbp2	0.001675	1.5253	Cd164	0.144256	0.459875	Kcnab1	0.160542	1.13296	Atp11a	0.342123	0.452623
Rgs11	0.0768254	0.874067	Pde10a	0.143965	0.63822	Nnat	0.109369	1.36637	Cyp4f16	0.120976	0.508041	Mex3d	0.328058	0.397372	9330102E08Rik	0.179309	0.874647	Crabp2	0.00151787	2.22931	Kcnc3	0.149436	1.82322	Nap1l5	0.164615	0.511609	Plxdc2	0.343517	0.896831
Gpx8	0.0763181	0.519934	Arrb2	0.144809	0.398002	Gbp3	0.109678	0.643255	Cdr1os	0.12199	0.689512	Rsl24d1	0.328811	0.259722	Sgsh	0.180185	0.682384	Sp1	0.00203857	1.97768	Hycc2	0.143126	0.553121	Pstpip2	0.161821	1.00007	Ccsap	0.345412	0.996623
Zdhhc6	0.0760649	0.426516	Diaph2	0.144583	0.439194	Rprd1b	0.109889	0.510959	Ano3	0.12196	0.583593	Zbtb20	0.330446	0.311337	Uck2	0.180247	0.39012	Cyp39a1	0.00241104	3.55331	Cnpy3	0.146646	0.64232	Zhx1	0.16241	0.616546	Daxx	0.343385	0.49917
Rasgrp1	0.0763642	0.554578	Ldlr	0.145137	0.372275	Gm20659	0.109534	0.508547	Dph6	0.123529	0.362415	Krt1	0.331377	0.72129	Guf1	0.181254	0.613363	I730030J21Rik	0.00235033	4.09636	Mcm3ap	0.147126	0.79197	Gm14308	0.167483	1.34297	Gan	0.345729	0.622647
Ntn4	0.0766301	1.18591	Gm43696	0.145743	1.13347	Strip1	0.109674	0.427691	Zfp941	0.122934	0.549557	Prrg2	0.334635	0.792986	Steep1	0.180638	0.40441	Rsl1d1	0.00204185	1.08423	Ggt5	0.145604	1.12523	Pstpip1	0.162758	1.1664	Plgrkt	0.345921	0.68525
Gm26760	0.0773754	1.04011	Eno2	0.147675	0.293957	Serbp1	0.112713	0.261772	Gm26787	0.128738	2.93722	Sass6	0.335576	1.12904	Zfp280c	0.180393	0.583153	Cnn2	0.00189536	2.86474	Fhod3	0.145429	1.23827	Col11a1	0.16503	1.8906	Suv39h1	0.343986	0.777219
Bmp5	0.0770592	1.48387	Nme3	0.145908	0.584996	Nr1d2	0.11099	0.482374	Abhd3	0.124867	0.448916	Snrpg	0.334286	0.325767	Abcb6	0.182005	0.473812	Ogfr	0.00201991	1.29968	Dexi	0.14528	0.524578	6330409D20Rik	0.163256	1.66018	Dhx58	0.347246	1.0529
Dhrs4	0.0775668	0.553888	Pcnx4	0.146108	0.397313	Elk4	0.111896	0.574501	Itpr1	0.125117	0.82675	Cenpp	0.33767	1.53848	Scgn	0.185465	2.34128	Ccnl2	0.00211963	1.60688	Tmem196	0.15225	1.82331	Rab3a	0.176596	0.409461	Rplp1	0.345628	0.27127
Egfl7	0.0782038	0.440143	Dstyk	0.146645	0.465085	F11r	0.112244	1.5182	Gm48735	0.125317	0.965615	Gm42067	0.334724	0.400517	Ube2k	0.183977	0.194029	Lrp6	0.00208356	1.53136	Pdss2	0.151635	0.974822	Ptprg	0.16381	0.745916	Pea15a	0.349347	0.30314
Slc4a10	0.0784721	1.26295	Pcgf6	0.147053	0.468344	Tor1aip1	0.112266	0.502603	Trim46	0.126104	0.438515	Anapc15	0.335412	0.412572	Lsm8	0.18323	0.380305	Itga6	0.00164404	1.64574	Vrk2	0.153875	2.74144	Chml	0.163901	0.7102	Cd9	0.352356	0.430242
Snhg11	0.0786789	0.560404	Slc6a19	0.147026	0.573069	Ajap1	0.112538	1.18896	Adprm	0.127056	0.369032	Pnp	0.334804	0.315122	Tada2a	0.183502	0.604463	Ebna1bp2	0.00211293	1.39764	Rpa1	0.147554	0.441672	Airn	0.169934	1.59706	Caln1	0.347392	1.20068
Gm10687	0.0787193	1.4313	Ranbp3	0.150277	0.334509	Ahctf1	0.112673	0.603277	Pim3	0.127658	0.399014	Fsd1	0.335966	0.317349	Harbi1	0.183085	0.643122	Fign	0.00231285	3.00028	Slc27a4	0.147659	0.448132	Supt3	0.164588	0.612431	Tubb4b	0.346878	0.435457
Eme2	0.0807615	0.963671	Gtf2ird1	0.149736	0.484108	Peak1	0.1126	0.543141	Gpalpp1	0.127754	0.410726	Hrh3	0.336286	0.60619	Olfml2b	0.182759	0.908962	Peak1	0.0021199	1.66331	Gm15446	0.147841	0.657253	Hsd17b7	0.165253	0.703052	Cox11	0.352275	0.666098
Pfkl	0.0804787	0.383689	Vrk3	0.149474	0.345833	Flna	0.112667	0.832288	Fam89a	0.129569	0.481694	Chgb	0.337077	0.269041	Rabl3	0.183684	0.378174	Zc3h11a	0.00193226	1.08166	Atp5me	0.14819	0.381518	Crhr1	0.177659	3.05997	Prickle3	0.353385	1.94326
Tarbp2	0.0819332	0.712877	Amn1	0.15107	0.337015	Rnf183	0.113389	1.71199	Rnf44	0.13214	0.395678	Rps27	0.33738	0.496906	Ccnjl	0.184291	0.876717	Set	0.00170863	0.750496	Slc4a10	0.148802	1.12291	Capn2	0.169849	0.332511	Mtm1	0.35262	0.746588
Vamp8	0.0804741	0.641455	Ndrg3	0.152763	0.326821	Runx2	0.113055	1.10178	Cep85l	0.132379	0.651932	Rad17	0.337708	0.310758	L3mbtl1	0.183824	1.15008	Foxp1	0.00196806	1.36916	Rhot2	0.151378	0.591005	Ralgapb	0.16631	0.574778	Islr2	0.349196	1.68851
Atg13	0.0807803	0.345049	Snx15	0.152209	0.288467	Spen	0.112996	0.601429	Rnf122	0.132055	0.502518	Gm36694	0.34425	3.77561	Lonrf1	0.189284	1.13496	Tfam	0.00197642	1.16825	Smim26	0.150775	0.473224	Hmgn2-ps	0.173751	2.25742	Trim13	0.350486	0.692544
Rbm4b	0.0810448	0.474189	Tvp23b	0.152176	0.429104	Set	0.113937	0.244556	Dnm1	0.133082	0.323425	Lppos	0.343792	1.50765	Ndufb4	0.184386	0.295684	Erbb3	0.00249788	3.92531	Nrg1	0.151567	0.470232	Fam124a	0.165855	1.08108	Sumo3	0.35109	0.298771
9330162G02Rik	0.0830064	0.804082	Ythdc1	0.153209	0.287683	Ip6k2	0.113591	0.432955	Gtf2ird1	0.132553	0.498142	Uap1	0.339923	0.244518	Cadm3	0.185594	0.46593	Gm38211	0.00255833	4.34104	Tmem229b	0.155847	1.08366	Fahd2a	0.168528	0.815577	Med16	0.353759	0.377055
D130017N08Rik	0.0860638	0.972736	Hdac5	0.152837	0.478736	Gdf15	0.113581	1.42704	Sco2	0.132093	0.45045	Gm50387	0.341153	0.432446	Gm26881	0.18612	0.972535	Tmpo	0.00217337	1.537	Tab3	0.156757	0.886425	Myo9a	0.167634	0.530745	Tmem192	0.353123	0.489323
Cox15	0.083723	0.39033	Zeb2	0.153056	0.413431	Kansl3	0.114281	0.381995	Nos1	0.13281	0.919543	Gm6206	0.342231	0.947787	Uap1	0.186638	0.323209	A830082K12Rik	0.00230833	2.58033	Rictor	0.153164	0.415031	Gm55936	0.170393	1.08341	Wfdc3	0.355298	1.58943
Appl2	0.0843928	0.535639	Nf1	0.152715	0.476662	Eaf1	0.113706	0.38161	Gtdc1	0.133038	0.501712	Spats2l	0.34434	0.404091	Lrrc49	0.18674	0.344646	Vgll4	0.00240924	2.58872	Airim	0.159978	1.84107	Shank1	0.16812	1.27234	Gm44987	0.358323	1.8109
Tafazzin	0.0841005	0.515302	Tigd2	0.153527	0.369908	Marchf4	0.113926	0.463772	Bmpr1a	0.135767	0.342547	Pam16	0.344349	0.352209	Spred1	0.188346	0.378098	Gpc4	0.00259665	3.90099	Uchl5	0.154256	0.388131	Atp9b	0.174914	0.98258	Capza1-ps1	0.357081	1.5943
Serhl	0.0843154	0.486182	A030001D20Rik	0.153794	0.541166	Acvr2a	0.114797	0.478453	Zfp37	0.134518	0.45208	Sphkap	0.344479	0.454628	Wfs1	0.187886	0.398348	Itgb1	0.00195558	0.956613	Vstm5	0.155701	0.45081	Htr1d	0.168278	1.40722	Mdm4	0.353879	0.574241
Ggta1	0.0848541	0.906663	Zfp521	0.154356	0.690082	Twf2	0.114254	0.405712	Arrb2	0.13666	0.393004	Rnf6	0.346239	0.28101	Ndufa2	0.188028	0.280324	Rnft1	0.00236289	2.14203	Zfp35	0.155255	0.509198	Esrrg	0.179308	2.76664	Magi3	0.352707	0.408348
Gramd4	0.0852045	0.662743	Pnn	0.156286	0.324956	Rarres2	0.115713	0.935901	Nras	0.136206	0.308943	Gm20878	0.347332	0.995402	Kcnd3	0.188167	0.732602	Ubp1	0.00206899	1.33484	Prr5	0.154885	0.570973	Iqsec2	0.172822	0.54507	Mat2b	0.354255	0.285558
Gm34267	0.0855752	0.843763	Abitram	0.155867	0.480206	Rab12	0.115268	0.455178	Skil	0.134715	0.597089	Cish	0.346105	0.316738	Agt	0.189015	1.26767	Srsf11	0.00204354	1.10633	Gm12279	0.155797	1.01185	Klc2	0.170694	1.10047	Gemin2	0.354853	0.747873
Cdr2	0.0850805	0.514015	Tubb5	0.157268	0.267285	Slc2a1	0.114688	0.471564	Spata7	0.135486	0.42796	Tmed3	0.348954	0.332299	Gpc5	0.188945	0.766865	Otud7b	0.00234826	1.98681	Rab11fip4	0.156263	0.553164	Foxj1	0.169213	1.77932	Irf6	0.356588	0.945819
Sap30	0.0858449	0.646977	Gpbp1	0.157205	0.248781	Rps4l	0.114766	0.478628	Nol4l	0.136908	0.388828	Tada1	0.347432	0.314947	Prrg2	0.190187	0.576328	Dnttip2	0.00202183	1.08184	Atp5mc3	0.155955	0.250077	Cdk11b	0.169752	0.521149	F2r	0.355284	0.852893
Syn2	0.0872125	0.363462	Rps6ka5	0.157595	0.569671	Prkd3	0.114894	1.19608	Hmgb3	0.137309	0.57025	Alyref	0.347715	0.271551	Adam10	0.190267	0.477158	Postn	0.00265433	3.84725	Inpp1	0.155921	0.46067	Elp1	0.169769	0.708807	Rwdd2b	0.355336	0.53782
Chst8	0.0872748	0.505896	Gpr37	0.158203	0.708613	Slc7a2	0.115816	1.39673	Lig1	0.138003	0.738779	Scfd2	0.350605	0.612496	Fgl1	0.190617	0.985191	Arhgap19	0.00258393	3.68111	Aldh7a1	0.156696	0.385308	-115	0.179281	1.47976	Gpr149	0.356824	0.505019
Yars2	0.0877516	0.569383	2210408I21Rik	0.157846	0.485869	Rev1	0.11538	0.902421	Ldb2	0.140137	0.408726	Ppm1m	0.349624	0.917822	Cmc1	0.191371	0.354888	Eif5b	0.0019925	0.954236	Zmynd8	0.157469	0.538571	Cend1	0.177649	0.438708	Six4	0.357874	0.513105
Kyat3	0.0875526	0.563388	Rasd1	0.158632	0.82659	Foxp1	0.115122	0.466787	Uchl5	0.140464	0.264986	Msmo1	0.349423	0.274652	Dnajc5	0.192079	0.345117	Tgif2	0.00272254	4.16677	Dgkz	0.157	0.517858	Ptprd	0.169852	1.01846	Mysm1	0.358121	0.528174
Primpol	0.0919007	1.26691	Ubp1	0.15833	0.413403	Gm9892	0.118297	2.11785	Ecpas	0.140297	0.295517	Esd	0.350496	0.211636	Gm43590	0.192553	1.48297	Gspt1	0.00234788	1.21175	Ubr7	0.160617	0.675437	Ablim1	0.1708	0.460838	Phtf1os	0.360541	1.34175
Mlycd	0.0901243	0.530496	Csmd2	0.159251	0.768965	Gask1b	0.115347	1.14598	Dffa	0.1415	0.353457	Glis1	0.354865	3.10667	Slc25a1	0.191998	0.356199	Gbp6	0.00275889	3.78392	Scg3	0.157301	0.35079	Ephx1	0.17041	0.631815	Zfp954	0.359361	0.492745
Caap1	0.090299	0.698938	Plxnd1	0.158797	0.488163	Foxo1	0.115012	1.12009	Adarb1	0.140721	0.569016	Mif4gd	0.353132	0.733097	Rell2	0.192111	0.519627	Rrp1b	0.00236918	1.95267	Lxn	0.159552	0.685352	Pcdh18	0.174784	1.83006	Creb5	0.358896	0.730658
Qrsl1	0.0898349	0.456085	B830012L14Rik	0.159092	0.978815	Podxl	0.115508	1.09073	Nudt10	0.140081	0.422869	Asf1a	0.351643	0.277455	Acat2	0.192555	0.386671	Slc25a5	0.00182018	0.892387	Sall2	0.162656	1.33902	Dmxl2	0.171628	0.516405	Igfbp2	0.360433	0.77401
Eif3k	0.0900823	0.280163	Cmpk1	0.161253	0.243865	Dnajc1	0.116223	0.874091	Faf1	0.141284	0.292092	Nfs1	0.351987	0.222339	Acad11	0.197566	0.842431	Sh3gl1	0.00244298	1.48116	Cisd3	0.158694	0.467679	Cdk5rap2	0.174771	1.05797	Trmt61b	0.362584	0.619981
Rnf6	0.0917525	0.305315	Nenf	0.161034	0.24218	-172	0.115706	0.787443	Lrrn3	0.13987	0.55846	Zfp939	0.356835	3.15762	Osbpl10	0.199729	1.47549	Ssr1	0.00209924	1.00927	Tpm2	0.164214	2.71817	Paip2b	0.177055	0.691739	Baz2a	0.362087	0.457144
Mrps31	0.0930926	0.398806	Sbk1	0.160044	0.453676	Eps8	0.117357	0.898974	Stmn1	0.143197	0.280047	Laptm4a	0.353495	0.211411	Muc2	0.19968	1.67501	Tjp2	0.00266355	2.59324	Agfg2	0.157648	0.47769	Gm10120	0.181909	1.52906	TrnS1	0.362682	0.319215
Mt1	0.0928586	0.441387	Eml4	0.160758	0.497662	Elavl1	0.117117	0.429436	Ppp3ca	0.144881	0.380872	Patz1	0.355881	0.723874	Synpo	0.19691	1.00404	Notch1	0.00284753	4.05359	Erh	0.158114	0.360949	Kdm7a	0.174513	0.847885	Tm2d1	0.363916	0.277774
Nr2f6	0.0930128	0.577706	Tspyl4	0.163804	0.265277	Gm15760	0.118574	0.990131	Fry	0.141621	0.356348	Map3k14	0.357951	2.30085	Pikfyve	0.196946	0.50774	Pakap	0.00211468	1.52015	Aar2	0.15905	0.57978	Lzts1	0.176936	1.1558	Asb3	0.362646	0.428839
Cox14	0.0946227	0.249406	Hk1	0.162712	0.22144	Ccdc112	0.115985	0.641962	Kiz	0.141963	0.38235	Ndufaf2	0.35646	0.327627	2010001A14Rik	0.196165	0.789368	Timp1	0.00259967	2.72924	Rasl10b	0.157964	1.35729	Ptgfrn	0.181749	1.96076	Gm38593	0.374895	2.96867
Ephx2	0.0933633	1.18274	Gm48878	0.161321	0.907384	Pkn2	0.116193	0.547856	Gmds	0.142355	0.436831	Nelfe	0.355333	0.237158	Rhobtb2	0.197353	0.465084	Ehd4	0.00240281	1.41013	Ccdc68	0.158394	1.08168	A730085K08Rik	0.18309	2.38692	Cpox	0.365423	0.395081
Epn3	0.0938804	0.795589	Tet3	0.162413	0.437749	Cdc40	0.116868	0.518388	Slc37a4	0.143835	0.412876	Tmc5	0.355511	0.784736	Saal1	0.201977	0.893761	Heatr3	0.00231692	1.24126	Ralgapb	0.163229	0.755334	Gm42067	0.177285	1.05992	Angptl2	0.36552	0.756677
Fam217b	0.0935558	0.425923	Galnt7	0.162545	0.706618	Hycc1	0.118506	0.918154	Pla2g6	0.141806	0.399725	Tsga10	0.357541	0.498746	Tom1l1	0.199018	0.466746	Smndc1	0.00211749	1.06481	Trpm2	0.160413	0.618167	Vrk1	0.18587	1.32677	Tor1aip2	0.364665	0.360328
Chrdl1	0.0934636	1.48874	Gm29562	0.162984	0.553657	Ctnnd1	0.118549	0.395077	Gm49207	0.142528	0.857809	Gm7008	0.359078	1.72624	Ncan	0.199556	1.08095	Fnip1	0.00234892	1.4311	Stambpl1	0.161787	0.576009	Gnaq	0.175331	0.506424	Bmi1	0.365905	0.565366
Tm9sf1	0.0938217	0.406368	1700048O20Rik	0.16353	0.8853	Zfp423	0.117448	0.618989	Atrip	0.143155	0.355145	Cysltr2	0.358049	1.06076	Gsdme	0.20054	0.402232	Shb	0.00286073	4.24849	Gpcpd1	0.160545	0.408145	Cep43	0.176072	0.727496	Ndufa3	0.367263	0.281621
Luc7l3	0.0950487	0.318748	Bok	0.163679	0.593969	Celf5	0.120525	1.42443	Wdr31	0.142788	0.787829	Thg1l	0.35922	0.971496	A330023F24Rik	0.203734	1.26562	Nifk	0.0025241	1.23726	Ptger2	0.165942	1.58127	Nek9	0.175718	0.633487	Ptprn2	0.368397	0.841726
Aopep	0.0943357	0.326336	Zfp950	0.164314	0.372578	Jun	0.118505	0.358293	B3glct	0.14393	0.482778	Hsf2bp	0.360072	1.8567	Gm4419	0.203777	1.10054	Capg	0.00235247	2.09414	Bank1	0.161968	1.86436	Pabpc4	0.181187	0.966212	Ckmt1	0.368498	0.426179
Adat1	0.0956497	1.12429	Samd8	0.164548	0.320511	Selenos	0.117917	0.327963	Gm12953	0.143137	0.840583	Slc35d1	0.358595	0.409436	Maoa	0.202012	0.321233	Samd4	0.00240676	1.87796	Ppm1h	0.162544	0.507013	Cacna1a	0.177143	0.580628	Tpm4	0.370258	0.487943
Cspg5	0.0951586	0.553015	Ryr3	0.165596	0.751976	Rspo2	0.120646	1.30494	Ormdl1	0.143684	0.446654	Fbxo16	0.361814	0.868479	Ipo11	0.201983	0.359852	Cers2	0.0021196	1.06536	Tmem144	0.169694	3.42166	Ephx2	0.188969	2.19797	Bltp1	0.37028	0.38424
Msantd3	0.0945721	0.506996	Cdc40	0.166009	0.429516	Mfap3	0.118056	0.423691	Kcne3	0.143808	1.42151	2310039H08Rik	0.360765	0.662448	Trim66	0.206509	2.0567	Kank2	0.00273248	3.25025	Nop16	0.162773	0.504935	Gm13425	0.178781	0.737084	1600012H06Rik	0.370366	0.441976
Tmem127	0.0959585	0.482602	Trim59	0.166182	0.77092	Tapbp	0.120383	0.292163	Cc2d1a	0.146316	0.565539	-10	0.363088	1.13575	Pcdh9	0.201621	0.471886	Sdc3	0.0023896	1.60951	Gm49932	0.163667	0.823701	D130017N08Rik	0.178905	0.841606	Kantr	0.371672	0.575295
Abcc9	0.0960352	1.76641	Klhdc8b	0.166953	0.488457	Wwtr1	0.119029	0.91186	Arl13b	0.145625	0.568249	Pcdhga11	0.360023	0.875621	Gm47469	0.207539	2.01349	Cxxc1	0.00255755	1.43967	Chac2	0.165342	0.425243	Cacna2d3	0.180654	0.673531	Apoo-ps	0.375221	1.80308
Moxd1	0.0961855	1.20797	Gm48275	0.166712	1.00224	Pde4b	0.118803	0.543436	Slc12a6	0.146359	0.364083	Hras	0.360471	0.211402	Rpp30	0.201971	0.33885	Tagln	0.00230679	3.62794	Fam149b	0.166761	0.523331	Creb5	0.179677	1.13216	Ptprs	0.373732	0.411772
Tpgs2	0.0964731	0.394373	Tubb4a	0.168593	0.296152	Far2	0.119671	0.796995	Ugcg	0.146822	0.316794	Klf10	0.360397	0.412224	D330041H03Rik	0.205923	0.541719	Gpx1	0.00233784	0.882333	Exoc6	0.166811	0.423273	2810403D21Rik	0.182097	1.51108	Lrp8	0.375826	0.623175
Gm15417	0.096724	0.608551	Ube2c	0.170093	1.52144	Cd83	0.120116	1.34509	Kntc1	0.146833	0.807422	Ndufa2	0.360536	0.197122	Plk4	0.208988	1.27254	Elovl2	0.00276329	3.15049	Epb41l4b	0.168638	0.556886	Stk32c	0.184921	1.22388	Zfp81	0.376552	1.09491
Plpp6	0.0975556	0.561351	Myh9	0.169448	0.380309	Bcl2l14	0.122522	2.20908	Errfi1	0.147931	0.402227	Cracdl	0.36369	1.83491	Siae	0.207423	0.641197	Cd81	0.0018557	1.14414	Ophn1	0.167524	0.51737	Gm45062	0.18707	1.74201	Zfp617	0.374399	0.437821
Rabepk	0.0983897	0.395879	Kdm5b	0.169932	0.345207	-272	0.119612	0.422476	Med16	0.148123	0.357984	Plekhh2	0.364852	3.51957	S100a11	0.207505	0.55885	Relb	0.00272662	2.12141	Aff2	0.168372	0.859314	Rtn4ip1	0.188366	1.00869	2900045O20Rik	0.374508	1.01205
Nalcn	0.098668	0.429223	Atxn7l3	0.170774	0.371892	Id1	0.120772	1.2579	Anapc7	0.149203	0.392122	Tmod2	0.3615	0.203929	Nap1l5	0.207724	0.35161	Gm49708	0.00303997	4.48306	Cidea	0.174656	3.11494	Slc7a7	0.181375	0.585827	Nsf	0.378532	0.311896
Sos1	0.0990337	0.339167	Ncbp3	0.170977	0.346807	Nid1	0.120776	1.03571	Cep83os	0.148656	0.460283	Gm11583	0.365544	2.46526	Fgf18	0.207833	0.857246	-281	0.0026353	2.35511	Htr4	0.173441	2.44202	Dct	0.182281	1.076	Cldnd1	0.375491	0.34602
Rad51d	0.0997515	0.551602	Ralyl	0.171059	0.299255	Elavl3	0.120833	0.406373	Cplx2	0.148059	0.56353	Dnmt1	0.362797	0.301722	Sgsm2	0.20985	0.667109	Pag1	0.00277839	2.66344	Rab39	0.169949	0.455451	Gm43107	0.190968	1.97448	Prkd1	0.376577	0.508484
Abhd3	0.10005	0.53183	Chrnb3	0.172124	0.84978	Aebp2	0.121855	0.423847	Rpgrip1l	0.148255	0.644797	Radil	0.364948	0.49918	Cybc1	0.208559	0.339268	Pxdn	0.00287171	2.56414	Isl1	0.170029	0.437855	Malsu1	0.184361	0.504921	Heca	0.378153	0.608156
Ndufb4b	0.0998386	0.608007	Wfs1	0.172152	0.376082	Gm44509	0.121049	0.463279	Trnp1	0.150277	0.314759	Gm26658	0.367048	0.691877	Gfra4	0.20831	0.430544	Umps	0.00256607	1.6048	Ppp1r35	0.174167	0.712227	Gm48283	0.186734	1.12276	Nexmif	0.376318	1.05214
Arnt2	0.100491	0.47062	4930563E22Rik	0.172551	0.712989	Azin1	0.121337	0.345391	Slc66a3	0.151159	0.32646	Wwp2	0.365285	0.269648	Erich6	0.209261	1.03535	Hmgb2	0.00280778	1.85276	Enho	0.170193	0.474533	Serpinb8	0.184858	0.670138	Bst2	0.37673	0.558845
Msi2	0.100628	0.462359	Taok1	0.173033	0.245997	Cadps2	0.122239	1.12724	Gm4631	0.150724	0.315701	Tmod1	0.366828	0.293241	Rab36	0.210182	0.708132	Ark2n	0.00262521	1.59275	Focad	0.171338	0.848505	Hscb	0.187778	0.837693	Gosr2	0.377656	0.411928
Smim26	0.101231	0.374459	Nkd1	0.174	0.673545	Git2	0.121629	0.492122	Nudt16	0.151302	0.409468	Col10a1	0.367088	0.920561	B230311B06Rik	0.209981	0.969412	Atf3	0.00192237	1.27028	Fam81a	0.173033	0.850004	Large1	0.186629	0.615613	Hemk1	0.385278	1.11511
Bc1	0.101197	0.583259	Itgb6	0.173574	0.77784	Hspa9	0.121877	0.295618	Shf	0.150382	0.710931	Tmem132b	0.367194	0.475061	Iftap	0.209879	0.327876	Tmem150a	0.00238812	2.71321	Rrp36	0.173956	0.641422	Slc6a17	0.186227	0.606489	D5Ertd579e	0.377719	0.464499
Hdac5	0.101759	0.494224	Pth1r	0.17379	0.484479	Pygo2	0.121969	0.415746	Ift25	0.150849	0.41672	Gm13307	0.370978	1.32152	Rwdd2a	0.210638	0.599354	Nfatc2	0.00279643	2.45227	Dzank1	0.173215	0.540427	Tbl1xr1	0.186439	0.552448	Cldn12	0.378024	0.486725
Snurf	0.102055	0.782782	H1f4	0.174589	0.681497	Psat1	0.122712	0.396527	Nnat	0.151044	1.22137	Tstd2	0.371527	0.703955	Nipsnap3b	0.211028	0.291465	Hmgn5	0.00258574	2.02284	Heatr5a	0.176091	0.882886	Rps6ka1	0.188716	1.35657	Reep1	0.382959	0.323105
Ajm1	0.103378	0.770782	Rlf	0.174187	0.416562	Ddit4l	0.122162	1.09789	Steap3	0.150951	0.494944	Ddx60	0.371457	0.748744	Rab3a	0.213634	0.270904	U2af2	0.00256889	1.28586	Gm38047	0.174703	1.55964	Tnk2	0.192553	0.897697	Trappc3l	0.37896	0.953756
Acad8	0.105622	0.529735	Idh2	0.174489	0.460818	Sbf2	0.122245	0.493601	Prima1	0.152725	1.57447	Gm36457	0.374494	1.93414	Mturn	0.211107	0.406027	Glul	0.00241101	1.30191	D130062J10Rik	0.173732	1.13946	Nalf1	0.193404	0.953634	Tsen2	0.379884	0.51032
Gm42067	0.106444	0.829607	Jak1	0.175435	0.241461	Pkp4	0.122306	0.534583	Serpina3g	0.152083	0.360676	Snurf	0.371532	0.505572	Pbld1	0.214636	1.58917	Sema3g	0.0028582	3.7442	Prp2rt	0.176302	0.944632	Hapln1	0.200078	3.33664	P4ha3	0.379588	0.474929
Stard6	0.106607	1.57898	Zfp85	0.174517	1.09275	Dtna	0.123286	0.394611	Psap	0.15114	0.258694	Wbp1	0.372868	0.367734	Syne4	0.212694	0.895522	Zfp207	0.00259421	1.12714	F2rl2	0.176983	0.524251	Rbm11	0.189607	0.556513	Acsf3	0.379476	0.708716
B230206L02Rik	0.105219	0.799765	Sptssa	0.175804	0.277889	Cpm	0.124881	1.4537	Rbm33	0.151351	0.461211	Zscan30-1	0.376566	2.90633	Zbtb18	0.212955	0.382125	Sema4b	0.00226131	1.87017	Gm45495	0.177832	0.607719	Ppp1r21	0.190064	0.720195	Ggct	0.379853	0.511181
Wdcp	0.10703	0.867083	Fmnl2	0.175812	0.384644	Gm29253	0.122698	1.11076	Pigp	0.153497	0.26872	Nck2	0.375185	0.328001	Stambpl1	0.213528	0.344584	Sh3pxd2b	0.00249681	1.45285	4933439C10Rik	0.179885	1.14727	Gm49739	0.194982	1.54051	Urgcp	0.381147	0.487084
Cabin1	0.106164	0.405402	Iqcb1	0.175843	0.332975	Pknox2	0.122792	0.560811	Zfp704	0.152466	0.520136	Sla2	0.377414	1.88453	Trhde	0.2151	1.19125	Tra2a	0.00247238	1.30334	Chst15	0.179312	1.45213	Rpl27	0.189595	0.353717	Bace1	0.381749	0.376811
Mgrn1	0.106619	0.392037	Neo1	0.177734	0.503337	Pvr	0.124305	0.576845	Kcnq2	0.153432	0.395297	Srxn1	0.374839	0.242714	Dhx29	0.213246	0.442345	Sipa1l2	0.0029319	2.1019	Adk	0.179227	0.461104	Kif5c	0.190593	0.665216	Cpne4	0.383283	0.573601
Gm4459	0.107736	1.17228	Lpar3	0.177697	0.780016	Klhdc10	0.123235	0.393579	Cnksr2	0.152475	0.404915	Zfp329	0.377903	0.742306	Gm36936	0.214716	1.35495	Srebf1	0.00276298	1.5919	Manba	0.179586	0.945986	Abhd2	0.192458	0.777623	Rhou	0.382639	0.502299
Gabra1	0.108561	0.996514	Dhx58	0.178141	0.772663	Gypc	0.125905	1.68797	Flad1	0.153097	0.333199	Sclt1	0.377614	0.638639	Rpusd1	0.216699	0.607368	Prag1	0.00282914	2.36566	Dop1a	0.181907	0.625651	Dusp14	0.189861	0.982689	Usp42	0.382632	0.560283
Fmn2	0.1089	0.613372	Casp8ap2	0.17883	0.456295	Dyrk1a	0.124636	0.44332	Ankrd27	0.15283	0.416031	Ppa2	0.376374	0.247789	Mcm6	0.21595	0.670031	Ltbp4	0.00326611	3.68352	Casd1	0.182902	0.526471	Spred1	0.19139	0.538053	Gm20458	0.382723	0.682755
Plekha3	0.108409	0.348721	Nedd1	0.179361	0.881195	Gigyf1	0.128011	1.21093	Gm50388	0.152553	0.683356	Pdf	0.376115	0.413164	Palm3	0.215769	0.714823	Mta2	0.00280832	1.38539	Atp5mg	0.181722	0.286334	Gm49749	0.197292	1.64648	B4galt1	0.383683	0.744854
Sez6	0.108474	0.441221	Angel2	0.179843	0.347256	Ifnar2	0.125696	0.41856	Mapk8ip1	0.153289	0.342634	Grb10	0.37624	0.364756	C2cd5	0.216222	0.426468	Smtn	0.00302715	3.14941	Kazald1	0.18409	1.28384	Slc25a32	0.192052	1.04214	Dnttip2	0.383842	0.336324
Th	0.111062	1.36897	-321	0.179375	0.733486	Zbtb10	0.124949	0.657471	Snn	0.154061	0.400509	Igfbp5	0.376509	0.617374	Phykpl	0.219097	0.723364	Spry2	0.00307434	2.35575	Akap6	0.182624	0.458475	Insyn2a	0.197098	2.32905	Pam16	0.38442	0.506965
Dgat1	0.11222	0.730964	Osbpl6	0.17985	0.397321	Gm29216	0.125653	0.322934	Atg7	0.153804	0.418565	Ppm1b	0.378125	0.213404	Nav1	0.217892	0.281849	Slc41a1	0.00292064	2.05032	Cfap61	0.18917	2.64816	Styx	0.197055	1.32077	Srrm1	0.389895	0.261032
Ppm1b	0.110919	0.265424	Map1b	0.181202	0.26095	Plekhb1	0.127557	0.825271	Cend1	0.155817	0.296106	Cd1d1	0.379507	0.638974	Atp5mc2	0.221844	1.50503	Rps11	0.00216349	0.553668	Asic3	0.183192	0.749076	Bin1	0.192278	0.456617	Megf9	0.385511	0.438008
Gm12338	0.113338	0.833257	Zfp398	0.180708	0.516447	Plcb3	0.126423	0.799655	Nrcam	0.156505	0.500011	Nxt2	0.380941	0.373584	C1qtnf1	0.217614	0.43426	Gm10046	0.00333556	4.05316	Ing4	0.183715	0.431714	Gm37750	0.191966	0.869525	Steap1	0.387766	0.704699
Tamm41	0.114268	0.607037	Ppfia1	0.181026	0.384097	Vasn	0.12688	0.866764	Cfap206	0.156611	0.802992	Gm26592	0.38453	1.5932	Gimap6	0.217737	1.25777	Ddx39a	0.00304088	1.67438	Pard3	0.18658	0.931997	Galc	0.192696	1.12656	Bmper	0.387463	0.73782
Arl4c	0.11282	0.492546	Smad9	0.1818	0.499456	Phc3	0.12674	0.678802	Ralgapb	0.156435	0.358724	Entrep1	0.381843	0.411777	Suv39h2	0.220741	0.676067	Oser1	0.0025346	1.05504	-204	0.18433	0.989545	Pcdhac2	0.193222	0.796847	Dmxl2	0.387893	0.403318
Tubgcp5	0.114081	0.430943	Helz	0.180914	0.37165	Pakap	0.126901	0.504501	Cysltr2	0.155039	1.03301	Doc2g	0.385396	2.2636	Trim6	0.225112	2.29977	Lrrtm1	0.00315857	2.69318	Ptger4	0.18454	0.663324	Amacr	0.194984	0.68067	Adamts9	0.391863	1.64046
Gm527	0.11369	0.750995	Unc13b	0.182082	0.536425	Mphosph6	0.1275	0.427963	Ints3	0.155634	0.42097	Zfp950	0.382309	0.269035	Gm32885	0.222672	1.52062	Ppp4r3a	0.00319112	2.25488	Bcat1	0.187218	1.27756	Lpin2	0.194395	0.712996	Idh2	0.387678	0.564823
Gm10221	0.115209	0.686054	Rbm22	0.182572	0.322919	Cckbr	0.12954	2.14971	Cxxc4	0.155938	0.513995	Pcdhga10	0.384132	1.3541	A2m	0.221596	0.664366	Ppargc1a	0.00306629	2.07022	Nxpe3	0.189551	1.01053	St13	0.19549	0.352258	Esd	0.390544	0.292412
Immp1l	0.115951	0.348675	Map7	0.183696	0.272388	Rhog	0.127645	0.437745	Smc5	0.15763	0.393266	Inpp5a	0.383843	0.44643	Mogs	0.220547	0.480498	Col6a3	0.0035048	6.1266	Zfp931	0.189182	0.886576	Map3k20	0.196369	1.03062	Pde4c	0.388343	1.37931
Zcwpw1	0.115931	0.637282	Mrip-ps	0.183824	1.15452	Trarg1	0.12827	0.501362	Gm13889	0.157046	0.415476	Idi1	0.383862	0.262677	Hapln3	0.220467	1.19991	Srpx	0.00297098	3.59532	Ccdc85c	0.191179	2.36746	Pin4	0.196883	0.60072	Ccdc92	0.397079	0.283969
Cish	0.116831	0.439945	Exoc3l	0.183294	0.735178	Me1	0.130212	0.29332	Herc4	0.157931	0.471216	Dand5	0.386103	0.413981	Pcdhb7	0.222093	1.27475	Itga7	0.00231925	0.954178	Kctd9	0.186768	0.475249	Slc25a33	0.198495	0.5048	Slc6a17	0.390059	0.491314
Rhot2	0.120846	0.385142	Rgs4	0.184363	0.49949	Fgd4	0.12809	0.546913	Klhl20	0.157968	0.471479	Gm7467	0.390739	2.09199	Krt79	0.221074	1.54822	Lin52	0.00337276	2.45526	Zfp971	0.187945	0.735259	Gm10845	0.199521	1.21148	Kcnmb1	0.390887	0.984203
Klhdc4	0.122107	0.591035	Glipr2	0.183673	0.432764	Ccdc117	0.128404	0.595556	Parn	0.15896	0.375988	Erh	0.387276	0.219731	Nfia	0.221443	0.573095	Nampt	0.0028175	1.17354	Dner	0.188758	0.50185	Zfp971	0.199832	0.708269	Phf6	0.390814	0.377097
Ppil3	0.121858	0.465229	Zfp300	0.184905	1.3955	Mbp	0.129793	0.801504	Ap1s2	0.159891	0.269634	Gm44950	0.388371	0.50729	Fbxl20	0.22213	0.440488	Tmod3	0.00270831	1.22744	Acbd6	0.187654	0.343161	Lysmd1	0.202856	0.745217	Dzank1	0.393723	0.357843
Epyc	0.122748	1.5651	Bcat2	0.184575	0.336434	Dock4	0.128761	0.61358	Chd4	0.159831	0.288645	Mtss1	0.388124	0.26809	Morn5	0.222995	0.985037	Ahr	0.00331124	2.82579	Haus8	0.188739	0.760116	Aplp2	0.204368	0.520718	Katnbl1	0.391782	0.509633
Igsf9b	0.1244	0.676927	Lyst	0.184092	0.344536	Unc13b	0.129137	0.648668	Hivep1	0.159635	0.409175	Pard3b	0.388885	0.501592	Vwa5a	0.222771	0.267274	Exosc3	0.00320282	1.81658	Mafa	0.194843	4.50791	Nxt2	0.201192	0.593792	Mgll	0.394089	0.381901
Gm45507	0.123114	0.515261	Lats1	0.185692	0.463422	Slc7a14	0.129142	0.420311	Cd55	0.161083	0.487241	Pigp	0.391759	0.292669	6330403K07Rik	0.221935	0.563311	Tmem98	0.00321205	2.78683	Lcp1	0.189453	0.961395	Gm11496	0.20858	1.61347	Rbm34	0.390712	0.389479
Gm10039	0.124179	1.14988	Gm15728	0.184779	0.694501	Niban1	0.129755	1.02788	Aldh18a1	0.160087	0.43353	Atat1	0.392502	0.593045	Nsun4	0.222579	0.358563	Sec24d	0.0032288	1.81913	Pias2	0.193056	0.810987	Mgat4a	0.203045	0.56572	Cage1	0.39204	1.09385
Efcab6	0.129325	3.0914	Fam193a	0.184948	0.444263	Bex3	0.130043	0.326053	Ptprt	0.161728	0.523189	Stk32a	0.390672	0.386202	Vash2	0.224515	0.921974	Ifi47	0.00335405	3.19998	Tpd52l1	0.189357	1.05858	Tagap1	0.205683	0.683996	Gpalpp1	0.391988	0.442477
Lrrc14	0.128069	0.407253	Gm20559	0.185175	0.63337	Tceal9	0.12989	0.306176	H2ac6	0.16546	2.0943	Gm4540	0.390484	0.386477	Tnpo2	0.225018	0.481186	Cdkn2aip	0.00341026	2.04968	Hip1	0.189629	0.557008	Acbd5	0.20448	0.470953	Gm12250	0.393527	1.72296
Cd320	0.128844	0.472241	Nup133	0.185272	0.48108	Myt1	0.12927	0.454211	H2-D1	0.163568	0.345721	Mapk6	0.391018	0.317652	Mdm4-ps	0.229883	2.70771	Surf6	0.00336577	1.98423	C030017G13Rik	0.189945	1.16994	Ubtd1	0.206578	0.481885	Tesc	0.394045	0.628163
Rsl24d1	0.129052	0.259952	Bltp1	0.185825	0.313231	Fubp1	0.129533	0.41523	Khk	0.161984	0.418911	Klhl7	0.39222	0.29994	Gm48146	0.230201	2.3579	Nop56	0.00306147	1.13299	Tex2	0.190332	0.341376	Tmem126b	0.207945	0.478115	Gm10120	0.395434	0.815841
Gm4724	0.128591	0.646196	Khdrbs2	0.185895	0.470972	Id2	0.129689	0.512015	Gm6210	0.162988	0.765384	Cggbp1	0.3923	0.306393	Preb	0.225385	0.284447	Mcam	0.00230146	1.45744	Frmd3	0.190282	0.363379	Rwdd2a	0.205874	0.846708	Sdf2	0.395693	0.224627
Krt10	0.128636	0.411766	Rnf115	0.187234	0.24886	Cd34	0.130885	1.67714	Rnf145	0.165533	0.295669	Alg6	0.395579	0.879427	Mtrfr	0.226278	0.452323	Nsrp1	0.0032802	1.38485	Dop1b	0.190509	0.485475	Gm48632	0.210136	1.45616	Arrdc3	0.395203	0.834157
Snrpf	0.128852	0.308693	Pdgfa	0.188003	0.275395	H2-Eb1	0.131849	1.63156	Tor1b	0.164417	0.371268	Lrp4	0.395918	2.81014	Rasl10b	0.226866	1.17337	Thbs1	0.0035098	3.5534	Nop10	0.190995	0.327518	Rnf149	0.208083	0.615982	Myt1l	0.395297	0.384832
Zscan29	0.129022	0.523938	Gm16740	0.187499	0.533315	Herc6	0.130713	0.683113	Slco3a1	0.165212	0.5306	Gm43437	0.396237	2.03396	Gm49883	0.229132	1.19566	Eif4e	0.0025545	0.803554	Wnt7a	0.194227	1.67356	4933439C10Rik	0.209161	1.19087	Gm49909	0.398214	0.814389
Rabgef1	0.129129	0.308026	-333	0.187944	1.26486	Car5b	0.129934	1.10612	Minar1	0.164988	0.679363	Sh3gl1	0.392994	0.278318	Arhgef28	0.228692	0.492626	Ahctf1	0.00338167	1.87963	Kif9	0.197742	2.05242	Cers6	0.209724	0.764179	Bud13	0.397199	0.760892
Gm20431	0.129098	0.963959	Ehmt1	0.187916	0.518568	Man1c1	0.130335	0.424473	Rwdd2b	0.166141	0.449851	Gm10705	0.395957	1.26571	Casp9	0.229579	0.44215	Acvr2a	0.00316422	1.50324	Csnk1g1	0.191794	0.444034	Tmem35a	0.213701	0.587268	Tada1	0.397675	0.525723
Tmem54	0.133011	1.9452	Fubp3	0.18857	0.353773	Endov	0.131765	0.767193	Fam13c	0.166075	0.642429	Uchl5	0.393805	0.192751	Tstd2	0.229707	0.640789	Fgf2	0.00339689	2.53834	Csrp1	0.19337	0.616131	Wdtc1	0.209749	0.775329	-322	0.397248	0.821092
Zer1	0.131806	0.568045	Rsf1	0.190139	0.337356	C1galt1	0.13113	0.682293	Lrif1	0.166786	0.430122	Gpalpp1	0.396287	0.399053	Gm45441	0.229996	0.749924	Lrig1	0.00344824	2.30597	Loxl2	0.200086	1.37813	Selenom	0.211895	0.431005	Rad17	0.398274	0.408651
Nol4l	0.130244	0.416988	Mindy4b-ps	0.190584	0.589234	Gja1	0.131253	1.12997	Ube2srt	0.167444	0.471213	Pxmp2	0.395035	0.668223	Tafa1	0.231607	1.20658	Gpatch4	0.00341524	1.52692	Angpt1	0.197832	0.881824	P2ry1	0.213286	0.881557	Micu2	0.397499	0.419483
Pcdhga11	0.13098	1.32627	Zup1	0.19168	0.47239	Dnajb9	0.132567	0.397343	Fzd3	0.167656	0.457566	Atp8a1	0.395107	0.249165	Eif2ak2	0.231615	0.434283	Myo9b	0.00328377	1.72413	Fhip2a	0.199117	0.468892	Msrb2	0.213277	0.524275	Gm8325	0.39782	0.362107
Gm28036	0.130884	1.16414	Trim24	0.192492	0.453078	Moxd1	0.133821	1.57449	Phyhipl	0.168998	0.375872	Trp53	0.396832	0.391517	Ttyh3	0.233051	0.952775	Sppl2a	0.00325304	1.39121	Samd10	0.198655	0.508599	A630023A22Rik	0.211622	1.25278	Cda	0.399974	0.302774
Nme3	0.133993	0.815461	Trim46	0.193203	0.384667	Shisa5	0.133689	0.316632	Kctd9	0.169813	0.308035	Gm53040	0.398659	1.89371	Slc35b2	0.231537	0.361005	ND4	0.00237929	0.672777	Mustn1	0.204376	2.23832	Rhou	0.212347	0.646367	Rab3il1	0.398316	1.84374
Arhgef17	0.132387	0.429448	Sgsh	0.19377	0.586268	Arl4d	0.132954	0.701967	Tbck	0.168934	0.410263	Cks1b	0.395762	0.412164	Ehd3	0.231741	0.324217	Creb5	0.00323065	2.06822	Pla2g3	0.203385	1.15885	Rhob	0.214557	0.670656	Scn10a	0.401113	0.635142
Xkr6	0.134816	1.06544	Rad17	0.19421	0.372581	Pcdha3	0.133679	1.42049	Larp6	0.170071	0.348607	Gm4149	0.397912	1.09735	6030458C11Rik	0.232623	0.35314	4632427E13Rik	0.00340295	2.13897	Plin2	0.201086	0.434233	Gm11525	0.214283	1.47066	Tcf4	0.399368	0.62679
Rec114	0.132784	0.727003	-330	0.194208	0.763035	Lats1	0.132796	0.597969	Galnt13	0.170377	0.378927	B3gnt2	0.396484	0.362281	Gm4366	0.237503	2.20193	Pgm2	0.00359709	2.42576	Ufl1	0.202105	0.465716	Golm2	0.21434	0.520594	Mfap3l	0.402135	0.614742
5330434G04Rik	0.133048	0.429818	Usp20	0.19465	0.330263	Lzts2	0.132922	0.715938	Slc38a9	0.172031	0.331656	Agtrap	0.39759	0.343832	Tecta	0.232468	0.608177	Srsf4	0.00301139	1.09222	Ndufab1	0.202882	0.249795	Phtf1os	0.219895	1.76574	Rps6ka3	0.399631	0.40116
Ubr1	0.13347	0.453373	Gm49677	0.195837	1.16128	Socs2	0.132929	0.517832	Armc8	0.171624	0.244623	Gm29394	0.405829	2.27921	Hhipl1	0.237936	1.90444	Daam2	0.00378604	3.70997	Osbpl6	0.201129	0.492005	Acsl6	0.219343	0.655991	Pcdhb11	0.405327	1.83002
Cdh11	0.135199	0.575215	Mbtps2	0.195193	0.448218	Arl14ep	0.133519	0.56555	Efcab10	0.170825	0.755078	Hmces	0.404149	0.444236	Gm13889	0.234466	0.355905	Tm4sf1	0.00272449	2.39961	Nfic	0.201682	0.350872	Rap1b	0.215312	0.413957	Ppig	0.401512	0.261022
Impdh1	0.134855	0.396052	Ptprj	0.195861	0.734755	Ctnnal1	0.134077	0.675659	Parp10	0.171561	0.506735	Ptprn	0.404048	0.237593	Arl5c	0.23423	1.17749	Fmnl2	0.00287737	1.2069	Kbtbd3	0.202702	0.371567	Ntng1	0.218734	2.3688	4933431K14Rik	0.411571	2.93167
St6galnac2	0.135254	1.36583	Ubqln4	0.195978	0.300811	Flcn	0.133072	0.560907	Catsperz	0.172367	0.627349	Acsl3	0.404675	0.243957	P4ha1	0.234148	0.342696	Fbxo30	0.00347367	1.64364	Osbpl3	0.202466	0.464213	Gm14388	0.217911	1.94381	Gm15510	0.402257	0.748275
Tafa5	0.136245	0.472844	Igfbp5	0.195905	0.739064	Psme2	0.135191	0.250688	Galnt9	0.171346	0.449087	Mmp24os1	0.405031	0.25949	Gpt2	0.234199	0.355523	Nkain4	0.00382058	3.23699	Dhrs1	0.202767	0.319815	Ppp2r2b	0.219282	0.413672	Asic2	0.404011	0.397334
Adar	0.136947	0.468798	Ralgapb	0.197336	0.324931	Taf4b	0.13565	0.631478	-171	0.171298	0.985548	Mcm7	0.406163	0.410692	Ephx2	0.234576	0.814378	Slc20a2	0.00342997	2.01048	Tsc22d3	0.203248	0.345478	Ikzf2	0.221744	0.670454	Lgals9	0.401875	0.355904
Nars2	0.139601	0.746698	Camk1g	0.196393	0.584973	Tmod2	0.135616	0.24879	Slc25a40	0.17518	0.442572	H1f4	0.409417	0.857057	Rap1gap	0.23534	0.511835	Cdk2	0.00404006	5.63286	Lifr	0.20421	0.339154	Scly	0.217327	1.17433	Bank1	0.411977	2.94744
Chrna7	0.139813	0.854051	Epc2	0.197924	0.387376	Svil	0.135159	0.614387	Tor2a	0.171798	0.645456	2010204K13Rik	0.407186	0.85665	Parvb	0.233386	0.458007	Fbn1	0.00334235	2.33472	Mlec	0.20318	0.336504	Nox1	0.227249	2.72785	D630045J12Rik	0.40455	0.794472
Ankmy2	0.140288	0.404929	Gm26782	0.19882	0.281376	Ank2	0.136721	0.363735	Nsun6	0.171949	0.61519	Tmem107	0.409263	0.465364	9530059O14Rik	0.234171	0.612886	Irf1	0.00340705	2.03152	Frrs1l	0.204648	0.772637	F730043M19Rik	0.218486	1.73128	Cit	0.40257	0.42768
Manea	0.139739	0.384111	Tpst2	0.198679	0.34754	Tlcd1	0.136306	0.680407	Atp9b	0.172701	0.395548	Sulf1	0.408235	0.388937	Eapp	0.236487	0.396946	Clock	0.00323123	1.34786	Galnt18	0.204165	0.516767	Amigo2	0.219796	0.664265	Cndp1	0.40784	1.66485
Efnb1	0.1403	0.692399	Ccdc90b	0.199219	0.363388	Ggta1	0.136555	0.780081	Smg8	0.172914	0.466808	Rasef	0.409128	0.317339	Smim41	0.236145	1.55216	Tgfbr1	0.00333214	1.84799	Acot6	0.206788	1.14163	Socs4	0.217872	0.619554	Pcif1	0.407652	0.312112
Mapk12	0.140327	0.44885	Isg20	0.199187	0.537945	Marchf8	0.136105	0.446715	Large1	0.173509	0.330832	1700025G04Rik	0.409328	0.248992	Emc9	0.235787	0.300751	Cyfip1	0.00360481	1.41573	Atic	0.209524	1.0305	Pbld1	0.224077	1.88493	Ska2	0.409457	0.74924
Gm15860	0.140928	0.938367	Gm33989	0.200264	0.727626	Gatad2b	0.136425	0.386336	Marchf8	0.174792	0.370745	Adamtsl3	0.411616	0.83318	Uba6	0.236044	0.314232	Grwd1	0.00347934	1.32607	Rab18	0.205262	0.255718	Slco5a1	0.219453	1.02593	Cd79a	0.409854	1.41032
Zfp711	0.143098	1.74934	B4galt1	0.200986	0.623754	Zfp281	0.137139	0.482904	Lgmn	0.175108	0.406	Gm10108	0.410786	0.300543	Tagln3	0.23786	0.42616	Iqck	0.00401898	3.54551	Bola2	0.205496	0.353887	Tmem131l	0.220794	0.671584	Rsph9	0.406921	0.747678
Thap2	0.141069	0.471499	Muc2	0.200888	0.959773	Trpm4	0.137192	0.516853	Ints12	0.175926	0.432702	Entpd5	0.41136	0.248808	Inf2	0.238791	0.590351	Dbr1	0.00377374	1.92077	Prrc1	0.205626	0.449463	Cit	0.220077	0.616882	ND3	0.409136	0.432273
Igsf21	0.142041	0.444463	2900045O20Rik	0.201437	1.01065	Nipbl	0.137485	0.446776	Pakap	0.178507	0.424622	Nptxr	0.414167	0.229871	Strbp	0.238529	0.324779	Lin7c	0.00315872	0.987644	Rpl38-ps2	0.206577	0.37424	Ankrd9	0.220625	0.83107	Nampt	0.410766	0.389185
Gm14296	0.142655	0.49317	Tubgcp6	0.201564	0.544299	-171	0.13974	1.36761	Stk39	0.180336	0.271594	Tyk2	0.417026	0.811309	Pnck	0.239165	0.492462	Prx	0.00383746	3.64149	Zbtb18	0.209479	0.613091	Aprt	0.222287	0.606288	Ccl2	0.412442	1.30612
ATP8	0.145341	0.264099	Nlrc3	0.203227	0.867328	Flnb	0.138876	0.589077	Tigd2	0.177825	0.342269	Prpf38a	0.415536	0.354581	Pcdha12	0.240264	1.06353	Syde1	0.00338759	2.03808	Gm20063	0.210661	1.93673	Clvs2	0.226653	1.07002	Tent4a	0.411876	0.588121
Cyb561d1	0.146967	0.576921	Pnisr	0.20421	0.319784	Cd53	0.137722	1.60014	Zfp385b	0.178	0.478255	Elovl1	0.415798	0.273113	Ccdc80	0.240519	1.26696	P2ry2	0.00404705	2.89542	Cradd	0.209367	0.909865	Gm6061	0.233076	2.65939	Pnma8c	0.412156	0.480148
Pla2g3	0.145876	0.674366	Kdm6a	0.206174	0.437687	Golga7b	0.138002	0.564352	Gm45208	0.182321	1.91072	Lingo3	0.419414	2.49776	Glrb	0.242418	0.323153	Psmb8	0.00309767	1.26341	Itsn1	0.208479	0.472937	Nmnat2	0.22216	0.520106	Ddx5	0.414437	0.241622
Cited1	0.146092	0.57699	Exosc6	0.207119	1.24461	Tnfaip8	0.13837	1.5934	Cmpk2	0.180043	0.465379	Slc16a2	0.417836	0.249595	Ankmy1	0.245503	1.04774	Nxt1	0.00362608	1.44293	Urgcp	0.213163	0.789411	Rpp38	0.231592	1.36172	Rfk	0.412189	0.232933
Dars1	0.146656	0.274762	Cdh13	0.206545	0.619483	Ecpas	0.138548	0.313361	Lrp12	0.179573	0.439655	Hs6st2	0.417751	0.330509	Gm14434	0.242853	0.51036	Trim28	0.00366267	1.19473	Gm15541	0.208395	1.01636	Tmem267	0.223229	0.764779	Ifi204	0.41312	1.21699
Sirpa	0.146711	0.526398	Pcdhb4	0.209366	1.65326	Tmem132b	0.139828	0.887332	Inpp1	0.179999	0.335745	Sh3rf1	0.42142	0.983834	Eeig2	0.244967	0.327022	Hmga1	0.00367692	1.32997	Tnfrsf21	0.209333	0.361258	Usp20	0.227199	0.445801	Chn2	0.412059	1.09458
Itsn1	0.149176	0.524084	B3gat2	0.207438	0.883812	Mpeg1	0.143365	3.06975	Chd3	0.182362	0.275447	Matcap1	0.420387	0.225929	Fbxo32	0.244381	0.60312	Pkd2	0.00403096	2.78657	Gm28960	0.20952	1.24429	Ckb	0.230149	0.391425	Tap1	0.415162	0.610924
Lynx1	0.150436	0.336616	Adra2c	0.207464	0.528459	Pld2	0.139137	0.826071	Prr5	0.18165	0.45298	Arfgap3	0.421254	0.248762	Jarid2	0.247935	0.969705	Ier5l	0.00390827	2.47715	Capn2	0.211319	0.224658	Atg101	0.226155	0.373584	Chgb	0.413908	0.36445
Ncbp3	0.151407	0.480727	Aven	0.207863	0.29421	Nfatc2	0.139199	0.924317	Csk	0.1824	0.410839	Thop1	0.423216	0.342015	Sesn3	0.245491	0.516142	Mdfic	0.00397893	3.34887	Slc35d3	0.214164	2.05928	Gm12953	0.224429	0.988488	Mthfd2	0.414245	0.40509
Rdh13	0.149956	0.428687	Pabir2	0.208877	0.683385	Arhgap29	0.139438	0.965792	Pex7	0.183979	0.305646	Twf2	0.422814	0.246518	Lrp2bp	0.251422	4.03446	Septin2-1	0.00370029	1.72749	Tmem47	0.211299	0.54189	Gga2	0.225934	0.625097	Btg1	0.414792	0.464634
Klc4	0.150331	0.4172	Ece2	0.208992	0.423119	Dpysl3	0.142239	0.296694	Rab33b	0.183626	0.29196	B230219D22Rik	0.423813	0.216201	Gm37733	0.248367	1.58177	Cmtm4	0.00394064	1.85278	Fnbp1l	0.211131	0.717513	Srgap2	0.228736	0.946299	Fahd2a	0.417219	0.634671
Steep1	0.150733	0.36899	Gpr149	0.210017	0.347275	Bri3	0.13955	0.502062	Cc2d1b	0.183394	0.339866	Tubb2a	0.423829	0.223137	Fbxo16	0.247552	0.588404	Galnt16	0.00409953	4.18785	Fgf18	0.212029	1.04029	Trib2	0.232729	0.493237	Tmem185b	0.414606	0.442341
Acsf3	0.153664	0.96239	Trim12c	0.209325	0.606653	Sdc2	0.140893	0.507926	Galnt1	0.184788	0.288868	Cds2	0.424098	0.197818	St6galnac6	0.247655	0.294282	Noc2l	0.00354709	1.32576	Tifa	0.211876	0.492126	Myh14	0.23403	0.891976	Mrps18c	0.415229	0.281509
Mettl17	0.152437	0.891175	Kcnq2	0.210641	0.379822	Gm43031	0.14276	1.22056	-331	0.185398	1.61019	Chd3	0.424331	0.196484	Alkal2	0.247622	0.528168	Atp13a3	0.0035097	1.38253	Rpap2	0.215169	0.556256	Mark1	0.230054	0.642509	U2surp	0.41625	0.267135
Nudt10	0.151906	0.385325	Gcn1	0.211426	0.341134	Col27a1	0.140572	1.21524	Tmem241	0.184266	0.559844	Gm15496	0.424813	0.724449	Adra2c	0.247547	0.575482	Btd	0.00358267	1.43001	Gm37738	0.214026	1.16204	Ankrd27	0.230326	0.611371	-182	0.417743	0.338926
Rtel1	0.152883	0.755142	Celsr3	0.210892	0.658495	Eif2s2	0.14048	0.236732	Shc1	0.184318	0.360699	Dicer1	0.428203	0.445993	Star	0.253288	1.85166	Fubp1	0.00361239	1.22554	2510002D24Rik	0.217087	0.687369	Gm21596	0.233125	1.13589	Dcp2	0.417183	0.483129
Slc30a4	0.152282	0.475564	As3mt	0.211501	0.566913	Max	0.140509	0.400478	Pkd1l2	0.185715	1.1908	Pi4k2b	0.429771	1.2491	Slc25a44	0.248452	0.391927	Fxyd3	0.00350117	3.20033	Ssr1	0.215128	0.381158	Bdnf	0.231246	0.658851	Nphp1	0.416979	0.804497
Gpbp1	0.153188	0.239377	Kalrn	0.212556	0.41451	Angpt2	0.141345	1.47879	F2rl2	0.18787	0.327845	-62	0.431083	1.30817	Glt1d1	0.255795	2.18814	Frmd8	0.00392942	1.74243	Tmem108	0.220673	2.73901	Tmem154	0.232398	1.28719	Sncg	0.424575	0.233284
Smyd5	0.154208	0.436426	Kpna6	0.211792	0.385526	Daam2	0.140898	1.19871	Rpusd1	0.187763	0.362847	1810024B03Rik	0.431393	1.26091	Or8b40	0.25172	1.01048	Sfn	0.00421578	2.75449	Mok	0.220509	1.45596	Arfgef1	0.233914	0.525562	Dgat1	0.419312	0.429491
Bhlhe40	0.153503	0.369075	Tm6sf1	0.212517	0.428313	Add3	0.141623	0.484072	Tnpo2	0.186711	0.312023	Isca2	0.429611	0.202609	Tbxa2r	0.253274	1.55498	Rnf2	0.00384877	1.4408	Ints14	0.219793	0.927491	Dync1i2	0.233259	0.400427	Itprid2	0.420462	0.757072
Uchl5	0.154648	0.260586	Zbtb7a	0.213748	0.235349	Prex1	0.141512	0.731421	Zfyve28	0.187163	0.319737	Bcl3	0.429525	0.330479	Ints4	0.253782	0.652802	Lcat	0.00428472	3.50789	Tmed4	0.217318	0.349229	Elavl3	0.234542	0.443466	Msmo1	0.421737	0.323844
Smim11	0.156155	0.604667	Ccar1	0.213757	0.220742	Tns3	0.142038	0.941774	Acsf3	0.186933	0.6034	Psme3ip1	0.430642	0.268367	Gm42732	0.252297	0.714944	Ltbp2	0.00439111	4.04412	Galm	0.216369	1.17301	Mexis	0.2459	2.3391	Rhog	0.420404	0.430104
Zhx3	0.15824	0.644711	Serpinb8	0.212862	0.377096	Rpl37rt	0.141717	0.366705	Kcnma1	0.187015	0.397047	Csgalnact1	0.430287	0.452178	Gm18492	0.25809	3.58861	Pnrc1	0.00376463	1.31852	Zfp423	0.217488	0.513904	Cystm1	0.243951	0.342609	Phf14	0.420672	0.436979
Gm28043	0.158981	1.05871	Dbp	0.213215	0.67024	Eif1a	0.142477	0.270318	Kdm4a	0.186937	0.507555	Kif11	0.431224	0.479042	Yars1	0.252936	0.285116	Crispld2	0.00428914	4.01668	1810009A15Rik	0.218917	0.484326	Cdk17	0.237879	0.586458	Pcdha2	0.424797	1.44204
Gm10925	0.158255	0.40151	Xaf1	0.213483	0.333608	Gm26377	0.142299	0.420988	Gm12116	0.187338	0.719144	3110045C21Rik	0.432275	0.457986	Gnaq	0.252809	0.267862	Il34	0.00421179	2.58712	Arid5b	0.221805	0.552122	Gm47512	0.235786	1.28954	Nhlh2	0.421123	1.12459
Fryl	0.158918	0.311904	Marf1	0.213669	0.508483	Szrd1	0.142594	0.713865	Dnajc5	0.18913	0.22087	Bend5	0.433148	0.356656	Bves	0.25423	0.660366	Ints13	0.00405147	1.62618	Creb5	0.219885	0.684822	Tmem29	0.236235	0.529896	Trim25	0.421946	0.568491
Gm37090	0.162469	1.47494	Commd8	0.213382	0.277419	Xpo4	0.142596	0.615851	Emc9	0.190399	0.265209	Fbxo45	0.434238	0.215862	Sema4b	0.257133	1.0333	Nfkbiz	0.00415058	2.42198	Kdm7a	0.220467	0.507117	Iho1	0.246196	2.29427	Arl14ep	0.422444	0.434017
Slc22a4	0.159537	0.832466	Plekha1	0.214812	0.223107	Rad9a	0.14436	0.567065	Dlgap4	0.189033	0.274547	Calm2	0.435422	0.124101	Gm9894	0.257104	1.15958	Ginm1	0.00361652	1.19844	Ntaq1	0.220783	0.439566	Serpina3i	0.242445	1.38069	Commd1	0.424975	0.286275
Iqub	0.159138	1.39029	Ccdc106	0.214106	0.72491	Vezf1	0.1444	0.455287	Tmem126b	0.190209	0.311333	ND1	0.434089	0.168121	Nxnl2	0.254978	1.06458	Abca9	0.00461099	5.27086	Spata31f1c	0.226152	1.26347	Il34	0.238981	1.02654	-101	0.423936	0.575001
Zfp189	0.160187	0.710098	Spen	0.214458	0.453031	Prrg3	0.143217	0.825114	Eid2b	0.190162	0.50356	Gm44873	0.437804	1.77641	Cracd	0.256024	0.353472	Pwp2	0.00401647	1.82526	Gm12116	0.222574	0.688347	Ndufb4	0.241092	0.328993	Arid5a	0.424783	0.422869
Mrps2	0.159863	0.403744	Kctd13	0.214609	0.265897	Fndc3a	0.143583	0.390756	Igfbpl1	0.190003	0.984022	Gatc	0.436417	0.357389	Ece2	0.255849	0.415471	Ggct	0.00416948	1.57356	Fam210b	0.223425	0.865881	Rad51d	0.247254	1.08403	Kcnma1	0.424417	0.478201
Triobp	0.162784	1.40139	Ankrd26	0.214449	0.424739	S100a6	0.145262	0.444497	Bcl7c	0.193071	0.284377	Fam181b	0.435512	0.608037	Ier3	0.257382	0.488816	Vldlr	0.00429768	2.39855	Nsmaf	0.227308	0.953441	Erlec1	0.241177	0.62047	Wwc1	0.424353	0.948316
Strip1	0.162919	0.513608	Prpf40a	0.216088	0.274617	Arl5a	0.144143	0.308161	Gm9776	0.19096	1.0281	-257	0.436632	0.460106	Mob3b	0.258771	0.837679	Syf2	0.00359279	1.00275	Drap1	0.224298	0.38412	Kpna4	0.239551	0.546744	Igtp	0.424569	0.455213
Coa6	0.161954	0.320591	Pcdhb9	0.21661	0.725782	Tmem43	0.144184	0.426464	Rnf113a1	0.192653	0.47119	Ergic1	0.437531	0.375776	Inpp5j	0.2576	0.477784	Col8a1	0.00425962	3.36786	Gm45184	0.224229	1.83005	Extl1	0.245485	2.94897	Rit2	0.43114	0.335637
Eid2b	0.164706	0.81667	Rab3d	0.216551	0.314319	Lcat	0.144394	1.21695	Slc25a44	0.193356	0.332114	Tubgcp3	0.437076	0.234084	Casp12	0.258674	0.56452	Niban2	0.00351552	1.20889	-331	0.224534	1.36658	Gm6548	0.251659	2.13161	Kif24	0.428419	1.25755
Wfs1	0.163687	0.330573	Ehf	0.216332	1.46447	Pcbp2	0.144741	0.294197	Mamld1	0.193133	0.561395	Atp6v1c2	0.440861	1.16684	Slc39a6	0.257797	0.313724	Sh3d19	0.00414028	1.81389	M6pr	0.22471	0.272023	Mrps6	0.24236	0.369663	Gm10193	0.428256	1.81445
Trim45	0.166402	1.045	Kdm5a	0.2179	0.306847	Srsf5	0.145627	0.274301	Or8b53	0.192292	0.485644	Ap5m1	0.438654	0.235892	Anapc1	0.257928	0.332381	Cxcl1	0.00420597	3.92514	9530059O14Rik	0.227761	0.759672	Samhd1	0.241479	0.704256	Ifi211	0.426339	1.46799
Tdp1	0.165352	0.74261	Gm17396	0.217198	0.397727	Zfp207	0.146783	0.289831	Dgcr6	0.195062	0.227823	Slirp	0.440251	0.177792	Nrep	0.258049	0.563935	Itga5	0.00455325	3.60854	Guf1	0.227205	0.574961	Nfyb	0.242026	0.537718	Fbxo27	0.430367	1.1282
B3gat2	0.165823	1.0336	Mgat4a	0.217534	0.328019	Nsmf	0.145057	0.357223	Lrrc75b	0.193808	0.345004	Ndufa3	0.440562	0.148046	Txnl4b	0.260053	0.722279	Creld2	0.00416955	1.7095	Fam184a	0.226274	0.47377	Gm49207	0.249253	1.55123	Lsm8	0.429195	0.345102
Matk	0.165822	1.05771	Il15ra	0.218438	0.634711	Tbc1d10a	0.145148	0.81309	Gm43138	0.193417	0.866787	Glod4	0.441825	0.297355	Nptxr	0.259292	0.396316	Mical1	0.00377953	1.70105	Ube2e3	0.22692	0.337846	Gm13803	0.248919	2.03914	Agpat5	0.428251	0.324796
Gapdh-ps16	0.165175	1.41279	Nat10	0.217668	0.480015	Rab20	0.145924	1.08812	Hscb	0.195025	0.398372	Stard5	0.443421	1.3993	3425401B19Rik	0.262442	2.18957	C1s1	0.00421142	4.38896	Amacr	0.227912	0.486296	Nras	0.244284	0.412099	Cyp2j9	0.430219	0.572814
Stmn1	0.166757	0.251234	Mtfr1l	0.218254	0.256759	Bicc1	0.146434	0.8845	Ephx1	0.194481	0.391727	Trex1	0.44135	0.295286	Foxj1	0.266174	2.06917	Col1a1	0.00487619	5.74114	Rab24	0.228059	0.309323	Mxd3	0.25708	3.18066	Celf2	0.431451	0.362425
Prkacb	0.165465	0.288808	Mapk6	0.217951	0.336489	Stat1	0.146216	0.374325	Ampd2	0.195144	0.428311	Micall1	0.442444	0.475316	Arpp19	0.262826	0.173612	Trf	0.00468409	4.1173	Esrra	0.22909	0.807068	Tbx3os2	0.246637	2.31649	Cd59a	0.432682	0.28115
Ide	0.165827	0.332348	Epsti1	0.217951	1.207	Mapre1	0.147213	0.202226	Yars1	0.196727	0.223163	Fam174c	0.441727	0.328911	9430081H08Rik	0.267534	2.33313	Fth1	0.0033285	0.676502	Tbcd	0.230043	0.296373	2610507I01Rik	0.254778	1.45926	Dlgap1	0.432617	0.552906
Ado	0.166408	0.496337	Rnasel	0.218278	0.444027	Dmd	0.147102	0.540597	Fbxl4	0.196467	0.361197	Coa4	0.443744	0.735833	Msantd1	0.262652	0.590938	Tnfaip3	0.00436163	2.76838	Olfml2b	0.230283	0.924512	Dtd2	0.247648	0.658052	Rnf112	0.433025	0.523971
Arhgef4	0.168255	0.391503	Dgkk	0.219424	0.994597	Pirb	0.146306	1.28278	Gm15510	0.196867	0.693263	Abca5	0.441973	0.290064	Cdc26	0.262824	0.335454	Pnrc2	0.00398324	1.21643	Tmem250-ps	0.2307	0.460733	Aar2	0.245364	0.522988	Rps7-ps3	0.432292	0.460168
Ptar1	0.168109	0.405365	Fbxl17	0.219974	0.303147	Rnh1	0.14645	0.330537	Zc4h2	0.196395	0.381005	Exoc3l	0.443446	0.673814	Cbfb	0.264696	0.209665	Thbs2	0.00494348	4.44535	Tceal6	0.232203	1.10699	Septin11	0.248431	0.499635	Ccl4	0.440399	2.74564
Akap7	0.168467	0.42866	Brf1	0.221381	0.312851	Palld	0.147184	0.690359	Mtus2	0.195995	0.418698	Rgs2	0.442256	0.496455	Ccdc6	0.264347	0.403857	Crlf3	0.00444508	1.57327	Lrrtm3	0.230526	0.623325	Fhip2b	0.24582	0.753521	Map3k4	0.434179	0.425127
Rasgef1c	0.168914	0.632357	Mill2	0.220585	0.532686	Anxa5	0.147881	0.301182	Neto2	0.196263	0.419664	Ube2i	0.443102	0.157113	1810013D15Rik	0.267387	1.92814	Ifitm2	0.00337266	1.42938	Grik4	0.231927	0.626463	Adam12	0.259972	3.9042	Irf5	0.434261	1.06901
C1ql4	0.170016	1.42284	1700025G04Rik	0.221275	0.311704	Pcf11	0.146717	0.400969	Trabd2b	0.196827	0.854757	-321	0.443833	0.487274	Pla2g12a	0.265991	0.297084	Cdkn2c	0.00491277	3.49248	Esm1	0.236641	2.85439	Gm39244	0.249012	1.8473	Gm26377	0.435653	0.355504
Tsen15	0.170522	0.322275	Zfp560	0.221407	0.342413	Ginm1	0.147641	0.389895	Fbxo38	0.197352	0.325104	Tmco1	0.445053	0.212467	Flrt1	0.266295	0.688167	Pou2f1	0.00457466	2.17324	Gm13554	0.23774	1.60996	Dnajc27	0.250221	0.524824	Arhgef7	0.435329	0.355679
Mapkapk3	0.171485	0.805089	Myh14	0.222421	0.383171	Grik4	0.149154	0.792175	Itgb1	0.198952	0.233333	Tesk2	0.447374	1.85187	Grwd1	0.267287	0.345205	Crabp1	0.00505325	3.55691	Tmem200a	0.234828	1.3014	Fgl1	0.247433	1.24948	Nrros	0.443489	1.92076
Snrpe	0.171731	0.252565	Socs2	0.221925	0.424241	Arhgap39	0.148425	0.505241	Tmem25	0.19963	0.328076	Cadps2	0.445362	0.497189	Vmn1r85	0.272414	3.53351	Pgd	0.00448386	1.2517	Sorcs1	0.235762	1.50551	Slfn5	0.248223	0.822022	Atrnl1	0.436646	0.314399
Aldh2	0.173146	0.334467	Cramp1	0.222614	0.488127	Panx1	0.148152	0.296379	Rpusd4	0.200175	0.434746	Scn3a	0.444862	0.376151	Fhl2	0.268337	0.594847	Dnmbp	0.0046619	2.05051	Gm19918	0.238025	0.964859	Fstl1	0.255957	0.456232	Riok1	0.435993	0.396541
Hes6	0.173848	0.330908	Ppp1r10	0.222963	0.340013	Nkapd1	0.148076	0.595597	Msrb1	0.200811	0.491285	Ppm1d	0.44598	0.341428	Adam2	0.273376	2.24775	Secisbp2l	0.00453094	1.27067	Kcnip4	0.233975	0.477871	Gm43435	0.258495	2.13576	Usp1	0.436185	0.581018
Nlgn3	0.173371	0.368524	Phrf1	0.222978	0.369499	Amotl2	0.150103	0.726957	Ube3c	0.201955	0.250999	Phactr4	0.448303	0.379276	Abat	0.269592	0.429004	Cmtm6	0.00420755	1.71481	Cebpzos	0.234134	0.304325	Tceal6	0.247985	1.12492	Helz	0.438901	0.453128
Pin4	0.174021	0.358863	Tmem79	0.223424	0.473465	Itgb6	0.149323	0.873875	Gpd1l	0.201445	0.344517	Rusf1	0.451373	0.433833	Gm15417	0.26901	0.56064	Sp3	0.0048786	1.37593	9330159M07Rik	0.235923	1.05065	Mapk8ip1	0.249492	0.560875	Gp1bb	0.438999	0.941938
2300009A05Rik	0.173952	0.4547	Fahd2a	0.223597	0.4242	Dennd2a	0.150171	0.634027	Enpp4	0.202466	0.341223	Stx17	0.452756	0.87167	Limk1	0.270025	0.366569	Chd1	0.00490777	1.63073	Dnajc27	0.239041	0.758885	Anapc1	0.250368	0.570077	Zfp868	0.438156	0.446278
Ndrg1	0.175408	0.589883	Th	0.228088	1.99641	Mylip	0.149082	1.02617	Gm20458	0.20403	0.76619	Hsd17b7	0.450124	0.254313	Nudt6	0.269187	0.600328	Suclg2	0.00521367	2.76444	Wwox	0.239201	0.988908	Zfp932	0.250361	0.572094	Pde4a	0.438601	0.834567
Bhlhb9	0.174767	0.290797	Eml1	0.22573	0.27068	Sh3bp5	0.151346	0.646863	Sobp	0.204715	0.428753	Lurap1l	0.451524	0.304717	Asrgl1	0.270402	0.387712	Dnajc1	0.00479418	2.01025	Lrrc45	0.239936	1.12405	Uvssa	0.251138	1.20493	Gm7336	0.441582	1.02163
Mtln	0.175146	0.298331	Rab11fip2	0.225771	0.348679	Taok1	0.149856	0.255378	Epb41l3	0.207714	0.258519	Nup35	0.452553	0.326423	Gm12953	0.272787	0.882568	Rbm12	0.00473426	1.79639	Mtmr6	0.235371	0.327457	Zfp462	0.253601	0.580845	Gm15860	0.442508	1.19089
Timm9	0.175615	0.317791	Dapl1	0.226636	1.07127	Ptma	0.150562	0.220283	Msc	0.204949	0.846844	A2ml1	0.45266	0.179586	Gm14410	0.271081	0.509839	E2f5	0.00507396	2.10692	Nfyb	0.236091	0.426261	Fhl2	0.252238	0.84656	Tex30	0.444542	0.545718
Rasl11a	0.17617	0.51577	Metap1d	0.225995	0.367139	Wapl	0.150566	0.335741	Atf7ip	0.205668	0.403655	Ehbp1l1	0.452725	0.25051	Gpr22	0.271091	0.539649	Ivns1abp	0.0041221	0.921888	Serpinb1b	0.23668	0.724468	Taok1	0.253034	0.331569	Gprin3	0.444581	1.54034
Rint1	0.177479	0.391615	Bex4	0.226294	0.605949	Tlr2	0.151219	1.75685	Pcdha2	0.206264	1.24261	Cdkl3	0.452811	0.316202	Miat	0.273152	0.645389	Hmgn3	0.00454364	1.50679	Dnlz	0.238205	0.361518	Gm4540	0.251987	0.756737	Elovl1	0.44103	0.412132
Jrkl	0.178796	0.55819	Phf11b	0.227035	0.481638	Cggbp1	0.150735	0.3159	Slitrk5	0.206041	0.49052	Ugcg	0.453576	0.222608	Aard	0.272111	1.08143	Btbd7	0.00445869	1.19024	E2f4	0.238335	0.490118	Nucks1	0.255309	0.548126	Lcp1	0.443156	0.623474
Ergic1	0.18079	0.499798	Bhlhe40	0.227404	0.352266	Atf6	0.150962	0.3743	Kbtbd11	0.206625	0.370449	Gm10221	0.454014	0.290315	Tesc	0.272121	0.567677	Igfbp3	0.00461796	2.05881	Tmco6	0.242526	1.2667	2410018L13Rik	0.262221	2.16545	Ptges3-ps	0.442716	0.969658
Cstf2	0.181891	0.338797	Nktr	0.228059	0.316165	Ikzf5	0.151244	0.457146	Rab36	0.208045	0.468414	Gm48878	0.453655	0.542269	Coq4	0.272706	0.31124	Cflar	0.0042152	1.33971	Etv6	0.237635	0.443266	Tbck	0.253117	0.625917	A730085K08Rik	0.446504	1.54364
Gm6206	0.18178	1.0776	Klhl2	0.227931	0.32007	Casz1	0.150742	0.677493	Cmtm8	0.207337	1.23648	Dcbld2	0.453695	0.257812	-59	0.27353	1.36806	Kitl	0.00397693	1.68663	Pam16	0.239888	0.640485	Rpgrip1	0.259622	2.08347	Gm15772	0.443034	1.34799
Acbd6	0.182742	0.270783	Ubr1	0.227782	0.346547	Mgp	0.152254	1.89805	Nsmf	0.208659	0.30071	Prss12	0.455402	0.67849	Rps11	0.273282	0.190332	-21	0.00499159	2.49335	Ndufb4	0.237673	0.281623	Gm10457	0.254211	1.93465	Rrp1b	0.442612	0.624627
Jpx	0.184349	0.990829	Bcor	0.227997	0.385788	Art3	0.15213	0.822782	Trip4	0.209921	0.288133	Gpr22	0.454494	0.373067	Wipf2	0.2743	0.494922	Gm44505	0.00400532	1.99353	Ppif	0.237803	0.423575	Dmtf1	0.253608	0.458904	Gm12918	0.443623	0.515888
Necab3	0.18681	0.49528	Ints3	0.229535	0.333437	Stk38	0.151086	0.712755	Gm45251	0.210132	0.880501	M6pr	0.45505	0.142907	Gm43980	0.274096	0.787621	Zbtb2	0.00532859	2.38161	Gm17276	0.23844	1.07213	Terf2	0.263574	1.03911	ND1	0.443506	0.255851
Ivd	0.186409	0.557601	Sting1	0.229698	0.597205	Phf11d	0.150971	1.07467	Ptger2	0.21055	0.832561	Nrxn3	0.455279	0.24381	Slco5a1	0.275096	0.579045	Wasf2	0.00411459	1.17455	Tmem178	0.24236	1.18045	Lypd6b	0.256332	1.61134	Gm12116	0.449679	1.16258
Fbh1	0.185998	0.33585	Phf24	0.232004	0.26424	Ucp2	0.15197	0.875363	Polr3g	0.214039	0.407424	Slc66a3	0.455567	0.205427	Ecm1	0.27519	0.935982	Tle3	0.00466922	1.76878	Alkal2	0.238813	0.665648	Agtrap	0.25819	0.755816	Jmjd1c	0.444028	0.40247
Sertad4	0.18629	0.43712	Ankhd1	0.230498	0.313409	Fgf5	0.151978	1.42887	Gm20768	0.216077	1.22755	Cnih4	0.456259	0.237743	Slc31a1	0.275249	0.369393	Tcim	0.00531461	2.96497	Kank4	0.241521	1.04921	Ptprcap	0.265046	2.33727	Usp6nl	0.445038	0.413914
Mthfd2l	0.187208	0.512864	Ip6k2	0.230638	0.340093	Ints8	0.152203	0.45853	Acox3	0.214208	0.364544	Klf6	0.456699	0.23776	Kirrel3	0.275287	0.571476	Ctdspl2	0.00489748	1.70379	Lsm7	0.240692	0.349934	Ark2n	0.257935	0.695034	Bc1	0.445292	0.572144
Mau2	0.187319	0.351973	Stk32a	0.231045	0.493478	Cdk19	0.152308	0.49241	Clstn2	0.215699	0.450272	Haus1	0.458235	0.37769	Vapb	0.275451	0.265933	Slc35a4	0.00452693	1.07492	Ypel2	0.239996	0.879996	Gm43942	0.265298	1.74822	Slc66a2	0.446524	0.285029
Saxo2	0.191296	0.931891	Nfic	0.232236	0.223992	Nav3	0.15234	0.675463	Tbc1d16	0.215068	0.431152	Vopp1	0.458262	0.310258	Gm13075	0.276126	1.29724	Gpam	0.00495881	2.03233	Rcsd1	0.2422	1.70159	Mtln	0.260539	0.377057	Larp6	0.446513	0.427088
Kcnk4	0.190154	0.484654	Mycn	0.231114	0.759401	Zfp516	0.153347	0.591821	Usp20	0.215689	0.311102	Pcdha11	0.45796	0.571561	Abitram	0.275748	0.428027	Arhgap32	0.00504601	1.84308	Vwa7	0.241179	0.583221	Ccdc167	0.265763	0.934544	Hacd1	0.447265	0.533871
Lpgat1	0.190184	0.268772	Scn7a	0.230981	0.360875	Vgll3	0.1532	0.938447	Fgl1	0.21989	1.43995	Gm10252	0.457927	0.399048	Gm4208	0.275762	1.76185	Mocos	0.00514904	2.64236	Fbxl17	0.241874	0.409755	Mmp16	0.261114	0.888343	Smndc1	0.446147	0.340276
Itpkc	0.190008	0.586612	Gm48062	0.231081	1.70779	H2-Q4	0.152406	1.13182	Arhgap25	0.21813	0.657022	Dclk3	0.45884	0.344553	Fchsd2	0.276627	0.313591	Upf2	0.00462028	1.25075	Mrgpra2b	0.242261	0.819713	Gm42164	0.262123	1.80612	Syf2	0.448787	0.279101
Samd9l	0.19139	0.396941	Polk	0.231558	0.511669	Srrm1	0.152729	0.279183	Gm50387	0.219711	0.608099	Chrnb3	0.458896	0.490005	Mc5r	0.28194	3.41219	Pex11a	0.0056578	3.52549	Steep1	0.243519	0.415024	Gnmt	0.274539	4.62846	Zcchc12	0.448498	0.657038
Zfp60	0.191654	0.485994	Kcne3	0.23469	1.75871	Ncf2	0.153637	1.47292	Cer1	0.219627	1.0016	Terf2	0.459804	0.259763	Rnaseh2a	0.27829	0.275338	Riox1	0.00535991	1.99826	Mme	0.242926	1.19394	Dtnb	0.261925	0.537431	Ccdc71l	0.449737	0.477595
Kctd15	0.192883	0.629472	Lrrtm4	0.231481	1.29118	Nfat5	0.153348	0.35379	Zfp397	0.219124	0.41878	Fbxl17	0.46051	0.222479	Ghdc	0.277131	0.485727	Nr4a2	0.00573686	3.46519	Asxl3	0.248286	1.45284	Nsa2-ps1	0.27283	2.58845	Gm7488	0.450028	0.628374
Gm17226	0.196688	1.4641	Ap1g2	0.232485	1.0022	Arid5b	0.153867	0.564184	Golm2	0.22015	0.289679	Gm14760	0.462344	1.10828	Gm37422	0.282613	2.99199	1110038B12Rik	0.00490465	1.1862	Eme2	0.244878	0.81875	Cited2	0.265308	0.88072	Cebpzos	0.450228	0.299266
Soat1	0.193282	0.490056	Lig3	0.232391	0.541512	Tbcel	0.153068	0.349135	Wdr11	0.21974	0.341266	Ganc	0.463951	0.581895	Wwc1	0.277821	0.802657	Rlbp1	0.00569505	3.85774	Atp5pd	0.243798	0.194378	Ct55	0.273707	2.16255	Akap7	0.452794	0.583987
Mettl14	0.194785	0.425265	Nynrin	0.232716	1.20223	Mir100hg	0.153023	0.682996	Bmal2	0.220242	0.928325	Gm32635	0.464533	1.79119	Dct	0.277566	0.728318	G530011O06Rik	0.00545976	2.88395	Polr3c	0.243475	0.413542	Gpr153	0.264406	0.744656	Rnf6	0.451159	0.253968
Gm12070	0.194285	1.10232	Sap25	0.232864	1.31967	Spx	0.156967	1.86867	Gabrb3	0.220739	0.304721	Ophn1	0.462238	0.241745	Sfrp1	0.277863	0.529567	Kansl1l	0.00534972	2.01871	Nsmce3	0.243735	0.405238	Dctpp1	0.264043	0.644149	C2cd5	0.450779	0.34094
Helz	0.194568	0.357519	Trim56	0.23332	0.398412	Isg20	0.153311	0.584488	Prdx4	0.219927	0.290811	Gm12840	0.464007	0.541887	Gm2026	0.279412	0.540164	Lrch3	0.00474182	1.34082	Rnf170	0.24626	0.563229	Gm54728	0.274486	1.55416	-293	0.450859	0.906127
Apoa2	0.197728	1.35085	Fhip2a	0.234696	0.304861	Col5a2	0.154398	0.999799	Ufl1	0.220459	0.287972	2810039B14Rik	0.467242	1.04937	Ermp1	0.280129	0.365204	Crybg1	0.00561356	3.37957	Fhod1	0.250159	3.77645	Enho	0.268982	0.449502	B230217C12Rik	0.450997	0.386088
Rbfox2	0.195239	0.27936	Atp6v1g2	0.236331	0.280183	Sema4a	0.155459	1.08756	Rab11fip2	0.220474	0.297642	Gnal	0.465042	0.193631	Csmd2	0.284882	1.32573	Snhg17	0.00569466	2.48491	Vapb	0.244142	0.354769	-54	0.264793	0.844162	Fam185a	0.451284	0.541427
Hnrnpdl	0.195011	0.289934	Casp1	0.23596	0.589381	Fpgt	0.153555	0.438707	Gm5512-1	0.223335	1.7053	Gm13736	0.465912	0.50316	B3glct	0.28193	0.383375	Iws1	0.00548613	1.43847	Tirap	0.244669	0.636956	Fign	0.265521	1.12581	Gm48275	0.452259	1.10494
Synj2bp	0.19535	0.257408	Gm42727	0.236062	1.19031	Ppp4r2	0.154737	0.451154	Eea1	0.220817	0.25673	4930526A20Rik	0.465524	0.981865	Tmem178	0.280953	0.653814	Gpkow	0.00530653	1.34508	Rasgrf1	0.245037	0.661718	Prc1	0.276177	2.2015	Gm29216	0.452616	0.259495
Tlcd5	0.195919	0.717935	Isca2	0.237716	0.212913	Gabrd	0.154319	0.775427	-204	0.222064	0.989644	Gm12191	0.467648	1.5366	Megf11	0.281745	0.404066	Gm12758	0.00561279	2.69577	Ccdc22	0.248519	0.667797	2900045O20Rik	0.272798	1.80823	Ttll7	0.454575	0.334733
Parn	0.196291	0.361303	Gm37676	0.237318	0.625281	Avil	0.154921	0.351396	Zfp608	0.222578	0.576088	Gm21596	0.466157	0.394325	Stradb	0.282824	0.435851	Agt	0.00562977	3.08794	Pknox2	0.245387	0.477285	Nlgn2	0.265219	0.539766	Ankrd49	0.452208	0.342199
Ctxn2	0.197613	0.857556	Tmed3	0.238939	0.235289	Ino80d	0.155924	0.582314	Zhx3	0.223174	0.377816	Rnasel	0.466325	0.284046	Gm45184	0.28716	2.58487	Sap18	0.0046136	0.800386	Rabl3	0.245951	0.38782	Rpl36a-ps1	0.271777	1.78406	Pard3b	0.452815	0.676827
Wdr25	0.201007	1.09058	Commd1b	0.238056	0.38798	Kif11	0.156023	0.867423	Plk4	0.223744	0.686117	Dcaf15	0.46752	0.669187	Fahd2a	0.283003	0.393469	Mcc	0.00551424	2.41227	Gm27177	0.246395	0.466304	Galt	0.266497	0.522052	Pcdhac2	0.453367	0.516713
Dkkl1	0.198102	1.4065	Arxes1	0.238312	0.529263	Zbtb7c	0.156663	0.887305	Tmod2	0.226989	0.189819	Xiap	0.467496	0.282657	Rtel1	0.289741	1.2976	Il6ra	0.00588234	3.45642	Fam220a	0.24982	1.78328	Lars2	0.266699	0.88025	Rhoq	0.453118	0.347768
Iqsec1	0.19916	0.438504	Fam184a	0.238598	0.444654	Zfp593	0.156972	0.547889	Cdpf1	0.2265	0.384047	Hsd17b12	0.466425	0.162375	Slc5a5	0.28573	0.453783	Gm13568	0.00611118	4.54841	6330409D20Rik	0.252411	1.8835	Htra4	0.267148	2.14868	Scn11a	0.454566	0.477586
Gskip	0.199165	0.254292	Nt5dc1	0.23859	0.654468	Nav2	0.156381	0.830854	Bri3	0.226921	0.38715	Mthfsl	0.466925	0.244715	Prkx	0.287081	0.257463	Rbpms2	0.00607952	4.69796	Spout1	0.246746	0.43396	Pacs2	0.270727	0.652319	Nfix	0.454091	0.798096
Kansl3	0.200457	0.319509	Tceal9	0.240526	0.224471	Megf10	0.157	1.07431	Hras	0.228007	0.196627	Gm567	0.468943	0.995865	Gm45509	0.287943	0.871721	Kcna1	0.00480855	1.77219	Pla2g12a	0.249094	0.492095	Foxo3	0.268361	0.710807	Timp1	0.454519	0.930061
Pcgf1	0.202477	0.462428	Bend5	0.23893	0.486047	Il1rn	0.160073	2.63024	Atpaf2	0.228771	0.347109	Ndufb4b	0.471092	0.278278	Xpo7	0.29066	0.506971	Fgfrl1	0.00613175	3.74458	Lrrc8d	0.248031	0.354467	Ttyh3	0.267971	0.934484	Atf4	0.454403	0.306398
Pop5	0.203208	0.265378	Slc29a3	0.238916	0.492884	Rps12	0.156505	0.327573	Cnot11	0.228592	0.338563	Gm6793	0.472042	0.295154	Rho	0.293751	3.42361	Pcgf5	0.00564451	1.7208	Ppfibp2	0.248356	0.638305	Cpeb3	0.271477	0.810821	Utp14a	0.455796	0.501071
Med26	0.20629	0.885024	St6galnac5	0.23903	0.464923	Smurf1	0.15709	0.42447	Supt3	0.229657	0.286442	Hes6	0.47369	0.322592	Klhl20	0.289384	0.397326	Mid1	0.00597942	3.02776	Myh11	0.253974	3.1452	Wdr55	0.274788	0.837856	Mcts2	0.455685	0.384691
Rnf183	0.206451	1.43576	Chrnb2	0.23955	0.318206	Cdkn1b	0.156651	0.489393	Smarcd2	0.228012	0.355554	Tmem151b	0.473759	0.527031	Kcna2	0.289428	0.457257	Aplp2	0.00428735	0.892302	Psmg1	0.250303	0.581988	Coa4	0.272966	1.2345	Pelp1	0.45759	0.727391
Tmem107	0.205554	0.463205	Ncoa3	0.240214	0.390334	Prrc1	0.157338	0.384438	Lrrc2	0.229704	0.925908	Gm47162	0.474375	0.854792	BC051077	0.29313	1.42483	Cav1	0.00542647	2.90196	Gm29773	0.250808	1.35639	A430103D13Rik	0.270131	0.922683	Ptger1	0.457295	0.496435
Khnyn	0.207976	0.408651	Cfap90	0.240269	0.602701	Isl2	0.157318	0.371118	Tfcp2	0.230709	0.396784	Gm8741	0.473622	0.626114	Rpl17-ps8	0.289921	0.820191	Gm14636	0.00607404	4.0206	Gpr146	0.252089	0.63692	Ankmy1	0.272035	1.15105	Cdkn3	0.457362	0.630848
Fam221b	0.207461	0.321891	Tmsb15l	0.240489	0.405399	Khk	0.1574	0.424063	Dop1a	0.230925	0.355848	Tfdp2	0.473659	0.219452	Dffb	0.289755	0.710851	Gm43362	0.00573926	2.62617	Smc6	0.250902	0.320571	Gsto1	0.273238	0.435571	Zfp697	0.457401	0.680382
Chpt1	0.208196	0.355053	Adora1	0.242248	0.315227	Igsf21	0.158696	0.443192	Gorasp1	0.231236	0.424779	Zkscan6	0.474855	0.35715	Ccdc34	0.290616	0.375399	Cntrl	0.00606824	2.48	Kcnc1	0.25091	0.471292	Cdk15	0.270407	0.653582	Cpsf7	0.459202	0.345142
-248	0.209202	0.49024	Secisbp2	0.242052	0.42541	Ptprc	0.15819	1.56927	Rars2	0.232239	0.336462	Gm38329	0.477808	1.48068	Hrh1	0.291378	1.10995	-224	0.0045898	1.58884	Rhbdd1	0.256032	0.894365	Gm29773	0.273197	1.61974	Trim56	0.457723	0.474228
Rps6ka3	0.209583	0.290052	Fam237b	0.243477	0.713741	Pcdhb9	0.157877	0.768551	Hycc2	0.232377	0.364631	Nedd1	0.475472	0.519823	Rab37	0.292158	0.433006	Plxnb3	0.00637283	4.21166	Rptor	0.25467	0.693357	Capg	0.279639	0.74005	Vwa7	0.458779	0.547564
Amacr	0.211789	0.624778	Arl4d	0.243383	0.580855	Rab38	0.158159	1.47518	Tle3	0.23261	0.535718	Hspb1	0.47551	0.306569	Mok	0.29214	0.730786	Ube2srt	0.0048868	1.29571	Gm14296	0.25231	0.537002	Gabbr1	0.275425	0.330054	Igsf3	0.459026	0.331868
Ccdc106	0.210518	0.763185	Clybl	0.243525	0.326262	Slc7a11	0.158637	1.15794	Kitl	0.23355	0.558049	Gm12013	0.477129	1.35401	Phf11c	0.297559	3.62385	Csgalnact1	0.00612659	2.36093	Faf1	0.252659	0.314374	Sec24c	0.279284	0.684085	Angel2	0.458426	0.368755
Gm10241	0.21451	2.57555	Scd2	0.244457	0.203757	Fbl	0.159483	0.390963	Ccdc68	0.233445	0.800077	Pcdhga3	0.475849	0.790308	Endod1	0.295519	0.25334	2900052N01Rik	0.005842	2.73313	Nsun4	0.253071	0.349301	Atp13a2	0.27426	0.440663	Pdgfra	0.459853	1.31746
Rhox8	0.211296	1.24088	Mapk3	0.244756	0.221522	Bglap2	0.158544	1.16997	Sec22c	0.234123	0.355574	Zfp58	0.478973	1.1452	Picalm	0.294603	0.287536	Zfp384	0.00566323	1.33258	Cfap69	0.25666	0.877383	Tm2d1	0.275197	0.360808	Pcdhga2	0.467512	2.17083
Exoc3	0.21199	0.203737	Snap91	0.246412	0.216234	Pinx1	0.158702	0.590315	Ttll12	0.234339	0.519987	Max	0.477128	0.291975	Gm10069	0.29993	2.05052	Errfi1	0.00559809	1.30802	Cibar1	0.253795	0.311303	Exoc3	0.276198	0.318759	Nab1	0.459921	0.444035
Fyttd1	0.211502	0.235603	Naa25	0.244067	0.241829	Srsf2	0.161835	0.276534	Jmjd1c	0.235186	0.341849	Spop	0.477112	0.17751	Zeb2	0.297296	0.327981	Pgf	0.00625694	3.30746	Dbt	0.254447	0.430983	Elovl7	0.276338	0.441081	Adora1	0.462247	0.333944
Psme3ip1	0.211843	0.305176	5330431K02Rik	0.244492	0.550243	Dusp18	0.158888	0.694523	Erlec1	0.235895	0.298219	Rpgr	0.479589	0.604444	Snurf	0.297525	0.591745	Gm12688	0.00652055	4.76801	Ndufaf2	0.254915	0.284998	Synb	0.283481	2.11073	Ttc33	0.462576	0.233955
Adra2c	0.214082	0.739495	Xpo7	0.245654	0.300734	Sp1	0.159291	0.628346	Pfdn4	0.235898	0.216468	Slc35b3	0.479246	0.445593	Fnbp1l	0.298519	0.669482	Socs6	0.00596474	1.59399	Bmal2	0.260059	1.78422	Atp5pf	0.282532	0.28167	As3mt	0.46183	0.564758
Smad9	0.213159	0.461242	Rassf4	0.245491	0.472413	Bambi	0.160171	0.804705	Nlgn2	0.235419	0.371913	Abcb10	0.478233	0.424033	Chn1	0.297737	0.262245	Shisa2	0.00595665	2.69199	Mylk	0.260256	1.85915	Avil	0.280981	0.408247	Parp9	0.462415	0.742454
Mark1	0.214961	0.351435		0.246492	0.264995	Nptxr	0.15968	0.40439	Ptar1	0.235505	0.376769	Kcns2	0.478459	0.567851	Cda	0.298062	0.268547	Nkapd1	0.00549351	1.5185	Nectin4	0.256185	0.681334	Slc35e1	0.276761	0.58967	Tmem8b	0.463682	0.54815
Mis12	0.214776	0.339326	A230057D06Rik	0.246336	0.64388	Map2k3	0.160317	0.349229	Usp30	0.236885	0.384916	Fbxo9	0.47852	0.181956	Gm14288	0.303196	1.86969	Dclk2	0.00573052	1.66075	Gm48632	0.256426	0.783891	Nox4	0.288977	3.88882	Nipsnap3b	0.462579	0.298666
Phf7	0.216412	0.531933	Ptprd	0.246435	0.544904	Prpf3	0.16118	0.450204	D330041H03Rik	0.237117	0.331635	Men1	0.480247	0.277291	A530076I17Rik	0.303176	2.16206	Ncmap	0.00617482	3.09148	Ogfod1	0.259099	0.568321	Nova1	0.288635	3.11201	Gm21983	0.462598	0.780279
Plcg2	0.217381	1.01578	Med26	0.246428	0.577079	Slc39a1	0.160102	0.81474	Zfp51	0.237435	0.422531	Snhg7	0.481801	0.596253	Cfap119	0.304534	1.40598	Alkbh1	0.00631473	2.10482	B230311B06Rik	0.260287	1.51369	Inip	0.277557	0.592807	Klf3	0.463653	0.775486
Smim10l2a	0.218869	0.613673	Ehbp1	0.246375	0.332835	Rest	0.160371	0.810654	Cds1	0.239831	0.39682	Cck	0.480749	0.869469	Nenf	0.299897	0.249995	Satb1	0.00593621	1.96564	Hras	0.256838	0.266507	Ggnbp1	0.278282	1.47639	Slco3a1	0.464478	0.466077
Marchf4	0.218966	0.365666	Arnt2	0.247096	0.348628	Rhoq	0.160671	0.35489	Ccser1	0.240464	0.623792	Gins4	0.48404	0.390029	Kcnab2	0.300281	0.270888	Zfp830	0.00596998	1.67497	Sh3d19	0.257158	0.532041	Hrh1	0.282767	1.76167	Pcdhgb7	0.464779	1.49813
Blcap	0.220435	0.278835	6430590A07Rik	0.247523	1.16962	Maml2	0.161542	0.65188	Ipo11	0.240556	0.306359	Rpusd1	0.485598	0.31238	Grhpr	0.304454	1.28558	Pllp	0.00657511	4.17587	Peak1	0.257629	0.454525	Pla2g3	0.279717	0.977796	Trim11	0.465205	0.485424
Lrrc2	0.221429	0.769367	Rwdd2a	0.24736	0.497617	Parp4	0.160819	0.513684	Ldlr	0.240496	0.30789	Tamm41	0.485148	0.280177	Cebpzos	0.300639	0.241045	Esd	0.00555871	1.04174	Rad52	0.260026	0.616888	Tcea1-ps1	0.282393	2.02999	Unc13a	0.465217	0.417919
Fam210b	0.221685	0.525755	Erc2	0.248518	0.257857	Inpp1	0.161393	0.378122	Ube2d-ps	0.241917	0.287281	ND4L	0.485898	0.333698	Lrrc28	0.300529	0.322424	Sdad1	0.0055783	1.27983	Cacna2d3	0.259073	0.416497	Gosr2	0.28055	0.389823	Acvr2a	0.465624	0.422409
Ppp4r3b	0.223328	0.307781	Scyl2	0.248232	0.346703	Tent4b	0.16196	0.455208	Usp6nl	0.243305	0.340997	Arg2	0.488217	0.959368	Otud3	0.300936	0.729141	Arhgef2	0.00577342	2.4312	Cpq	0.261771	0.989496	Tmem127	0.279885	0.500243	Paqr9	0.466454	0.385762
0610009L18Rik	0.224147	0.537891	Smg5	0.249188	0.446715	Ddx3y	0.162047	0.755251	Fbh1	0.243931	0.282229	Tmem138	0.486412	0.37703	Ddx20	0.301654	0.419075	ND1	0.00472282	0.657652	Camk2n2	0.25827	0.385061	Epha6	0.283625	1.45594	Kbtbd7	0.467036	0.566262
Dgke	0.224504	0.332475	Gm4149	0.248495	0.990408	Lpp	0.163548	0.527708	Anks1b	0.24291	0.366196	Kcnc4	0.486479	0.253097	Rpap2	0.301199	0.311043	Grb14	0.00538259	1.42005	1600014C10Rik	0.259093	0.459364	Nyap2	0.281738	1.02367	Ndufa4	0.469712	0.21383
Dtnbp1	0.226043	0.261537	Zfp704	0.248614	0.440498	Adgrl4	0.164768	2.34933	Zfp40	0.243023	0.363268	Rab15	0.487655	0.257044	Mbd4	0.304631	1.09395	Vcam1	0.00647204	3.42908	2200002D01Rik	0.258752	0.976196	Gm40841	0.284959	1.60006	Tecta	0.466755	0.528664
Gpam	0.225628	0.609309	Sat2	0.24944	0.366023	Ptpn12	0.164491	0.454239	Gm38224	0.243845	1.3173	Milr1	0.488941	1.29723	Abcg1	0.301408	0.380605	Nipbl	0.00614636	1.38787	Man2a1	0.258868	0.82457	Rprm	0.282351	0.620878	Med12	0.467395	0.599162
Dgki	0.229361	0.42532	Smchd1	0.249927	0.349695	Pwp2	0.163627	0.577126	Hmgcr	0.2441	0.313274	Bcor	0.488149	0.249382	Gm47551	0.302236	0.481965	Rps27l	0.00564926	0.838376	Slc25a40	0.259155	0.501618	Plppr4	0.280885	0.771942	Srsf5	0.468597	0.248781
Arpin	0.229246	0.393216	Bcdin3d	0.249975	0.512198	Atp8b1	0.167068	2.44969	Mad2l2	0.24474	0.43395	Brix1	0.488436	0.233464	Tor1b	0.303237	0.303497	Wdr46	0.0063902	1.47637	Pls1	0.259332	1.12213	Aven	0.282164	0.439866	Morf4l1-ps1	0.472014	1.8663
Akap6	0.230738	0.267139	Dnm3	0.251433	0.254665	Ccl9	0.166644	2.46915	H2ac24	0.245274	0.743734	Phf7	0.488838	0.414452	Pdpr	0.306797	1.25097	Fndc3b	0.00594388	1.43213	Cenpq	0.260719	0.87334	Rnf40	0.286293	0.751148	Jrkl	0.469133	0.559368
Gm11613	0.230826	0.65855	Cysltr2	0.250707	0.778534	Acat2	0.163874	0.315479	Rpap2	0.246523	0.306871	Trmo	0.489341	0.40356	Hmgcs1	0.303295	0.240675	Wfdc1	0.00705123	4.58138	Zfp60	0.260712	0.489389	A430018G15Rik	0.287299	1.04918	Oasl1	0.474143	1.30813
Tmcc2	0.230963	0.307728	Thap11	0.250583	0.309713	Snrpg	0.1639	0.323077	Zfp9	0.245999	0.339763	Camk2d	0.489658	0.205622	Ckmt1	0.304299	0.372101	Klf2	0.00703788	4.04915	Zdhhc16	0.262202	0.481166	Olfm2	0.285249	1.30732	Afmid	0.471072	1.20646
Zscan26	0.23077	0.367328	Tbcd	0.250737	0.238317	Ece1	0.16441	0.490924	Chac1	0.247297	0.434405	Lsm8	0.489751	0.228741	Ggnbp1	0.304867	1.07658	Prpf39	0.00601652	1.23879	Rgs6	0.260586	1.28708	Ptprf	0.287539	0.358988	Cebpz	0.469842	0.31811
Trpm2	0.232208	0.331759	Usp30	0.251468	0.3732	Asic1	0.164148	0.478665	Frzb	0.248746	0.386845	Lpgat1	0.489776	0.172538	Redrum	0.307118	0.829096	Wnt6	0.00705755	4.13679	Rgl1	0.261651	0.416544	Ell2	0.284433	0.70107	Smap2	0.469757	0.352891
Skic3	0.23142	0.400805	Gm10605	0.251326	0.480296	Mndal	0.164172	1.01084	Chrna3	0.249446	0.994763	Rnf149	0.489795	0.201894	Cyb5rl	0.306288	0.757856	Cdh6	0.0063725	2.18144	Ahcyl2	0.261833	0.419594	Camk4	0.286229	0.741223	Xiap	0.472386	0.27341
Zfp677	0.236399	1.30572	Nrg1	0.252578	0.246293	Birc3	0.165764	1.30091	Rint1	0.248955	0.304572	Irak2	0.492025	0.931735	Syt12	0.308239	1.07744	Fads1	0.00582621	1.02864	Mthfd1	0.262276	0.493148	Upf2	0.286434	0.591974	Tmbim6	0.471394	0.343158
Gm14308	0.234387	0.582908	Caly	0.252218	0.346122	Car13	0.166417	0.946987	Fbxo16	0.249393	0.539237	Zbtb37	0.49496	1.35334	Osgepl1	0.30753	0.317635	Cpq	0.00564081	1.62468	Reep1	0.264574	0.274937	Tef	0.289513	0.57278	Lsm14b	0.471181	0.412816
Ino80dos	0.237629	1.41019	Rint1	0.253799	0.315008	Cd86	0.165422	1.61339	Fgd4	0.248948	0.423936	Pdap1	0.492276	0.147578	Cacna2d1	0.308205	0.294715	Col3a1	0.00699595	4.39465	Fign	0.263701	0.831757	Ndufaf5	0.294025	0.430446	Smim10l2a	0.474342	0.621868
Jtb	0.235084	0.244314	Sirt7	0.25415	0.327368	Sgsh	0.167034	0.78266	Ajap1	0.249796	0.741265	Umps	0.494023	0.354618	Carm1	0.309732	0.552535	Gm2a	0.00636437	1.50578	Gm10501	0.267174	1.80244	Nipal3	0.287063	0.43018	N4bp2l2	0.471682	0.331475
Rnaseh2c	0.238005	0.42718	Set	0.255141	0.175443	Il13ra1	0.16496	0.54163	Dlg4	0.249793	0.372214	Nsun2	0.495188	0.237989	Hdhd5	0.308656	0.460718	Fem1c	0.00657881	1.46686	Minar1	0.262666	0.566159	Gm47409	0.293048	2.59198	Atxn7l1	0.471931	0.493547
Mkln1os	0.238447	0.73926	Gng10	0.255708	0.263118	Zfp592	0.165784	0.625982	Kcnab2	0.250908	0.254281	Gnpnat1	0.49472	0.23671	Pcnx4	0.307832	0.302399	Jund	0.00583697	0.88086	Mid2	0.265438	0.561968	Ccdc34	0.288405	0.653504	Blnk	0.477497	1.85444
Pde4a	0.237721	0.731795	Pcdha5	0.256277	1.2947	Trio	0.165675	0.399937	Fzd6	0.249674	0.958004	Pbx4	0.494883	0.228592	Acsf3	0.308268	0.539593	Baiap2	0.00690932	1.69293	Bfsp1	0.2671	1.51072	Spp1	0.28767	1.37727	Snhg10	0.472157	0.530172
Kcnc3	0.239462	0.643913	Xlr3a	0.257212	1.43698	Elf2	0.166158	0.573148	Calhm5	0.250565	0.403228	Sipa1	0.496875	0.925204	Tmsb10b	0.308381	1.33418	Med13l	0.00673847	1.463	Cpb1	0.264621	0.813455	Cnnm1	0.293904	1.02143	Dhrs4	0.472455	0.353199
Rab3c	0.238751	0.248126	Rab3a	0.258703	0.213469	Trmt1	0.166444	0.334439	Ccdc40	0.250492	0.484483	Adgrl3	0.495699	0.286875	Dnah7a	0.311679	0.949276	Psme2	0.00587825	0.741983	Uspl1	0.265481	0.361771	Cdh4	0.289785	0.499029	Lrrk2	0.473118	0.43629
St8sia4	0.238903	1.02418	Ccdc159	0.256338	0.514903	Ms4a7	0.167104	1.59181	Trim12c	0.249929	0.568281	Bcl2	0.498154	0.263414	Tbkbp1	0.31266	1.15001	Pak4	0.00743916	2.97594	Mbtps2	0.266719	0.570235	Med27	0.290429	0.46064	Amotl1	0.472872	0.34766
Ccdc68	0.240383	1.03351	Ephx1	0.257978	0.306097	Snx11	0.166766	0.404515	Samsn1	0.249974	0.64581	Rps25-ps1	0.499889	1.79647	Pkig	0.308926	0.323619	Gpbp1	0.00584789	0.728181	Dcaf15	0.268779	1.11444	Ift80	0.293655	0.663819	Taldo1	0.47558	0.210946
Tgfb3	0.23926	0.532269	Gm15496	0.257632	0.98625	Tmem88b	0.16783	0.977306	Tsga10	0.251746	0.358054	Sspn	0.49982	0.309807	Kdm8	0.315708	1.9238	Cryzl2	0.007305	3.2472	Esco1	0.265595	0.390241	9330159M07Rik	0.290879	0.994099	Pdap1	0.472908	0.240561
Nhsl2	0.240706	0.664603	Tti2	0.257814	0.49612	Nbea	0.167545	0.488354	Map2	0.252319	0.344458	Csrp2	0.500009	0.280711	Vmn2r53	0.314727	2.32686	Tent5a	0.00651184	2.20155	As3mt	0.267453	0.703944	Gar1	0.291577	0.609521	Insig1	0.472842	0.392512
Afap1l1	0.240915	1.2104	Zmym4	0.257718	0.360104	Mrgbp	0.168255	0.496935	Klhl7	0.253769	0.252758	Wls	0.501589	0.276305	C230031I18Rik	0.315868	1.77932	Tnip2	0.00711077	2.08835	1700112D23Rik	0.268476	1.01392	Timm9	0.292051	0.353302	Trim47	0.47348	0.670748
Kbtbd4	0.241814	0.410259	Camk2n2	0.257884	0.28657	Rgs10	0.168361	0.411315	Cbx6	0.253764	0.244529	Slc39a6	0.501759	0.172509	Peli3	0.312686	0.400452	Atad3a	0.0070594	1.42266	Or8b53	0.267708	0.475243	Atp8a2	0.292914	0.437205	Rho	0.475867	1.653
Gm16287	0.242494	0.960194	Tmem8b	0.258981	0.374091	Sesn2	0.168659	0.598822	Uevld	0.253206	0.458972	Ifi211	0.503106	0.895621	Jup	0.31134	0.271567	Gpc6	0.00764034	3.85104	Ankmy2	0.271344	0.621899	Poc1b	0.301369	1.23502	Vim	0.474797	0.444793
Nr2c1	0.245705	0.823493	Myf5	0.261164	1.59256	Arrb1	0.168534	0.343006	Pla2g7	0.255717	0.394791	Cracd	0.503532	0.212435	Ndnf	0.312163	1.02419	Ajuba	0.00771303	4.30537	Wfdc3	0.27418	1.7864	Krt222	0.294073	0.517688	Nrip1	0.473762	0.379692
Kin	0.242993	0.330112	Dnaja4	0.260833	0.262956	Slc39a6	0.169601	0.295625	Cabp1	0.254083	0.393137	Stradb	0.504614	0.412145	Atf6b	0.31149	0.309536	Nol9	0.00620579	1.61605	Uqcrh	0.269449	0.225261	Pla2g7	0.295426	0.625795	Nadk2	0.47441	0.543197
Tbc1d4	0.24383	0.475727	Ptprcap	0.260993	1.28623	H2-Q7	0.168988	1.06863	Zfp324	0.254364	0.752247	Slc16a1	0.504012	0.22682	Exoc3	0.312673	0.202991	Anxa1	0.00764752	5.00898	Tmprss7	0.27152	1.44471	Dgcr6	0.295179	0.404871	Kpna2rt	0.475955	1.0281
Rpusd4	0.245378	0.552913	Sptb	0.261184	0.478014	Ube2i	0.169539	0.238817	Slc35f3	0.254762	0.587907	Faah	0.505653	0.352124	Cbr4	0.314097	0.380295	9330188P03Rik	0.00770351	3.92667	Relt	0.272127	1.23279	S1pr3	0.300158	0.622807	Txndc15	0.475663	0.230763
Gfra4	0.244701	0.350688	Gm16933	0.261225	1.19105	Psap	0.169329	0.238931	Slc25a20	0.25449	0.364319	Plpp5	0.505022	0.215715	Gm42688	0.318187	2.94361	Ptk2	0.00700548	1.27486	Dact1	0.271122	0.808589	-59	0.296441	1.69249	Zfp280d	0.475467	0.375996
Ino80d	0.245597	0.414424	Cox16	0.261878	0.197076	Lpcat3	0.169352	0.404962	Gm49027	0.255016	0.355111	Paics	0.507834	0.1662	Alg14	0.315573	0.272747	H3f3c	0.00752629	3.29167	Mtx3	0.274713	0.755825	1700086L19Rik	0.295571	0.575235	Itpkb	0.475687	0.425058
Rfxank	0.246116	0.510222	Prrc2a	0.262342	0.41696	Prpf39	0.169797	0.401473	Dnase2a	0.254953	0.457401	Zc3h14	0.508225	0.19975	Zfp512	0.315357	0.336902	Cdc42ep2	0.00677756	1.40117	Snhg18	0.271907	0.761958	Tmtc2	0.296732	1.14364	Hdhd5	0.475941	0.521992
Ing2	0.246865	0.510432	Miat	0.262068	0.449403	Pkig	0.170453	0.361451	9530051G07Rik	0.25584	1.13498	Arid5a	0.508122	0.237596	Etfbl	0.320356	4.23221	Kmt2e	0.00655179	1.10247	Tubgcp4	0.272443	0.410658	Itpr3	0.300116	0.987696	H2-Aa	0.478992	1.56643
Uap1l1	0.247591	0.581793	Cant1	0.263202	0.293812	Mogs	0.17	0.491678	Rpa1	0.255948	0.267612	Gm53028	0.509967	1.02137	Prima1	0.320557	2.51612	Kti12	0.00695509	1.29148	Mvb12b	0.275111	0.605583	Dtwd2	0.301265	1.16486	Fkbp2	0.476977	0.245362
Map3k1	0.246399	0.424369	Drgx	0.264746	0.266804	Smc5	0.170034	0.433211	Btg3	0.256324	0.369721	Il15ra	0.508883	0.307923	Atxn7l1	0.316018	0.422586	Pnn	0.00654856	1.04497	Akain1	0.272739	0.933201	-310	0.311294	3.76682	Stard5	0.479369	0.957714
Oard1	0.249289	0.31357	Ampd2	0.263794	0.365365	Col12a1	0.171876	0.895673	Fam177a	0.256843	0.739755	Cdhr1	0.509332	0.410382	Gm49356	0.32128	2.62296	Nr3c1	0.00702276	1.34792	Dusp4	0.275604	1.43485	Mapk3	0.307769	0.295173	Ptpn23	0.477797	0.480371
Pggt1b	0.248732	0.332141	Gm37733	0.264309	1.17096	Lrp8	0.170494	0.400045	Pid1	0.25734	0.624637	Defb42	0.511083	0.357646	Slc38a6	0.319777	0.446564	Tpbg	0.00678058	2.75162	Htra1	0.273321	0.421061	Rpl9-ps6	0.301921	1.10478	Aopep	0.477693	0.245787
Lmo2	0.249365	0.728742	Tada2b	0.264602	0.354543	Ttyh1	0.171277	0.834284	Kctd17	0.257782	0.275898	Acbd5	0.511904	0.199784	Stk39	0.319275	0.249613	Rhoc	0.00584979	0.989736	Nectin1	0.274306	0.5214	1700001L05Rik	0.301296	0.708198	Rnh1	0.478068	0.288996
B330016D10Rik	0.251367	0.770323	Rapsn	0.265276	0.382002	Cav2	0.170788	0.38581	Kcnh7	0.257455	0.446171	Arl4d	0.511084	0.365385	Tagap1	0.319236	0.302532	Itga1	0.00768318	3.07186	Gm17383	0.280031	1.86409	Hs3st4	0.308618	1.97776	Bcl2	0.479004	0.406278
Sirt4	0.252813	0.707723	Lipo3	0.265283	0.359138	Zfp326	0.171625	0.33376	Ccdc148	0.258077	0.654219	Hunk	0.511272	0.303222	Slk	0.319311	0.284584	Elk4	0.0072373	1.47245	Cenpf	0.279802	2.73097	Wdr25	0.301967	1.07286	Pdcd7	0.478865	0.298761
Cyp2j6	0.252006	0.341194	Slc5a7	0.26655	1.05969	Vstm5	0.17073	0.421081	Pcdhgc3	0.258396	0.585821	Nme4	0.514419	1.51185	Trpm2	0.32105	0.508947	Celf2	0.00623614	1.08423	Ndufaf8	0.278441	0.615212	Gm15743	0.313446	3.69043	Prpf3	0.480046	0.39563
Agk	0.252034	0.274428	Cthrc1	0.266512	0.431493	Faap100	0.171736	0.649002	Dhx58	0.260969	0.921418	Ccdc9	0.514975	0.979329	Ctnnbl1	0.320028	0.268395	-248	0.00724707	1.75846	Agpat1	0.278166	0.509711	Nbas	0.302503	0.535043	Rbm4	0.478876	0.459314
Tmem143	0.255355	1.25826	2510046G10Rik	0.267295	1.04403	Pitpnc1	0.171683	0.378281	Cdv3	0.259903	0.243046	Fads3	0.512475	0.173279	Camsap1	0.321717	0.34988	Pthlh	0.00770862	3.0122	Vasp	0.275987	0.437256	-293	0.304244	1.08582	Zfp273	0.486423	1.79931
Mef2c	0.253659	0.379362	B3gnt2	0.267147	0.396315	Or8b53	0.171003	0.485174	Gm45495	0.259831	0.523658	Nptx2	0.513258	0.194885	Tsc22d3	0.320767	0.266335	Phf2	0.00802268	2.20907	Tex10	0.277458	0.410807	Vgll4	0.308026	0.803953	C530044C16Rik	0.484728	1.28419
Tacc2	0.253512	0.387871	Zfyve16	0.26706	0.446895	Kras	0.172187	0.269305	Rhot2	0.260746	0.277122	Eef1ece2	0.514118	0.360817	Qsox2	0.321655	0.510008	Gm14494	0.00696104	1.12128	Gorasp1	0.277041	0.403118	Flad1	0.305022	0.390877	Ppp3ca	0.484076	0.321236
Tnk2	0.253919	0.352621	Mgat1	0.267423	0.341827	Heatr1	0.171674	0.567574	Ttc39b	0.263295	0.414334	Ube2t	0.515798	0.436132	5330406M23Rik	0.323407	0.886907	Ugt8a	0.00839171	4.8645	Snx16	0.277133	0.382749	Drgx	0.311216	0.382208	Zfp948	0.480118	0.346851
Klc2	0.255638	0.627052	Tnks	0.268441	0.25456	Dync1h1	0.172113	0.288769	Usp3	0.264389	0.367846	H2-D1	0.515519	0.20608	2810021J22Rik	0.321398	0.807935	Fam181b	0.0079416	2.76885	Dok4	0.277633	0.355604	Prokr1	0.306717	1.08081	Ppp1r1c	0.484132	0.251477
Stx17	0.255413	0.605845	Rasgef1b	0.267683	0.606572	H2ac24	0.171994	0.792996	Trpc1	0.264449	0.412938	Nudc-ps1	0.516971	1.26588	Rgs7bp	0.325342	0.225632	Plekhg3	0.00809039	2.40619	Impg2	0.284094	4.16569	Pcdhb11	0.31412	2.18483	Syncrip	0.480529	0.33876
Gm16536	0.255543	0.457184	A330023F24Rik	0.268311	0.701202	Ctdspl2	0.172	0.572532	Ogdh	0.26533	0.201986	Fancl	0.51752	0.341605	Galm	0.323129	0.796138	Tasor2	0.00785189	1.76579	Slc35a4	0.278195	0.342966	Fnbp1	0.314093	0.31364	Med18	0.480814	0.694144
Cdr1	0.255491	0.619581	Zbtb41	0.269011	0.349888	Blnk	0.174404	1.81189	Entrep2	0.265118	1.02757	Il18bp	0.519083	0.962193	Ttbk1	0.325381	0.547293	Rrp8	0.00747138	1.3712	Uchl3	0.278698	0.343763	Bcl11b	0.30826	0.965915	Dnajb12	0.484366	0.361966
Mknk1	0.256557	0.310621	Gm44950	0.269599	0.616257	Gm44709	0.172321	0.357695	Bend4	0.265565	0.758661	Trim66	0.518508	0.678595	1600012H06Rik	0.324082	0.276167	Lum	0.00834681	4.69695	Otud7b	0.279517	0.687614	Esrra	0.312839	1.19413	Cyp4x1	0.484305	0.368607
Gm37925	0.262675	4.92209	Cyb561d1	0.269766	0.343291	Gfod1	0.172298	0.364581	Frat2	0.265814	0.499279	Sprr1a	0.519047	1.02996	Usp20	0.325443	0.40471	Hspa9	0.00691596	0.79408	Entpd1	0.283341	1.86003	Gnao1	0.309788	0.419783	Arf3	0.485975	0.227183
Abi3bp	0.259461	0.776978	Cabin1	0.269824	0.30721	Iigp1c	0.172301	1.13823	Haus6	0.266171	0.43933	Cbfb	0.51923	0.134056	Ppat	0.324576	0.271613	Tmc7	0.00706398	1.36203	Ggnbp1	0.280473	1.13036	Thop1	0.311705	0.551847	G530011O06Rik	0.486332	1.05308
Rimklb	0.260583	0.689811	Gm12059	0.270758	0.686422	Lxn	0.173838	0.578494	Scn4b	0.267469	0.491731	Prkar2b	0.520754	0.237512	Fabp3	0.325601	0.38503	Bmpr1a	0.00655439	0.901438	Apba2	0.279907	0.461929	Adarb1	0.310393	0.700569	Tub	0.486173	0.531909
Hopxos	0.264549	2.23103	Smarcc2	0.271747	0.242043	Mxra8	0.173608	0.909472	Git2	0.268258	0.322399	Immp1l	0.523062	0.189031	Gm42067	0.325182	0.430988	Ptprj	0.00816693	2.42966	Rapgef6	0.280108	0.343966	Gart	0.310961	0.458212	Parp14	0.486655	0.737873
Sf3b6	0.261619	0.180927	Zfp771	0.271291	0.235932	Mysm1	0.173089	0.424613	Naa80	0.268965	0.336885	Cyb5b	0.523827	0.189016	Iigp1	0.324867	0.801367	Entpd1	0.00682246	2.71301	Dnase2a	0.281149	0.550107	Gfod1	0.310839	0.465098	Apold1	0.493311	1.49069
Btbd6	0.263919	0.535728	Ifit2	0.272555	0.660559	Psme4	0.173733	0.328378	Fam81a	0.269036	0.440645	Rnf121	0.523247	0.258639	Matcap1	0.327573	0.413367	Kat6a	0.0073575	1.52898	Ubox5	0.285102	0.964339	Fmn1	0.311715	0.445015	Zkscan6	0.489302	0.715076
Rps7-ps3	0.26322	0.35687	Bdp1	0.27204	0.338114	Sorbs1	0.174139	0.34955	Hdhd5	0.269717	0.457427	Tmc7	0.523908	0.273213	Gm44792	0.327485	1.5058	Parp3	0.00745294	1.59777	Pdlim1	0.281403	0.592694	Gm37065	0.312862	0.819976	Nxt1	0.488983	0.371944
Oxnad1	0.264792	0.370116	Rimklb	0.272432	0.627214	Nes	0.17529	0.851185	Krcc1	0.269613	0.280639	Osgin2	0.526164	0.616247	Htra4	0.328926	1.49275	Mcmbp	0.00817983	1.6823	Immp1l	0.283265	0.386182	Gm43668	0.312554	0.939743	Socs7	0.488575	0.353579
2200002D01Rik	0.265263	0.687053	Gm48309	0.272454	0.625429	Ntrk2	0.174954	0.632317	Txndc16	0.270075	0.288259	Glul	0.524283	0.196248	Meg3	0.328772	0.458497	Cpsf4	0.008386	2.21257	Cstf2	0.286084	0.595074	Gpr3	0.314875	0.702783	COX2	0.488583	0.307892
Gin1	0.265212	0.370222	Rpl17-ps8	0.273727	0.850419	Ccnd1	0.174132	0.969119	Gm37750	0.269259	0.505758	Cckbr	0.525592	1.03783	Gskip	0.329232	0.21638	Klf3	0.00723505	2.13516	Caprin2	0.284807	0.564018	Kansl1	0.319485	0.765883	Magoh	0.490399	0.236659
Gm20300	0.267216	0.239867	Ldaf1	0.273536	0.398593	Cdc42ep4	0.17419	0.476052	1600014C10Rik	0.27001	0.297111	Dcx	0.527106	1.3623	Thbd	0.329707	0.64229	Tamalin	0.0081802	2.38749	Brsk1	0.289502	1.4087	Oaz3	0.320217	1.43321	Igf1	0.49281	1.81056
Rnf145	0.267581	0.253143	Gm9493	0.274924	1.65322	Efemp1	0.174463	1.05147	Sgcd	0.269543	0.805292	Ranbp3	0.526708	0.279658	Rgs22	0.334992	3.73743	Ipo7	0.00661138	0.75012	Enpp4	0.284817	0.350129	Eef2kmt	0.314653	0.653973	Rfc3	0.490073	0.565547
Gpr174	0.268816	1.487	Slc30a4	0.275766	0.355505	Ash1l	0.174659	0.311367	Jun	0.271611	0.260031	Eid2b	0.525638	0.279013	Mphosph9	0.331007	0.615876	Cyba	0.00826232	3.2046	Kbtbd4	0.287754	0.683322	Ndc1	0.320392	0.362814	Tspan13	0.494166	0.244245
Pkd2l2	0.269373	0.557987	Ddah1	0.275838	0.31564	Serp1	0.174591	0.351838	Timeless	0.272509	0.292194	Gpc5	0.52573	0.349839	Gm43829	0.335536	2.39395	Lrrc75a	0.00878633	3.57495	Gm36936	0.286722	0.957419	Ergic1	0.316208	0.476996	Ssr1	0.491928	0.253176
Bbs10	0.271907	0.948023	Fndc10	0.276247	0.36717	Ctbp2	0.176049	0.457601	Nqo1	0.271559	0.413562	Zfp707	0.526283	0.340464	Zfp39	0.330935	0.783012	Med13	0.00761789	1.22651	Unc13d	0.286039	0.640226	Xpo7	0.316995	0.531861	Bcas3	0.491433	0.284308
Ankrd26	0.270905	0.386452	Shpk	0.276372	0.671882	Ptgds	0.17623	1.04677	Lzts1	0.27181	0.511413	Clu	0.526342	0.234971	Tyk2	0.331505	0.570539	Rack1	0.00761471	0.798558	Ccdc6	0.285927	0.390415	Chrna7	0.317021	0.991382	H2-Ab1	0.496069	1.58928
Rrp36	0.271448	0.302793	Cfap69	0.276645	0.525515	Efemp2	0.176293	0.667944	Lin28b	0.272212	0.763518	Nck1	0.526588	0.201692	Abhd17c	0.332886	0.245808	Nol11	0.00820398	1.3341	Gldn	0.288117	1.45797	Gpm6a	0.319036	0.769143	Sat1	0.493279	0.381859
Nudt19	0.271666	0.206185	Ino80	0.277377	0.506312	Trim33	0.174783	0.364342	Gca	0.272755	0.299441	Tmem165	0.528357	0.213456	Mtg2	0.336119	0.774622	Kremen1	0.00861924	2.37044	Chst2	0.286142	0.5243	Ndufa2	0.317692	0.329058		0.491686	0.308946
Gm10544	0.276142	2.70095	Rnpc3	0.278187	0.344866	Hspa1a	0.175835	0.913894	Dcaf11	0.274132	0.214881	Entrep3	0.529003	0.1426	Elapor2	0.332532	0.270378	Gpc3	0.00819656	3.30849	Extl1	0.291624	3.00913	Mllt3	0.323581	0.413608	Rpl27a	0.49235	0.230094
Ncoa7	0.273834	0.203308	Slc51a	0.278162	0.857327	Dct	0.176481	0.919697	Cmbl	0.274727	0.361182	Fxyd7	0.528969	0.235925	Gm47652	0.337683	1.73726	Fcgr2b	0.00876247	4.56455	Sh3bgrl	0.286999	0.309042	B3galt5	0.324739	1.09904	Slc35e3	0.492484	0.354602
Cnot3	0.276452	0.899412	N4bp2	0.279311	0.906049	Ogfr	0.175503	0.360744	Stk11	0.273405	0.291689	Dgkg	0.530235	0.220825	Acyp2	0.333312	0.19817	Birc3	0.00826112	2.77851	Zfp503	0.287221	0.96063	Epm2aip1	0.321395	0.413822	L3mbtl4	0.497578	1.42439
Zmym2	0.276288	0.248012	Ifi30	0.279836	0.60635	Ilf3	0.175639	0.40149	Tecta	0.274097	0.439936	Plekha2	0.530308	0.249391	Lrrc71	0.334718	0.480119	Trio	0.00778093	1.1642	Defb42	0.287313	0.519167	Ajm1	0.329513	1.34016	Klhl2	0.492709	0.344953
Hs6st1	0.276178	0.303166	Rnh1	0.279858	0.223716	Samd8	0.175708	0.314393	Alkal2	0.274498	0.466665	Ndst1	0.531683	0.224745	Mpped1	0.334818	0.838194	F11r	0.0085036	3.33548	Rnf128	0.291399	1.3535	Slc25a15	0.326734	1.13967	Txndc9	0.494051	0.270599
Erp44	0.276735	0.277102	Tmem216	0.280036	0.579875	Nop2	0.176546	0.41395	Elp1	0.27574	0.303873	Dclre1b	0.531836	0.364999	Zfp141	0.335172	0.697876	Slc30a1	0.00761915	1.50905	Cabp7	0.29079	1.56153	Plppr2	0.322504	0.569431	Nxpe3	0.494681	0.509041
Fkbp7	0.276916	0.463721	Casd1	0.280197	0.266889	Nupr1	0.18003	2.25055	Syngr1	0.275376	0.216481	Slc25a40	0.53351	0.44724	Gm47036	0.336085	1.28401	N4bp2l2	0.00788258	1.09525	Zfp990	0.289662	1.26402	Kcna6	0.322746	0.428073	Tgfb3	0.494848	0.510712
Tagap1	0.278552	0.271375	Hectd2os	0.2809	0.770761	Nolc1	0.177182	0.347157	Osbpl8	0.275833	0.239265	Mboat2	0.533686	0.611355	Chrna6	0.336848	0.954081	Pdk4	0.00891709	3.97821	Shc1	0.28926	0.397883	Scin	0.331634	2.05965	Atp11c	0.495184	0.36989
Dbt	0.27888	0.377658	-67	0.281626	0.58413	Gas5	0.177107	0.245254	Fam217b	0.275501	0.314118	Bcam	0.533258	0.196138	Phkg1	0.34034	2.19898	Ifit3b	0.0088126	3.24908	Smim3	0.289494	0.473801	Wipf2	0.324678	0.546068	Tnfrsf1b	0.495908	0.758559
Nrsn1	0.280764	0.312597	Fgg	0.28186	0.758375	Ptprb	0.177675	1.96028	Btbd6	0.276645	0.374757	Tafa2	0.5338	0.326542	Gm10705	0.336054	0.896739	Tgfbi	0.00854469	3.55109	Slc25a5	0.290652	0.237575	Gm4149	0.327053	1.44185	Tmem255a	0.497587	0.476791
Pitrm1	0.280364	0.368419	Taf8	0.2825	0.474257	Gm20559	0.17676	0.592608	Zfp280c	0.277309	0.404703	Tarbp2	0.533863	0.255933	Nutf2	0.337806	0.48274	Slain1	0.00872068	2.52334	Vdr	0.294966	2.10683	Paics	0.329422	0.243146	Cox7a1	0.496932	0.882443
Eif5	0.2814	0.143936	Rsrp1	0.282893	0.256178	Frem2	0.181279	2.96963	Oma1	0.278342	0.485818	Bok	0.535505	0.468935	Enox2	0.338565	0.378533	Lats1	0.00851571	1.688	Chm	0.29243	0.416947	Ulk4	0.3281	0.636069	Gnb1l	0.502818	0.918394
Cyb5rl	0.281636	0.72575	Clk1	0.282898	0.298213	Rcc1	0.17668	0.488587	Vash2	0.278102	0.664873	A730063M14Rik	0.53473	0.386299	Six4	0.339661	0.381766	Chd7	0.00887702	2.90931	Rps12-ps3	0.291412	0.809071	Agpat1	0.328469	0.536419	Arrb1	0.500497	0.273829
Rps3a2	0.285573	3.04858	Selenoh	0.282558	0.256347	Pip5k1b	0.177059	0.518472	Pts	0.280053	0.218657	Zfp607b	0.53657	0.804626	Gm43187	0.340858	0.96245	Kdm3a	0.00837979	1.70804	Slc35b3	0.290639	0.458164	Vps26a	0.330432	0.301009	Xlr4b	0.502713	2.08524
Slc12a6	0.282198	0.291022	Alcam	0.283481	0.251457	Nppb	0.17973	2.58235	Cfap69	0.279498	0.460386	Akap7	0.534872	0.25639	Plag1	0.346117	3.78152	Tsc22d2	0.00869932	1.65202	Pcdhac2	0.290993	0.427386	Uqcrh	0.332773	0.243999	Mmp13	0.501198	2.32321
Gm6565	0.284017	0.820257	Atg16l2	0.282914	0.559703	Mapk6	0.177529	0.363002	Snx4	0.281049	0.191847	Desi2	0.53488	0.200833	Zfp617	0.341485	0.331557	Polr1c	0.00801593	1.08483	Fgf9	0.291482	0.871254	Cwc27	0.331329	0.572562	Ep300	0.500155	0.340142
Stambpl1	0.284932	0.286871	Kcng1	0.282972	1.01187	Smg5	0.177462	0.562059	Celsr3	0.27964	0.527888	Jmjd8	0.534833	0.215796	Asb13	0.343113	0.335875	Matn4	0.00934374	5.0864	Mafb	0.292445	1.2946	-333	0.329967	1.33739	F3	0.500439	0.936354
Msl3	0.285948	0.274202	Ephb1	0.28564	0.779198	Mcm7	0.17782	0.594569	Pcdha4	0.279473	0.470029	Bag5	0.535193	0.144636	Kit	0.343047	0.785884	Upf1	0.00850257	1.33512	Synpo2	0.298227	3.67142	Rbm20	0.334914	1.7611	Sc5d	0.500406	0.295464
Rn7s1	0.285998	0.30277	Tmem191	0.285133	0.52785	Smurf2	0.177664	0.418529	Zfp523	0.281434	0.334675	Calml4	0.536292	0.296367	Gm12655	0.343067	0.584974	Rnpc3	0.00848702	1.39582	-262	0.296237	1.42527	Gskip	0.333414	0.278925	Pstpip1	0.50077	0.768012
Mrps6	0.287237	0.18978	Cadps2	0.284857	0.717122	Nectin1	0.178693	0.678786	Ubap2l	0.28288	0.187491	Svil	0.536038	0.277307	Pip4k2b	0.342758	0.485217	Trim56	0.0081728	1.34924	Tbl1xr1	0.292634	0.339798	Pex26	0.329854	1.09027	Pcdhb18	0.502176	1.10916
Nde1	0.288587	0.424647	Son	0.287449	0.169329	Ccl3	0.178856	1.63744	Mex3d	0.2826	0.371038	Mmp16	0.537538	0.297425	Coa6	0.344949	0.414012	Kif1c	0.00919648	2.96458	Pwwp2a	0.293762	0.669563	Spag1	0.330088	0.976367	Gm20878	0.507028	1.34495
Atp1b2	0.288709	0.558734	Pld4	0.285931	1.20658	Pprc1	0.178161	0.526215	Prdm8	0.283731	0.537144	Syap1	0.538786	0.150155	Gm49971	0.348208	2.92738	Gal3st1	0.00939211	3.58227	Gm44053	0.298694	3.21989	Tgfb2	0.330134	0.922823	Tmem74b	0.502739	0.848439
Gm10774	0.28957	0.631861	Cnp	0.286364	0.368849	Tapt1	0.178665	0.491604	Deptor	0.285217	0.33925	Noc4l	0.539147	0.225788	Synb	0.344952	1.24147	Gltp	0.00851539	1.45668	Pcdh18	0.29321	0.925067	Tspan4	0.330647	0.540314	Rsl24d1	0.502876	0.2453
D030056L22Rik	0.289334	0.253039	Cybb	0.28848	1.7778	B4galt1	0.179663	0.712468	Rad17	0.285505	0.296548	Ak4	0.540269	0.624761	Prmt8	0.344377	0.545346	Ptgfrn	0.00887006	2.58442	Scn4b	0.293142	0.603202	Cep85l	0.334959	0.637455	Rnft1	0.503482	0.5275
Zdbf2	0.289982	0.626562	Frmd3	0.288257	0.20871	Notch1	0.181229	1.07161	Cers6	0.284495	0.383647	Tubb4a	0.540549	0.173649	Pisd-ps1-1	0.346962	0.73826	Tram2	0.00825746	3.17517	Zfp942	0.293917	0.500302	D130079A08Rik	0.341593	1.7661	Disp3	0.508771	0.706154
Mgme1	0.290249	0.512286	Jak2	0.287027	0.334771	Sidt2	0.180059	0.347212	Cbx5	0.285698	0.199875	Cep57l1	0.54447	0.939928	Msh5	0.349115	2.30316	Zcchc8	0.00921522	1.72539	Klhl20	0.295405	0.58586	Morn2	0.334713	0.459604	Slc7a5	0.507507	0.433508
Calm3	0.290559	0.19298	Tram1	0.288645	0.274598	1700113A16Rik	0.181649	0.644415	Tnks	0.287038	0.246226	Exoc3	0.543415	0.174955	B4galt7	0.346291	0.319738	mt-Rnr1	0.007403	0.949278	Tdp1	0.296371	0.738473	Nudt16	0.33493	0.465495	Sars2	0.512295	0.698247
Lrch1	0.291057	0.427891	Ipo7	0.288578	0.207528	Fmnl2	0.181263	0.360162	Zmym2	0.287623	0.258663	Ppp1r21	0.544178	0.291321	Plp2	0.345688	0.5308	Rhoj	0.00731885	1.16089	Tpgs2	0.294851	0.292815	Pcdhb21	0.337787	1.16682	Ubac2	0.508432	0.285392
P3h2	0.290922	1.30906	Ubb-ps	0.288318	0.17078	Zbtb44	0.180274	0.515889	Tarbp2	0.287962	0.337145		0.544512	0.227935	Slc7a7	0.346038	0.262456	Zbtb10	0.00921498	1.76653	Rimbp2	0.295023	0.638294	Cc2d1a	0.337113	0.589314	Mpeg1	0.508775	1.55063
Angel1	0.291939	0.300225	Ilrun	0.288828	0.229161	Trrap	0.180491	0.431786	Cntn4	0.288705	0.761921	Mapkapk3	0.54507	0.401429	Trmt10b	0.345862	0.32518	Cog3	0.00893536	1.23388	Pcgf2	0.295546	0.634474	Hunk	0.337328	0.715963	Maoa	0.51038	0.259666
Epha6	0.295712	1.82962	Rasgef1c	0.289791	0.475047	Ccnk	0.180756	0.624553	Slc9a8	0.290179	0.357929	Zfp748	0.544472	0.408652	Psap	0.347325	0.230878	Dipk2a	0.0083124	1.46744	Erc2	0.295905	0.319067	Rasa2	0.33691	0.543016	Alpk1	0.508806	1.0991
Rhov	0.294067	0.414119	Gm13425	0.289898	0.326474	Mab21l1	0.181833	1.28298	Kcnip3	0.291758	0.349035	Ndufb9	0.545127	0.117369	Cacna1a	0.348451	0.397306	Pop1	0.00966274	2.49305	Nkain2	0.296348	0.617228	Smchd1	0.343458	0.873622	Hmcn1	0.51229	1.36636
Snhg10	0.295899	0.570773	Iqcn	0.290621	0.816307	Ppp2r3a	0.181466	0.638839	Cep350	0.291442	0.274088	Kcnk10	0.545437	0.295751	Mmp24	0.351065	0.764847	Col15a1	0.00987954	4.16554	Nrip2	0.299716	0.857966	Osbp2	0.339441	0.814489	Mfng	0.511872	1.48395
Zfp968	0.294442	1.1445	Cep295	0.29168	0.530099	Prdm1	0.181796	1.3208	Ccdc127	0.292686	0.199253	Akap17b	0.547581	0.382421	Ncapg2	0.348077	0.706252	Cd44	0.0078225	1.36306	Golim4	0.296274	0.426023	Sh3d19	0.339739	0.753479	Gm39090	0.510473	0.450614
Zfp593os	0.297876	2.11935	Mef2a	0.291187	0.211668	Nr2f2	0.18173	0.373927	Gm49413	0.291848	0.879033	Ostf1	0.547633	0.143335	Rpusd4	0.349881	0.346614	Leng1	0.00913463	1.59625	Ano3	0.297905	0.417746	Popdc3	0.341482	0.511978	Brip1os	0.510764	0.290461
Mmp17	0.295794	0.794571	Ep400	0.291795	0.336052	Pnisr	0.1823	0.330457	Mlycd	0.292497	0.285771	Map2k3	0.546847	0.164838	Nol6	0.351874	0.633899	Smco3	0.00977813	3.873	Tmc7	0.296607	0.453424	Ube2srt	0.340263	0.598153	Tcirg1	0.511149	0.775279
Trim26	0.298015	0.42797	B4galt2	0.291959	0.360244	Tsr1	0.18342	0.366964	L3mbtl4	0.292829	0.998362	Tmem170	0.547688	0.495716	Dst	0.351315	0.208049	Fbxo33	0.00914115	1.48024	Wnt5a	0.296792	0.514266	Pgap2	0.340736	0.675358	1700088E04Rik	0.514224	1.02365
Gm13577	0.296893	1.53074	Mif4gd	0.292614	0.470489	Dio2	0.184066	1.2282	Uba6	0.293782	0.226467	Zfp697	0.547356	0.344433	Trrap	0.353543	0.353693	Nod1	0.00978823	2.76105	Gm42433	0.302046	1.43267	Gpc6	0.341485	1.28254	Mzt1	0.512506	0.197364
Tmem38b	0.297562	0.551216	Thrb	0.292626	0.932356	Rrp9	0.183728	0.392243	Gys1	0.293829	0.350727	Tmem192	0.547735	0.152346	Gclm	0.356553	0.175025	Dleu2	0.00918935	2.81218	Scnm1	0.300274	0.475706	Fbxo33	0.341159	0.593924	Gabbr1	0.513544	0.212909
Atrx	0.297383	0.24582	Pcdha7	0.29545	1.30496	Ncald	0.182871	0.395545	Zdhhc6	0.295717	0.238105	Sv2a	0.548054	0.192287	Cryl1	0.354671	0.384049	Hs3st1	0.0102015	3.28023	2310034G01Rik	0.302315	1.7362	Amd2	0.348753	1.63773	Rab3a	0.517126	0.212278
Gm35065	0.302541	4.39367	Fads3	0.295546	0.233394	Mrgprx3-ps	0.183265	1.55619	Psd	0.294388	0.527858	Arfip1	0.548023	0.192659	Tmc7	0.354864	0.407223	Mtfr1	0.00950893	1.32735	Suv39h2	0.29894	0.843388	T2	0.353147	2.43397	Polr3d	0.513472	0.372357
Gm14539	0.299315	0.675276	A530041M06Rik	0.294765	0.724445	Dgat1	0.182959	0.43508	Defb42	0.294846	0.445793	Ints4	0.549397	0.349326	Nsun6	0.358111	0.715353	Snrpa1	0.00918135	1.20271	Ndufaf5	0.299246	0.353078	Lhfpl1	0.344985	1.12585	Psd	0.514304	0.48914
Nucks1	0.300327	0.203997	Bclaf3	0.297016	0.362446	Pde1a	0.183166	1.22052	Cxcl14	0.295484	0.988908	Ptgr2	0.549131	0.201699	Dnase1l3	0.355881	0.771192	Pcdh10	0.00919136	1.53102	Gadd45a	0.299417	0.404617	Ubr7	0.344365	0.382345	Samhd1	0.513614	0.49193
Fbxl18	0.302906	0.940713	Itga2b	0.296491	0.69686	Pggt1b	0.184774	0.530096	Klhdc10	0.296241	0.254297	Ybx1	0.55164	0.207447	Isl1	0.356789	0.237379	Spen	0.00970376	1.62299	Gm32635	0.301435	1.99204	Dop1b	0.343837	0.465478	Abhd2	0.513648	0.337129
Gm49378	0.301554	1.24167	Gm13803	0.297203	1.13792	Camsap1	0.183797	0.276958	Nectin4	0.297018	0.549393	Gm19705	0.554215	0.885067	Clstn3	0.356211	0.30549	Kpna4	0.0087755	1.05724	Akap10	0.299928	0.380741	Gm29666	0.344603	0.719918	Tmem117	0.514958	0.460474
Spout1	0.302433	0.342506	Qser1	0.296729	0.329355	Rab32	0.183774	1.04553	Kcnn2	0.297555	0.503734	Apobec3	0.554281	0.540469	Gm44235	0.359721	2.0671	Nrarp	0.0103826	3.7816	Mlycd	0.300363	0.369592	Gtdc1	0.34615	0.645189	Armt1	0.514504	0.442431
P3h3	0.303935	0.979844	Fbxl20	0.29682	0.271181	H2-Ab1	0.184691	1.43797	Gm11525	0.297235	0.997948	Tsr2	0.555928	0.141158	Usp30	0.359519	0.595121	Strn3	0.00844573	0.841802	Prpf40b	0.300305	0.388588	Gm49204	0.355337	3.38882	Cox7c-ps1	0.515441	0.441432
Dnajc15	0.302274	0.209247	Spata31f1c	0.298076	0.556315	Epb41l3	0.185676	0.273605	Far2	0.297433	0.444051	Lpcat3	0.556858	0.190551	Gm47594	0.361506	1.96894	Zxdc	0.0095266	1.51455	Pin4	0.300598	0.327513	Cbx5	0.345115	0.347122	Thnsl1	0.514396	0.359087
Rpl3-ps1	0.307539	1.85167	Zfp280d	0.298378	0.298556	Ddx60	0.184019	0.726927	H2-Bl	0.301069	2.11304	Ubb-ps	0.557606	0.0939551	Gm42970	0.360943	1.0084	Rel	0.00985953	2.01718	Spred3	0.305872	1.8388	Coq4	0.34572	0.411868	Rap2b	0.515655	0.615551
Gm48045	0.305027	0.548646	Ggta1	0.298915	0.58489	Lyz2	0.184364	1.52614	Entpd5	0.29943	0.268205	Snhg5	0.55926	0.209223	Slc29a1	0.358611	0.401824	Bag5	0.00981892	0.972783	Cdk12	0.305372	0.851374	Nat8f4	0.356396	2.63079	Gga2	0.515336	0.358995
Gm16630	0.308406	1.86826	Yme1l1	0.299814	0.203168	Rims3	0.184574	0.345044	Zfp991	0.299025	0.466485	Lst1	0.561836	0.485418	-17	0.363301	2.20021	Cited2	0.00934343	1.42316	Synb	0.303024	1.38631	Nudt19	0.34612	0.330961	Gm10774	0.516188	0.87064
Rccd1	0.308408	0.978016	Zc3h11a	0.300873	0.209607	Limd1	0.186675	0.604682	Gm7072	0.30016	0.300771	Rabgef1	0.560532	0.144126	Chordc1	0.360804	0.224057	Ptgds	0.00975664	2.90216	Neb	0.307141	2.84001	Pex7	0.348356	0.35709	Cib1	0.516232	0.393684
Srsf9	0.306294	0.216702	Gm10037	0.300314	0.701992	Igsf8	0.185158	0.369154	Ica1l	0.301279	0.333403	Cfap300	0.561072	0.248079	Gabra5	0.360969	0.776432	Ddx17	0.00848063	0.724455	Osbpl10	0.303673	0.626406	Acad9	0.346923	0.470795	Lmo3	0.516233	1.8597
2510046G10Rik	0.309513	1.51064	Taf15	0.300596	0.598252	Srgn	0.185295	1.01118	Alkbh8	0.301983	0.291678	Golt1b	0.562413	0.278456	Etv6	0.36242	0.340394	Pus7	0.0104979	2.06802	Sptlc1	0.303697	0.448038	Ddhd1	0.349623	0.389433	Epb41l4aos	0.516299	0.606244
Cib2	0.306751	0.315896	Ifi203	0.301238	0.939714	Esf1	0.185284	0.324327	Gm45833	0.304365	2.15815	Rnf145	0.562205	0.194979	Nprl3	0.363545	0.26155	Khdc4	0.00985349	1.23898	Lims2	0.304252	0.977186	Rtn1	0.354856	0.342944	Spag9	0.516366	0.2372
Zc4h2	0.307964	0.288976	Zbtb38	0.301743	0.240255	Usp53	0.185952	0.543306	Gm44639	0.302634	0.699472	Dnaja4	0.562743	0.15856	Edc4	0.365478	0.462932	Rab32	0.0106787	3.07064	Cyb5rl	0.309471	1.47794	3110045C21Rik	0.350098	0.782711	Prrc2b	0.516509	0.251943
Ogfod2	0.307938	0.273677	-322	0.302518	0.613466	Rims1	0.185565	0.379792	Pam	0.304623	0.23028	Slc25a44	0.565396	0.277954	Cimip2a	0.364192	1.14365	P2ry12	0.0109378	4.0385	Or8b40	0.305187	0.894171	Zfyve9	0.351203	0.498379	Gfer	0.51748	0.394319
Trmt61a	0.308978	0.606376	Ndp	0.302665	0.41038	Jam3	0.186742	0.509344	Phf8	0.302974	0.34458	Zfp157	0.564664	0.374601	Gm47628	0.368582	3.30933	Msantd2	0.0101273	1.81561	Dock10	0.30547	0.724415	Noct	0.353334	0.497813	Thy1	0.518996	0.417865
Slc6a19	0.309973	0.351896	Cyp4f16	0.304127	0.326222	Myo1a	0.187741	1.63346	Fsd1	0.304239	0.223236	Ak2	0.566052	0.142151	Zdhhc2	0.364611	0.239275	Rlim	0.0102731	1.25936	Cenpw	0.310612	1.61521	Rfxank	0.355343	1.04724	Itpkc	0.519891	0.439073
Hlf	0.309571	1.06482	Mdh1	0.306757	0.229027	Arnt2	0.186656	0.353583	Smap2	0.306179	0.236598	Spice1	0.568271	0.438877	Shank2	0.368524	1.80823	Itsn1	0.00958339	1.23294	Cpsf3	0.306747	0.295146	1700048O20Rik	0.356289	1.24982	Rffl	0.522576	0.809307
Zfp2	0.31004	0.298805	Kin	0.305322	0.31433	Kcnj10	0.187423	0.966539	Tmem35a	0.305873	0.329708	Armc8	0.567321	0.158153	Atp9b	0.365615	0.301261	Htra1	0.00864855	0.952049	Tcf15	0.31204	3.58761	Gtpbp8	0.352393	0.450337	Tlcd5	0.52096	0.59456
Urb1	0.309986	0.695017	Samsn1	0.305655	0.604585	Hpgds	0.186761	1.44123	Irs2	0.305711	0.297815	Tesk1	0.568736	0.305637	Gm26510	0.370619	3.34735	Pcf11	0.010055	1.13524	Tmem192	0.307802	0.387406	Ston2	0.359509	1.53997	Lyar	0.521162	0.424035
Proser2	0.311219	0.666236	Mrps31	0.306078	0.267365	Zfp324	0.186475	0.859163	H2ac23	0.305873	0.848514	Gys1	0.567486	0.193982	Bbs5	0.366721	0.355683	Rilpl2	0.0105379	1.60351	Pacs2	0.307845	0.375438	Xkr6	0.353698	0.73241	Gm20186	0.521519	0.376283
Rnh1	0.312428	0.214751	Gm13304	0.306472	0.827181	Paxip1	0.187225	0.434846	Zfp39	0.306811	0.789808	Maob	0.569065	0.715541	Kdm1b	0.366613	0.576904	Plekha1	0.00989952	0.850994	Pbx2	0.30767	0.527093	Dst	0.35283	0.363132	Nfe2l2	0.522104	0.249903
Gorasp1	0.313332	0.316909	Ica1l	0.306876	0.310453	Grk3	0.187627	0.761123	Zfp979	0.306919	0.438296	Gm28036	0.568469	0.532585	Smg5	0.371009	0.782322	Cdkn1c	0.0114953	4.5985	Tab1	0.309535	0.889834	Prlr	0.353549	0.993792	Iqgap2	0.521511	0.751435
Grip1	0.313621	0.269263	Cyb5d2	0.306924	0.32581	Trip6	0.188028	1.34473	Slc16a9	0.307605	0.554528	Cyb5r1	0.568924	0.16702	Lrp12	0.368051	0.309821	Chaserr	0.0104598	1.35715	Olfm2	0.310359	1.08292	Gp1bb	0.358384	1.23688	Mtus2	0.521571	0.354952
Esrrg	0.313894	0.968297	Dennd2c	0.308763	1.45831	U2af2	0.186847	0.369698	Slc35d3	0.307805	1.09691	Pcdhb14	0.569857	0.509181	6430562O15Rik	0.372202	1.91649	Rplp1	0.0086897	0.447788	Zfp668	0.311444	0.804264	Ppp1r12c	0.358444	0.530778	Crnkl1	0.521937	0.415355
Galm	0.316068	1.08172	Ndc1	0.307059	0.288176	Pdlim1	0.186868	0.54261	Xpnpep3	0.308443	0.453674	Gga2	0.570466	0.260519	C030017G13Rik	0.371919	1.44515	Manf	0.00930327	0.687913	Fhip2b	0.310375	0.437506	Rimbp2	0.363636	1.31011	Atp13a2	0.522057	0.311757
-214	0.316222	0.732872	Gm7336	0.30746	0.70391	Gpd2	0.187431	0.330734	Eya3	0.30816	0.325461	Gm27029	0.570797	0.375958	Or10ab5	0.371996	2.67617	Nhsl1	0.0109635	2.30369	Fyb	0.311374	1.03765	Ggact	0.360957	0.567587	Kl	0.526273	1.7953
Pcdhb11	0.317	1.19283	Mrpl23-ps1	0.308439	0.216442	Kri1	0.188287	0.412281	Casp7	0.308774	1.00087	Gm29084	0.570923	0.307076	Aaas	0.371743	0.596299	Lpar6	0.00942865	2.53657	Umad1	0.313894	0.571498	Lyrm7	0.363504	0.961205	Rbmx	0.522692	0.414707
Pdcd7	0.317403	0.252993	Rsbn1l	0.309175	0.284297	Slc24a2	0.187382	0.377239	Atxn7l3	0.30972	0.313984	Pcdhb17	0.571512	0.482359	Cep164	0.369223	0.382512	Thoc1	0.0102765	1.06534	Golga7b	0.311849	0.39676	Tpmt	0.361895	0.792427	Noc2l	0.52266	0.378472
Mindy3	0.319526	0.17279	Stx3	0.309299	0.374768	Laptm5	0.18713	1.49087	Celf6	0.310456	0.373579	Capn7	0.57156	0.19806	Gm9887	0.373656	1.79472	Igfbp5	0.00953917	1.84129	Cd59b	0.319005	2.73043	Vrk2	0.357204	1.54454	Garem1	0.523196	0.50331
Mfsd8	0.320059	0.744309	Pcdhb14	0.31048	0.967664	Aff1	0.187763	0.365726	Rpa3	0.310092	0.387753	Rela	0.571819	0.199027	Pcdhga12	0.373575	2.19379	Aqp4	0.0116572	3.99597	Vamp3	0.313442	0.426758	Hps5	0.357409	0.504528	Eif1	0.525014	0.140564
Faxc	0.318461	0.409314	Dhx35	0.310028	0.386797	Slc25a1	0.187666	0.345854		0.311777	0.235573	Trib3	0.572942	0.248605	Selenoh	0.371182	0.220465	Sgms2	0.0107285	1.45202	Ccr5	0.3138	0.964982	Cdv3	0.358332	0.404885	Ranbp3	0.524405	0.291987
Cebpzos	0.31843	0.2103	Bdnf	0.309931	0.317422	Serinc5	0.189052	0.432622	Hapln3	0.312694	1.16013	Pkig	0.573346	0.167387	Strip2	0.3747	0.954971	Fus	0.0101454	0.976991	Mapk8ip1	0.314128	0.316802	Casp9	0.358942	0.406669	Ctxnd1	0.526973	0.95529
Gm12328	0.322317	0.946812	1700028K03Rik	0.312553	1.42804	Ptger4	0.188393	0.69914	Cradd	0.313651	0.482252	Chac2	0.573229	0.159493	Sumo3	0.372775	0.189307	Tmco4	0.0118847	3.74411	Scfd2	0.315233	0.586373	Angel1	0.358274	0.44414	Insr	0.526092	0.428568
Zfp729b	0.319193	0.35423	Litaf	0.310367	0.396899	9930021J03Rik	0.187751	0.369802	Wdr48	0.313604	0.267563	Bace2	0.573614	0.246797	Ift25	0.374296	0.26212	Bcas1	0.0118976	3.83772	Pdgfra	0.314647	1.11975	Zfp747	0.364911	1.01275	Plcb4	0.526446	0.519715
Kcnh2	0.320004	0.396899	Ddx6	0.310733	0.219164	Cyp2j9	0.189123	0.563801	Eif2ak2	0.312926	0.371864	Sorbs1	0.576667	0.159001	A830082N09Rik	0.37623	0.932666	Maml1	0.0118958	3.35848	Asah2	0.314703	0.433082	Manea	0.359852	0.543113	Rps15a	0.530431	0.175173
Pcdh15	0.3205	0.827723	Omp	0.310835	0.435529	Kmt2d	0.188259	0.404459	Ifnar1	0.315793	0.278535	Slc1a4	0.577664	0.232578	Osbpl5	0.37592	0.680523	Smoc2	0.0118384	4.3888	Cks1b	0.318399	0.815538	Cfap210	0.364319	1.19268	Gemin5	0.531747	0.410539
Pcdh19	0.321624	0.345176	1600014C10Rik	0.310876	0.298057	Srsf7	0.190884	0.262452	Prrg2	0.316168	0.4055	Nr2f6	0.577768	0.328192	Jmjd8	0.375061	0.403289	Grik3	0.0119015	3.49964	Acta2	0.320247	4.41525	4930444P10Rik	0.37012	3.32081	Wdr59	0.531441	0.378859
Vmn2r3	0.326778	2.85659	Igsf6	0.314072	2.18208	Ppic	0.188415	1.19737	Tmem106a	0.31605	0.37571	Fndc3b	0.577173	0.215012	Gm567	0.37693	1.59627	Morc2a	0.0102203	1.44528	Dcaf10	0.318967	0.551288	Fgfr1	0.360796	0.590905	Pak1	0.53193	0.313769
Tef	0.323894	0.219369	Atf6	0.311728	0.276083	Map3k1	0.189456	0.623774	Wwc2	0.31773	0.492637	Gm48045	0.577315	0.333252	Ppp1r13b	0.374422	0.297699	Ramp2	0.0111493	1.67017	Zdhhc6	0.315926	0.31108	Itga2b	0.36708	1.57367	Creb1	0.532473	0.31433
Rtcb	0.324295	0.170709	Gm13307	0.312256	0.856659	Slc66a2	0.189856	0.267356	Tmem8b	0.31751	0.337877	Cdc40	0.577205	0.178674	Meis1	0.377941	1.07129	Dlgap1	0.0109674	1.73204	Gm14434	0.316823	0.553942	Rnf17	0.37069	2.55198	Tmem35b	0.534068	0.548997
Gm14288	0.324445	0.981033	Usp27x	0.313277	0.825251	Dhx15	0.190016	0.250637	Ccdc34	0.317413	0.325687	Zfp704	0.577966	0.234362	Abhd14b	0.375906	0.446089	Bdp1	0.0108831	1.2865	B4galt2	0.317358	0.517677	Gm9794	0.363305	0.923083	Arfgap3	0.534494	0.254824
Ttll5	0.325578	0.292544	Tor1aip2	0.313833	0.212953	Sncg	0.18966	0.250203	Hgh1	0.31798	0.462818	Gm47469	0.579729	0.502073	Slfn5	0.376839	0.587224	Trim12a	0.0117868	2.95331	Eif2ak4	0.317296	1.03465	Rnaseh2c	0.362268	0.429975	Ddx6	0.534512	0.283011
Zfp934	0.327927	0.730417	Kansl3	0.314866	0.260059	Sash1	0.190082	0.83338	Hoxd1	0.319183	0.50425	Itgb5	0.579778	0.307279	Crtc3	0.380788	0.852297	Senp1	0.0118299	2.19393	Serpinb8	0.31798	0.426179	Cxxc5	0.36254	0.421623	Ttll5	0.535865	0.269648
Gm28437	0.327666	0.180285	Eif4ebp2	0.315997	0.49471	Hccs	0.189512	0.395835	Celf4	0.319574	0.308283	Eif4enif1	0.579975	0.158157	Lig3	0.380692	0.729788	Katna1	0.0115598	1.65629	Insyn2a	0.322059	1.91357	Gmeb1	0.363234	0.628885	Irf7	0.535499	0.494385
Gm6741	0.330858	2.95397	Gm2694	0.315597	0.687456	Cnmd	0.190665	0.981534	Pdlim2	0.320369	0.510529	Eef2k	0.580848	0.253961	Cdc42bpb	0.380483	0.889147	Ifngr1	0.0113518	1.46382	H2-Bl	0.318381	1.55756	Gm47457	0.36496	1.46011	Gm12328	0.537575	0.53234
Cenpq	0.328667	0.482752	Jund	0.316262	0.203759	Sqstm1	0.189391	0.209643	Prpf40b	0.320772	0.302548	Zfp40	0.580947	0.191175	Ptp4a1	0.3815	2.13605	Tbrg4	0.0119646	2.21324	Gm48610	0.318896	0.679445	Mtss2	0.364827	0.743923	AI987944	0.536117	0.550241
Ccdc168	0.328702	0.950018	Adh7	0.316382	0.838959	Slc16a1	0.190274	0.331049	Pclo	0.322605	0.22157	COX3	0.581754	0.13115	Clvs2	0.379284	0.360512	Rdh10	0.0113314	1.7385	Caap1	0.318508	0.472853	Gm13577	0.37241	3.00444	Hdac5	0.534967	0.371627
Hmga1	0.330506	0.224072	Gm13772	0.320069	1.32113	Crip1	0.190324	0.834325	Tmem29	0.322949	0.246899	Krt28	0.582794	0.538882	Ift122	0.379877	0.323969	Crlf1	0.0122341	3.8579	Med7	0.319881	0.415268	Timmdc1	0.366628	0.556301	Ndufb4	0.535121	0.20772
Mlec	0.329996	0.195571	A430005L14Rik	0.319165	0.274721	Dcaf6	0.190533	0.377945	Gm48632	0.324439	0.817807	Clk4	0.58436	0.214311	St8sia3os	0.37942	0.87354	Sntb1	0.0119331	2.68817	Rpusd4	0.321105	0.614666	Gm12279	0.364704	0.749632	Hapln3	0.536368	0.896457
Lyrm4	0.331814	0.295487	Platr14	0.320077	0.689025	Adam10	0.191948	0.327672	Tmtc2	0.324026	0.61435	Golga7	0.585305	0.134542	Catsperz	0.381225	0.473587	Cspg4	0.0111878	4.02742	Sppl2b	0.319963	0.862431	Engase	0.364899	0.776525	Gsap	0.536651	0.838296
Gm20063	0.336052	2.76321	Gm8797	0.320579	0.488397	Mageh1	0.191259	0.322376	Rassf3	0.323461	0.394145	Scg3	0.586734	0.110796	Cfh	0.381951	1.06625	Kctd1	0.0112396	1.46607	Tbc1d12	0.320149	0.58761	Rabl3	0.366628	0.418255	Rnasel	0.537505	0.46269
Rasef	0.334627	0.307368	Pakap-1	0.322008	0.604868	Col28a1	0.194746	0.832272	Nus1	0.32414	0.21161	Larp7	0.587186	0.235773	Exosc7	0.381352	0.266838	Mtss2	0.00983531	1.15759	Arpp19	0.320155	0.194905	Ptpro	0.369541	1.17052	Pde10a	0.537785	0.484542
Zfp428	0.334427	0.23316	Pan3	0.322258	0.376815	Tnfrsf23	0.194968	2.13288	Synb	0.323695	0.999941	Lcorl	0.58845	0.215912	Gm44509	0.381695	0.304075	Tgfbr2	0.0122855	2.6401	Pabir1	0.323267	0.486454	Clcn1	0.369137	1.55639	Mill2	0.540983	0.422004
Rps6-ps4	0.334706	0.22706	Zfp729b	0.322211	0.360384	Tent2	0.192418	0.499708	Tnfrsf21	0.325001	0.217306	Smn1	0.589371	0.193847	Pdzd9	0.386689	1.68033	Adamts9	0.0122293	3.12814	Mapk3	0.321297	0.231708	Dhrs3	0.368526	1.46886	Kcnc2	0.540974	0.35737
Nudt8	0.337323	0.507875	Mir22hg	0.322395	0.297789	Rnf44	0.192457	0.368483	Med27	0.324828	0.218732	Rbak	0.589604	0.505389	Psmb8	0.383302	0.327377	Bcl2l11	0.0112987	1.73877	Timmdc1	0.320975	0.569957	Pcdha11	0.369009	0.862424	Iftap	0.54127	0.229704
Slc16a2	0.338681	0.275135	Uba6	0.323303	0.232133	Ms4a6d	0.192801	1.85053	Snx15	0.324702	0.207543	Arl5b	0.59132	0.497063	Ccser1	0.385512	0.509701	Lncpint	0.0124415	2.54569	Lmod1	0.326643	5.37448	Lipa	0.370481	0.476486	Arhgap33	0.541446	0.567655
Phb1	0.340083	0.183428	Plek	0.326674	0.787726	Pkd2	0.192694	0.868391	Pkig	0.327109	0.262794	Ambra1	0.591237	0.31062	Osbpl11	0.386073	0.501117	Msmo1	0.0105382	0.946229	Arhgap18	0.325894	0.965938	Chrnb2	0.370267	0.429615	Tafazzin	0.542916	0.452737
Prss12	0.339854	0.663856	Gm47457	0.326627	1.17184	Arid4b	0.192798	0.342115	Gm49767	0.328489	0.954471	Phf10	0.59053	0.171702	Ldlrap1	0.388719	2.91644	Gm6793	0.0111969	1.46699	Spry2	0.325158	0.530841	Tubb4b	0.371553	0.410929	Arhgef9	0.542512	0.291657
Mrpl23	0.339987	0.710738	Cdkl3	0.325413	0.376925	Zbtb1	0.193224	0.33907	Teddm1b	0.328054	1.33562	Gm10774	0.595326	0.614511	Atm	0.385119	0.371706	Gldn	0.0122648	3.20298	Morn5	0.327946	1.61034	Ralyl	0.376477	0.293193	Gpbp1	0.542207	0.194346
Arsb	0.340961	0.256343	Syngr1	0.326283	0.181764	Rap2b	0.19296	0.57458	Slc25a19	0.328484	0.22046	Bin1	0.594193	0.113844	Polr3f	0.3851	0.476168	Syde2	0.0119171	2.89356	BC051077	0.323725	0.851765	Gm42845	0.375782	1.75409	Ankrd34c	0.54709	1.57232
Pus3	0.340987	0.366821	Gm43668	0.325779	0.547632	Fam89a	0.193394	0.384452	Vim	0.329673	0.321341	Gcc1	0.594851	0.253604	1700017N19Rik	0.385932	0.919153	Cldn19	0.0129613	4.11773	Lonrf1	0.327144	0.437297	Cpne3	0.37378	0.398804	Dctpp1	0.542631	0.417996
Copz2	0.341443	0.443349	Trip4	0.32586	0.238008	Kdm4a	0.194116	0.498052	Setx	0.327847	0.286433	Ipcef1	0.597361	1.02034	Enc1	0.386916	0.529967	Smad5	0.0112408	1.16659	Tm2d1	0.325594	0.281797	Pcdha6	0.374091	1.19273	Pknox1	0.542883	0.494485
Tmed4	0.341636	0.160255	Smc5	0.326939	0.308839	Mfsd8	0.194472	0.734011	Poc1b	0.327728	0.461378	Carhsp1	0.595854	0.211894	Fbxl4	0.388463	0.27051	Fam114a1	0.0110173	1.94675	Shld3	0.329861	1.41353	Prdx4	0.3767	0.312333	Rpl37rt	0.543536	0.278789
Timmdc1	0.343445	0.57844	Eogt	0.328253	0.430752	Slc7a7	0.194604	0.313672	Fbxo6	0.328664	0.256489	Me1	0.596539	0.129424	Chn2	0.38892	0.966752	C1ra	0.012414	3.36485	Map3k8	0.32639	0.834834	Tgfbr2	0.373319	0.977369	Tmem241	0.54388	0.489149
A830082N09Rik	0.344687	0.484966	Zhx3	0.328908	0.312297	Pcdhb15	0.19694	2.03432	Lrrc61	0.327991	0.422264	Rpl27	0.596747	0.0894256	Gpr176	0.389131	0.69174	Zkscan17	0.0127532	2.95203	Slc9a8	0.326517	0.436998	Meis1	0.378693	0.754095	Ago2	0.544421	0.276167
Sntb1	0.344901	0.721436	Olfm1	0.330422	0.203399	Mcur1	0.195978	0.394449	Esyt2	0.329667	0.251497	Fstl3	0.597361	0.294075	Rpl12	0.390344	0.799944	Polr1b	0.012839	2.21667	Bcas3	0.327347	0.30344	Gm48610	0.379629	0.76529	Anks1b	0.544274	0.345393
Pcdhb22	0.34571	0.825017	Reep1	0.329991	0.214774	Srcin1	0.198251	0.857566	Rtcb	0.331347	0.144766	Mfsd4b4	0.597576	0.434918	Pcdha9	0.388756	0.883164	Bmi1	0.0112212	1.24801	Srsf9	0.327882	0.300306	Catsperz	0.376608	0.710329	Slc4a11	0.545509	0.473585
Col6a2	0.346823	0.593041	Zfas1	0.330232	0.224555	Brd2	0.1961	0.305289	Odf2l	0.329176	0.345171	Mical1	0.598003	0.23761	P2ry2	0.390098	0.566452	Naa16	0.0123311	1.71398	Gm49494	0.328206	0.931813	Daglb	0.376846	0.458502	Trim21	0.545394	0.596793
Dhx32	0.347891	0.242386	Snrnp35	0.330255	0.383242	Tnc	0.195454	1.13	Zfp990	0.329295	0.883952	Pnrc2	0.59881	0.19766	Tamm41	0.388593	0.303405	Snhg5	0.0123475	1.42302	Agpat5	0.329216	0.283709	Xpo5	0.377611	0.414461	Wdr46	0.544637	0.378411
Gm9843	0.34859	0.430073	Ikzf2	0.330306	0.467357	Znf41-ps	0.198691	1.29123	Zfp280d	0.330408	0.264964	ATP8	0.599294	0.116001	Gm37724	0.389463	0.786598	Dusp4	0.0122932	2.82033	Paqr4	0.329605	0.352651	Rnf19b	0.377705	0.34145	Caap1	0.548934	0.595281
Pkp4	0.349316	0.301859	Ino80dos	0.330792	0.787727	Nifk	0.196038	0.287819	Lig4	0.33075	0.406454	Zfp869	0.59977	0.167725	Tinf2	0.389124	0.318527	Taldo1	0.011441	0.782582	Osgepl1	0.329932	0.390015	Slc38a2	0.379109	0.311076	Naf1	0.547284	0.382517
Zfp955b	0.350048	0.363228	Uqcrc2	0.331906	0.176359	Slc6a19	0.195578	0.527654	Rnf19b	0.331513	0.198795	Nkd1	0.600418	0.400155	Arhgef40	0.391309	0.511521	Adrb2	0.0133629	4.51014	Haus6	0.333546	0.82661	Srsf12	0.38544	0.928888	Ctnnd1	0.548406	0.267042
Fads2	0.353171	0.300253	Ccdc168	0.331251	0.959946	Erap1	0.196097	0.482068	Atp1a1	0.331425	0.194901	Clvs2	0.6013	0.29052	Pmp22	0.392224	0.202983	Sfswap	0.0125729	1.37267	Gm45251	0.330242	0.740493	Mrgpra2b	0.379708	0.780678	Ppp6r3	0.548458	0.267911
Anxa4	0.352504	0.339535	Tmem87a	0.331498	0.446045	Emcn	0.197215	1.98298	Prpf18	0.331324	0.238278	Supt20	0.602159	0.18176	Lta4h	0.391783	0.19591	Cstb	0.011403	0.850437	Nek9	0.331157	0.399811	Pdk1	0.379546	0.570555	Tsix	0.547225	0.687144
Grhpr	0.354096	0.49907	Mier1	0.33163	0.325358	Trps1	0.197465	0.859488	-272	0.333073	0.219271	Anp32e	0.602462	0.150182	Gm49804	0.395608	2.79032	Gm8741	0.01195	2.18449	Gm14117	0.332473	0.819077	Gm37724	0.384413	1.64505	Phyh	0.549756	0.21775
Cnksr2	0.35297	0.291985	Dnaaf9	0.331786	0.248073	Plpp5	0.195937	0.373326	Tubgcp6	0.333082	0.416504	Jak2	0.602878	0.215033	Mapk8ip1	0.393923	0.389415	Sox9	0.0133365	3.24194	Cav1	0.330802	0.933515	Lrrn3	0.380589	0.513245	Pdss1	0.547513	0.45999
Alcam	0.35457	0.207693	Asb3	0.332151	0.272959	Myo1e	0.196108	0.43237	Med6	0.333239	0.270852	Ndufa4	0.603891	0.094085	Slc38a9	0.392431	0.240358	Lpcat2	0.0134156	3.42564	Tubgcp5	0.331011	0.399362	Ppfia3	0.381485	0.444194	Rapgef4	0.549423	0.243981
Cers6	0.355492	0.326282	Tubb2a	0.3342	0.225453	Il31ra	0.200187	2.21041	Sptlc1	0.333575	0.264253	Acadsb	0.604348	0.208661	Wdtc1	0.39487	0.618417	Ngf	0.0125822	3.90317	Mcm9	0.33161	0.66593	Serpina3g	0.38201	0.3863	Rps11	0.548073	0.168903
Scand1	0.355908	0.295102	Gm44709	0.333425	0.249966	Pcsk5	0.196878	0.842367	Zfp97	0.33397	0.547238	Tnfrsf21	0.604128	0.140671	Atp5me	0.391999	0.206281	Bmt2	0.0127468	1.45688	Plekhg3	0.331588	0.652239	Apool	0.384735	0.801438	Nmi	0.548577	0.355248
Strn3	0.35584	0.19756	Ankle2	0.334709	0.319062	Dhx57	0.196822	0.428048	Blvra	0.335256	0.242116	Rdh13	0.605023	0.219752	Ndufa4	0.392346	0.178946	Dis3	0.0127746	1.42985	Igfbp3	0.332008	0.555969	Ppp1r35	0.383513	0.376928	Casr	0.548015	0.664488
2610316D01Rik	0.357026	0.615601	Wee1	0.334984	0.496403	Eif4a1	0.199147	0.191724	Gm48604	0.335282	0.73512	B230217C12Rik	0.606909	0.246606	Ccdc40	0.392529	0.435411	Frat2	0.0133186	1.8469	Stradb	0.331742	0.436746	Casd1	0.383189	0.363795	Syde2	0.54845	0.871237
Numb	0.358467	0.246592	Plxdc1	0.335205	0.728907	Htr1a	0.196963	0.678139	Yme1l1	0.337412	0.185416	Tlcd3a	0.606052	0.228907	Gm27177	0.392712	0.35944	Ppp4r3b	0.0123863	1.04379	Redrum	0.331868	0.623329	Tmem143	0.384118	0.939582	Tanc1	0.548796	0.279263
Zfp35	0.358404	0.237835	Gm5857	0.335389	0.930453	Sez6l2	0.198144	0.296551	Rad52	0.336397	0.340688	Tesc	0.606871	0.242007	Zbed5	0.393236	0.973532	Marcks	0.0117494	1.0228	A730085K08Rik	0.334521	1.37366	Cox7b	0.387895	0.23926	Cdk5r1	0.548574	0.374482
Ints8	0.358595	0.255652	Slc12a6	0.335264	0.263132	Lama2	0.197851	1.11613	Gm42732	0.336605	0.496505	Rabl3	0.606968	0.151016	Lrrc14	0.395694	0.501669	Tmprss5	0.0140234	4.07351	9930021J03Rik	0.332764	0.351299	Csmd1	0.3852	0.654673	Neo1	0.548604	0.390476
Hycc2	0.359937	0.268634	Gm37090	0.335579	0.693433	Pcsk1n	0.198435	0.255141	Arap2	0.338111	0.505874	Dnmbp	0.608181	0.267361	Ifitm10	0.392983	0.320283	Nrp2	0.0112562	1.44703	Pelp1	0.33597	0.836916	Nus1	0.388187	0.458856	Cfap90	0.549447	0.498813
Gm13772	0.361219	0.884959	Celf5	0.336462	0.732507	Evi2a	0.19976	1.79511	Vps13b	0.337046	0.24518	Ctbp2	0.60846	0.2099	Cc2d1a	0.397584	0.728319	Hmcn1	0.0136456	3.20182	Ptges3l	0.338407	3.65216	Polr3d	0.386919	0.60636	Tradd	0.548934	0.360202
Supv3l1	0.363711	0.378089	Cyp26a1	0.340507	2.05372	Prpf40a	0.200093	0.29081	Adh7	0.337729	0.729176	Dio2	0.609047	0.446462	Cetn4	0.395486	0.459996	AW011738	0.0140482	3.48534	Smyd5	0.334419	0.314584	Arl5b	0.386302	0.738366	Eif5b	0.550789	0.247053
Zfp511	0.363069	0.27235	Gstt2	0.337469	0.588578	Tm4sf1	0.201304	1.2686	Atp11a	0.339182	0.233724	Socs2	0.609393	0.199539	Cox7a1	0.396003	0.618547	Usp4	0.0134489	1.2638	Ankrd17	0.33473	0.232653	Larp7	0.387131	0.436607	Usp40	0.550756	0.443905
Psenen-ps	0.364977	0.744244	Sidt2	0.338061	0.265962	Insm2	0.199788	0.649171	Adgrf5	0.338783	1.16891	Wtip	0.609943	0.260187	Mthfd1l	0.395824	0.440548	Malt1	0.0137586	2.42636	Gm48562	0.339458	2.74309	2200002D01Rik	0.387505	1.01027	Msl2	0.551056	0.417221
Rimkla	0.365831	0.289024	Rab21	0.342174	0.156617	Adam17	0.199861	0.576111	Faah	0.339745	0.310781	Dipk1b	0.610024	0.152189	Gm43668	0.398277	0.8754	Wdr77	0.0132352	0.965105	Sirt4	0.336546	0.702638	Gm16933	0.391829	1.85398	Gbp3	0.553394	0.405126
Gm50285	0.36906	3.43134	B230217C12Rik	0.341602	0.275562	Gabpa	0.199845	0.364055	Ttc33	0.339707	0.176662	Mmp24	0.611308	0.222528	Zfyve28	0.396445	0.236327	C1galt1	0.0135743	1.84995	Rps19bp1	0.335577	0.316007	AI593442	0.392702	0.420404	Mrpl23-ps1	0.552265	0.248692
Gm14270	0.368934	2.88062	Gm21983	0.342219	0.571848	Ankhd1	0.199805	0.339222	Rwdd3	0.340624	0.666886	Ifi30	0.611789	0.316433	Dlgap4	0.39614	0.220481	Epb41l4a	0.0141569	3.08342	Pin4-ps	0.335657	0.565164	Ctsh	0.390335	1.28529	Gpr146	0.552611	0.389085
Nsun6	0.366487	0.347185	Snx4	0.342822	0.180392	Prss23	0.200636	0.8844	Zfp2	0.341761	0.287224	Phaf1	0.611735	0.157106	1700008J07Rik	0.400521	2.11856	Jmjd1c	0.0126472	1.14152	Tmem265	0.341046	2.06418	Pik3r1	0.395756	0.32637	Lrrn3	0.555824	0.582
Zfp800	0.367478	0.434691	Sclt1	0.342712	0.441122	Ahr	0.200946	0.774129	Ralb	0.340984	0.258348	Filip1l	0.611793	0.430687	Bace2	0.396684	0.349417	Homer1	0.013776	1.49351	Snrpa1	0.336497	0.349471	Entrep2	0.400294	2.2729	Cxcl16	0.553392	0.951276
1810021B22Rik	0.371296	2.28892	Wdr26	0.343556	0.214943	Cd93	0.200756	1.62239	2810021J22Rik	0.340516	0.726384	Vash2	0.612481	0.318513	Polrmt	0.400243	1.09574	Necap2	0.0136242	1.6196	Myom1	0.33727	1.23913	Ankrd34c	0.398191	1.94996	Traf1	0.557336	1.52639
Rasgef1b	0.368838	0.483385	Gm44433	0.345722	0.771393	Emp1	0.202109	0.821288	Gm14434	0.341077	0.387319	Mtf1	0.613539	0.283844	Traf1	0.396823	0.96543	Cactin	0.0135138	1.56296	Saxo2	0.336984	0.588635	Fbln7	0.394062	1.6765	Commd10	0.553878	0.30743
Rps25-ps1	0.370718	2.2247	Mysm1	0.345637	0.304318	Casr	0.200811	0.786934	Klc2	0.342324	0.393752	Exosc10	0.613498	0.149237	Cat	0.397902	0.190068	Ube2f	0.0125947	0.845767	Gm20186	0.337584	0.41011	Dennd1b	0.392177	0.427672	Snn	0.556732	0.281334
Pygb	0.369292	0.190985	Cbfb	0.346189	0.158347	Fgg	0.200827	0.803475	Zfp300	0.34357	1.27594	Gm14681	0.6138	1.11292	Elmod3	0.401797	1.09061	Agpat5	0.0130926	0.907976	Adamtsl5	0.341033	2.40944	Slc38a6	0.393081	0.39477	Tut4	0.558626	0.280367
Adnp2	0.370095	0.432324	Prmt2	0.347522	0.178535	Sostdc1	0.201874	0.866834	Atf3	0.341455	0.359961	Eif4a1	0.613638	0.0893952	Eno2	0.399668	0.200483	Mamdc2	0.0121398	2.51362	Slc30a4	0.338295	0.388333	Gorasp1	0.393234	0.467079	COX3	0.557772	0.233525
Cntnap4	0.370798	0.551522	Pdlim2	0.346366	0.493859	Aifm2	0.204866	1.39727	Phf13	0.34255	0.417357	Wdr20	0.61348	0.195638	Cyp4f16	0.401388	0.515818	Yipf5	0.01209	0.729399	Rnf112	0.340196	0.646879	Tfdp2	0.396215	0.496944	5330431K02Rik	0.558169	0.526039
Psap	0.37138	0.142364	Ndor1-1	0.347519	0.894512	Irak3	0.203431	1.22871	Rhoc	0.344721	0.280316	Eloa	0.614264	0.197994	Gm10845	0.400307	0.587007	Rassf10	0.0148755	4.68074	Lmo3	0.34459	3.33804	Ccz1	0.397903	0.31471	Pnp	0.559221	0.293114
Enc1	0.372606	0.599113	Pmm2	0.34775	0.246482	Syncrip	0.2018	0.309514	Stat2	0.345076	0.338121	Tstd1	0.614238	0.356706	Rims3	0.400698	0.232788	Flcn	0.0135636	1.44492	Mau2	0.33966	0.361686	Fads6	0.396015	0.7006	Gm28438	0.560443	0.567573
Nsmaf	0.371729	0.317127	Gm43305	0.347866	0.342176	H2-Aa	0.202281	1.44962	Unc13a	0.346272	0.273746	Trpc1	0.615958	0.324538	Klc2	0.401844	0.580512	Fam107b	0.0140148	1.93374	Rpl9-ps4	0.346385	2.7822	Arpp19	0.397179	0.202024	Jpx	0.563202	0.972442
Nprl3	0.371956	0.209473	Cibar1	0.3492	0.17555	Ppig	0.202188	0.23141	Fmn2	0.345786	0.413362	Hmgcs1	0.615839	0.114601	Idh1	0.40148	0.200932	Scamp2	0.0133225	1.21576	Gm7072	0.341724	0.358816	Atp8a1	0.398837	0.350146	Lrrn2	0.559692	0.406656
Fbxl17	0.372056	0.254582	Cadps	0.348393	0.213343	Zzz3	0.203256	0.318145	Gm10039	0.347174	0.944621	Rad9a	0.61662	0.164777	Loxl2	0.401199	0.761059	Gm42515	0.0145933	3.18135	Gjc1	0.343643	0.638222	Sh3rf1	0.398455	0.905184	Bin1	0.560931	0.172485
Hmgb3	0.37316	0.319	Dok6	0.350147	0.294826	Mier1	0.202817	0.411042	Wdr25	0.34671	0.5222	-333	0.617513	0.716404	Pacs2	0.401912	0.292989	Eloa	0.013644	1.19431	N6amt1	0.343546	0.366253	Gm37234	0.400671	1.90117	Shisa6	0.560071	0.570112
Manba	0.373721	0.534175	Repin1	0.350253	0.336613	Itgb3	0.204903	1.70789	Ptrh1	0.346727	0.341014	Med17	0.617988	0.160864	B230217C12Rik	0.402704	0.258711	Efnb1	0.012439	1.55852	Gm16523	0.347471	3.389	Gm42433	0.401258	0.838551	Vav2	0.560732	0.351081
Gm33887	0.374162	0.314378	Cep104	0.350439	0.243167	Ephb1	0.202951	0.665874	Eef1ece2	0.345976	0.525412	Cfap20dc	0.619589	0.533278	Gpx1	0.404262	0.152458	Gpt2	0.0134173	1.14078	Des	0.348681	3.71313	Cand2	0.409493	1.15604	Ccl7	0.560939	1.308
Tor1aip2	0.374669	0.16881	Esco1	0.350723	0.25931	Racgap1	0.202753	0.469803	Ing4	0.346196	0.226414	Aldh1a2	0.618224	0.4256	Abhd2	0.404579	0.279746	Sult1a1	0.0149587	4.02329	Cntfr	0.344779	0.486102	Gm37092	0.404756	0.999191	Usp24	0.560383	0.340151
Zfp786	0.378256	1.67318	Agk	0.350597	0.252853	Nfatc2ip	0.207271	2.06591	Gm43590	0.348528	1.33253	Tle3	0.618603	0.260629	Ttc23	0.405308	0.632787	Axin1	0.0137077	1.44143	Furin	0.345959	0.659807	Tmem263	0.405266	0.448236	Enpp4	0.560787	0.313988
Zfp410	0.375672	0.217627	Swt1	0.350982	0.320463	Itprid2	0.203786	0.493138	AA467197	0.347178	0.876309	Nhlrc1	0.619103	0.25183	Gm44987	0.406299	1.03029	Klhl5	0.0117878	1.52559	Klf3	0.34841	1.13668	Atic	0.405705	0.586132	Plod3	0.561302	0.310006
Cdkl4	0.3756	0.438512	Zfp954	0.351621	0.25359	Ddx49	0.204164	0.353467	Hhipl1	0.34769	0.751278	Rtn1	0.61992	0.142364	Magt1	0.405827	0.256368	Mmp2	0.0144773	3.38451	Teddm1b	0.345588	1.13304	Cfap20dc	0.40683	0.68246	Gm47163	0.561504	0.324582
Gm56451	0.376708	1.06636	Cers2	0.352304	0.215069	Slc12a4	0.203982	0.902129	Glod4	0.347991	0.212684	Lima1	0.620181	0.272044	Pik3r1	0.406479	0.260313	Fat4	0.0140324	2.16286	Camk1g	0.345844	0.56132	Gdpd3	0.407458	0.629448	Reep3	0.562588	0.369478
Gstp1	0.377801	0.149051	Necab2	0.352548	0.562234	Hepacam	0.204203	1.08331	Ift80	0.347411	0.282417	Auts2	0.620476	0.167931	Rin1	0.410457	2.48096	Gdf15	0.0142454	3.08053	Tmem127	0.345703	0.296744	Alkbh2	0.40865	0.992432	Eef1ece2	0.562133	0.4928
Wdr48	0.378903	0.348451	Fbxo6	0.35328	0.245986	Eif5b	0.204187	0.255663	Pkib	0.34817	0.298991	Pdcd7	0.621429	0.177384	Nalcn	0.406888	0.271604	Nradd	0.0139927	2.23015	Fxyd7	0.346529	0.354935	Nudt8	0.408609	0.639646	Ccp110	0.562479	0.271482
Rad54l2	0.379219	0.554061	Bcl2l11	0.353205	0.489044	Lpgat1	0.205161	0.260997	Elmo1	0.34864	0.471583	Itga3	0.621174	0.153241	Trim68	0.407568	0.61535	Smchd1	0.0123762	0.991123	Ltbp3	0.346489	0.419312	Aatk	0.4084	0.483919	Gpr151	0.562616	0.782563
Gm13394	0.377879	0.98558	Pin4-ps	0.353228	0.441037	Mllt10	0.205216	0.480486	Gm12033	0.352542	2.44173	Gabrb1	0.621883	0.261733	Gm48611	0.412072	2.2347	Zbp1	0.0132689	2.14737	Rbm10	0.347341	0.309853	Tufm	0.408987	0.280968	Ccl3	0.56698	1.52172
Zfp759	0.380758	1.80553	Rab36	0.353319	0.376299	Atp13a3	0.204546	0.394674	Rabif	0.350544	0.174718	Srek1ip1	0.621991	0.179235	Fam13c	0.408606	0.420641	Cybrd1	0.01501	3.3683	Zbtb1	0.348422	0.323248	Patj	0.408457	0.993998	Tpm2	0.56469	0.968998
Hyal3	0.380232	0.561492	D130062J10Rik	0.356351	1.05685	Ppp1r14c	0.205688	0.672465	Gpr161	0.350987	0.273639	Apba2	0.622691	0.230055	Extl2	0.409328	0.234367	Amd2	0.0136441	2.39754	Ankrd45	0.349599	0.385601	Proser2	0.409216	0.884272	Mtmr7	0.564719	0.249272
Insyn2a	0.381549	0.81695	Rnf113a2	0.354813	0.302195	Gm13425	0.204611	0.410363	Ccdc159	0.350865	0.420117	5330434G04Rik	0.625446	0.245828	Cnr1	0.410637	0.422219	Ccl11	0.0138255	3.80565	Slc38a11	0.349626	1.70527	Srcin1	0.409627	0.645228	Gm34455	0.567736	1.48292
Kctd1	0.381322	0.322268	Dcaf10	0.354717	0.265234	Kdelr2	0.204858	0.349175	Xpo1	0.3523	0.187813	Slc51a	0.627108	0.801539	Slc5a7	0.409522	0.868738	Ddx27	0.0137778	1.05676	Rplp1	0.350309	0.191753	Focad	0.410361	0.825245	Snapc4	0.566392	0.728389
Chm	0.381207	0.194027	Scrib	0.354857	0.822696	Pold3	0.205357	0.40279	Aldh1l1	0.352803	1.50655	Gm6055	0.626019	0.417973	Rab27a	0.409661	0.285295	Safb2	0.015051	1.85157	AI593442	0.349913	0.408781	Prkab2	0.41382	0.517549	H2ac19	0.564902	0.378477
Ppp1cb	0.382661	0.141898	Zfp605	0.355026	0.437597	Mdfic	0.205228	1.02725	Impact	0.351126	0.223319	Saal1	0.626445	0.201908	Vwf	0.411002	0.989889	Arhgap18	0.0154516	3.67014	Slc5a5	0.350671	0.398413	H2ax	0.41324	0.482414	Gm42846	0.564708	0.84428
Rpl23a-ps3	0.385716	2.20473	Gm9856	0.355681	0.748474	Adgra1	0.205138	0.550454	B3galt1	0.352966	0.301747	-214	0.626441	0.275172	Gm12693	0.410416	1.15589	Naa15	0.0133107	0.8019	Gm48146	0.352007	0.992081	Saxo2	0.414048	0.627937	Slc7a1	0.565272	0.243327
Krcc1	0.383332	0.233012	Camk1	0.35575	0.222794	Morrbid	0.206931	0.800396	Mlc1	0.352156	0.775282	Alms1	0.627484	0.29346	Apool	0.411326	0.361908	Txndc12	0.0129056	1.24651	Nrxn3	0.350167	0.336911	Stk33	0.416443	1.19228	Plod1	0.565549	0.437
Pik3cd	0.383665	0.259131	Zfp800	0.356585	0.312881	Tom1	0.205513	0.267743	Lrrc8b	0.35266	0.270627	Uba52	0.627867	0.124834	Pcdhga7	0.411757	0.760702	Ash1l	0.0130889	0.861713	Slc1a2	0.350516	0.705848	Pcdhga7	0.419102	1.30519	Zbtb25	0.566356	0.46528
Plekha2	0.38507	0.27298	Snhg7	0.356676	0.454473	Nr2c2	0.205422	0.346637	Cpb1	0.35216	0.563197	Rps6ka5	0.627821	0.208558	Rbm33	0.414584	0.508483	Fnip2	0.0146932	1.97854	Tmem240	0.356445	1.75681	Hapln3	0.415591	1.16503	Nrip2	0.568479	0.385827
Aamdc	0.384732	0.224108	Gm49027	0.357096	0.275953	Ankrd17	0.205948	0.235325	Ftx	0.352284	0.424153	Cbr4	0.62794	0.211168	Gm47476	0.417088	2.41389	Ddx41	0.0149865	1.70697	Nlrc3	0.352323	0.634694	Mrgpra2a	0.417275	1.03886	Nell1	0.569104	1.1167
Mylpf	0.387042	1.63698	Prr13	0.358994	0.171884	Cybb	0.205857	1.53636	Tpgs2	0.355729	0.184851	Lsm2	0.628237	0.141364	Atic	0.415535	0.359205	Cdv3	0.0130884	0.794706	Engase	0.356527	0.949818	Prrg2	0.416107	0.561198	Lrrc3b	0.566936	0.329529
Ift80	0.385824	0.243073	Nipsnap3b	0.359686	0.175254	2310022A10Rik	0.206011	0.529945	Wwp2	0.354469	0.230938	0610009L18Rik	0.629307	0.365479	Slmap	0.416527	0.247284	Fkbp10	0.0136467	2.95555	Smtn	0.352993	0.834141	Epha7	0.41667	0.619613	Gstm7	0.566851	0.472752
Wdr33	0.387241	0.167407	Galnt1	0.360981	0.19646	Fermt2	0.207202	0.370761	Mis12	0.354679	0.238052	Gprin2	0.628514	0.346723	Ccn3	0.417847	0.544413	Zfp326	0.0141847	1.04075	Gck	0.358446	2.42071	Zfp712	0.41666	0.739363	Plagl2	0.567403	0.764722
Klhl31	0.389907	1.79559	Pik3c2a	0.360414	0.357786	Cep85l	0.206403	0.591248	Fam184a	0.355545	0.314944	Ankrd33b	0.629103	0.263994	Scg3	0.418981	0.173384	Mcur1	0.0141964	1.24402	Prc1	0.353898	0.785233	Sncb	0.417293	0.502645	Pin4-ps	0.567727	0.445661
Prr5	0.388075	0.36106	Tef	0.360741	0.230741	Ascc2	0.206959	0.663167	Kcnj3	0.356476	0.6182	Tasor	0.631155	0.503468	Stat1	0.41856	0.233182	Id1	0.0146013	2.50451	Btbd6	0.354036	0.419562	Arhgap5	0.42085	0.276511	Angel1	0.568321	0.343834
Cit	0.388078	0.246385	Ptprn2	0.361122	0.541573	Gm3755	0.20845	1.53285	Trim45	0.356606	0.479649	Cep162	0.630411	0.285739	-107	0.421634	2.10793	Slc31a1	0.01446	1.06837	Clxn	0.354996	0.387726	Ahcy	0.417655	0.359172	Vmn1r181	0.569173	1.38654
Erich6	0.390802	1.15893	Srrm1	0.361732	0.168693	Edem1	0.206647	0.39219	Ppcs	0.356553	0.238327	Fmo1	0.6303	0.332873	Agpat5	0.418258	0.198052	Tmem185b	0.0139096	1.12056	Nudt7	0.355441	0.443966	Spata31f1c	0.418687	0.707686	Ndufa2	0.568297	0.175381
Cdk15	0.390576	0.238285	Gm13394	0.363859	1.69217	Ifi211	0.20666	1.29402	Ankrd9	0.357086	0.334182	Fstl5	0.631042	0.423436	Tpmt	0.418959	0.304268	Ccdc71l	0.0141212	1.32986	Hs6st1	0.354581	0.340982	Kctd9	0.419929	0.304462	Nck2	0.568602	0.364197
1700123O20Rik	0.390612	0.232674	Hsd17b12	0.362533	0.166289	Dhx32	0.20763	0.301449	Ogfod1	0.356238	0.277799	Hp1bp3	0.630776	0.111172	Glb1l2	0.420211	0.735741	H2-Q7	0.0154793	2.96549	Pola1	0.355224	0.531164	Tmem176b	0.422952	0.4242	Gm2694	0.569986	0.82206
Adgre5	0.390813	0.56494	Dop1a	0.361648	0.285392	Plekhf1	0.207121	1.01016	Capn7	0.358854	0.215011	Shh	0.631381	0.576831	Tmcc3	0.419079	0.302282	Mt2	0.0127043	1.04202	Pdhb	0.355374	0.221018	Gm43379	0.428043	1.94363	Tmem38b	0.56978	0.463263
Peli3	0.393002	0.495429	Trim11	0.362613	0.362139	Tanc2	0.207565	0.26411	Prdm4	0.361643	0.263821	Pcdhgc3	0.63124	0.27734	Abca6	0.422754	1.14219	Clp1	0.014864	1.73423	Pot1a	0.356807	0.441769	Gm38329	0.422341	1.40879	Ms4a7	0.57373	1.46433
Adprm	0.392296	0.279425	Ptprs	0.363321	0.191318	Gm10443	0.207321	0.893505	Itga2b	0.360718	0.655547	Tlcd5	0.63215	0.279421	Cd2ap	0.419999	0.240311	Soat1	0.014948	1.54672	Rhou	0.357284	0.31483	Sp6	0.422735	0.815819	Rab8b	0.571888	0.368218
Tceal8	0.392453	0.172437	Sema4a	0.363203	0.541467	Oxsr1	0.207667	0.30171	Dars1	0.362324	0.173822	Fnbp1	0.632252	0.144205	Gm38593	0.420945	0.923932	Mthfd2	0.0143136	1.0431	Zfp652	0.36183	1.2554	Gm14410	0.42392	0.554772	Arid4b	0.572342	0.239671
Gm44560	0.394522	1.0432	Tlnrd1	0.364801	0.239834	Junb	0.208821	0.501112	Gm45767	0.363437	0.559775	Mrpl52	0.633337	0.134114	Rab21	0.420232	0.173846	Pde1a	0.0159589	3.63214	A530072M11Rik	0.357625	0.786317	D3Ertd751e	0.426363	0.421031	A230057D06Rik	0.571427	0.614982
Qtrt2	0.394051	0.286576	Vav2	0.364708	0.362951	Arhgap11a	0.210814	1.26101	D6Wsu163e	0.364474	0.236651	Ewsr1	0.633896	0.106468	Mettl25	0.423397	0.642205	Csf1	0.0143496	1.63267	Smpx	0.360404	1.52543	Igfbp3	0.426969	0.596817	Med7	0.571458	0.282532
Nutf2	0.395867	0.444589	Fam91a1	0.364828	0.204952	Rel	0.207754	0.706075	Phaf1	0.363886	0.248834	Msantd3	0.633986	0.171357	Faf1	0.422425	0.184483	Wapl	0.0147157	1.03287	Sema3g	0.359772	1.42685	Abhd3	0.424619	0.435023	Tada2b	0.572224	0.386823
Sms-ps	0.396505	0.816165	Rapgef5	0.365458	0.309025	Ccnl2	0.20786	0.4329	Man1c1	0.364256	0.2604	Kxd1	0.634329	0.154976	Nrg1	0.422567	0.208129	Furin	0.015241	1.76861	Alad	0.357938	0.382642	Fam210b	0.429226	0.517538	Uba6	0.573336	0.216692
Nsg1	0.398333	0.25817	Rnf44	0.366089	0.241356	Baz1a	0.207891	0.686235	Abhd8	0.36578	0.214715	Aph1c	0.634365	0.368099	Dmpk	0.422709	0.683214	Znhit6	0.0146013	1.09585	Hspb6	0.358276	0.596052	Atp5mg	0.427008	0.187316	Hmga1	0.572747	0.272072
1700030K09Rik	0.400768	0.668834	5530601H04Rik	0.366187	0.250121	Chd2	0.209443	0.392616	Unc13b	0.365197	0.33879	Tent2	0.634276	0.208751	Vrk3	0.423661	0.193043	Fuca1	0.0146344	1.02287	Clstn3	0.358272	0.30787	Tmem8b	0.426002	0.459394	Wsb1	0.573359	0.267855
Nalf1	0.399002	0.268952	Kit	0.366545	0.580596	Slc31a2	0.208663	0.420716	Dip2b	0.365842	0.258188	Tpst2	0.635502	0.142327	Gpsm2	0.424622	0.477047	Tmem140	0.0147503	1.92903	Sema3c	0.358691	0.454339	Lrp12	0.427185	0.46706	Cep83	0.573192	0.342876
Slc25a40	0.399533	0.309553	Rabgef1	0.367138	0.18669	Itga7	0.208822	0.292611	Pls1	0.366649	0.707916	Ggt5	0.636203	0.295306	Gm21983	0.423592	0.535139	Frmd4a	0.0150612	1.21069	Socs5	0.359508	0.264379	Rbfox2	0.428227	0.396495	Taf9	0.574066	0.565547
Gatc	0.399903	0.227978	Pitpnm1	0.36777	0.243602	Acot11	0.208654	0.677529	Ifit1	0.366201	0.429281	Sec22c	0.636358	0.192296	Arhgef1	0.426101	0.626743	Numb	0.014158	0.987627	Mgst1	0.360551	0.739012	C030017G13Rik	0.427327	1.11315	Nmd3	0.574803	0.198705
Tmem178	0.400397	0.425887	Marcks	0.367855	0.233609	Il10rb	0.209108	0.358424	Efcab7	0.366322	0.744358	Mfap3	0.63649	0.141318	Elovl7	0.42395	0.210674	Tnfaip8	0.0160904	3.4835	Hopxos	0.360529	1.28921	Insm2	0.431793	0.896582	Gm28437	0.574212	0.215841
Strap	0.401643	0.118004	-101	0.368161	0.341883	Adm	0.211566	1.98815	Creg2	0.367094	0.593896	Atpaf2	0.638735	0.286023	Gm53028	0.42374	0.89213	Ddx20	0.0158959	1.59844	Prdm5	0.365878	2.03028	Zfp467	0.431007	0.666993	Myo9a	0.574617	0.234054
A730017L22Rik	0.403874	0.788632	Rbm10	0.368927	0.240664	Cdh19	0.211201	0.82629	Gm10457	0.367206	1.10038	Rps15a	0.638598	0.0973815	Coq8b	0.42462	0.335897	Phxr4	0.0163331	3.37277	Ppp1r12c	0.362351	0.364905	Gm17711	0.430011	1.45359	Sprr1a	0.577467	1.60361
mt-Rnr1	0.402023	0.257301	Fgd4	0.369334	0.311483	Slc40a1	0.212204	1.84059	Stradb	0.370656	0.323331	Sox11	0.638736	0.161822	Pcdhb11	0.425155	1.12651	Kank1	0.0164265	2.76557	Tmem181b-ps	0.365996	2.19561	Bmp1	0.429379	0.79788	Eva1b	0.576366	1.26945
Gm48111	0.402324	0.584128	Ptpn4	0.369135	0.351548	Abhd2	0.210106	0.346331	Mycbp2	0.370616	0.175281	Tada2a	0.639237	0.206851	Zbed6	0.427661	0.865452	Ppp1r9a	0.0158819	1.97059	Sft2d1rt	0.36128	0.805574	Arpp21	0.433717	0.409944	Fcgrt	0.576501	0.528879
A430018G15Rik	0.402587	0.409156	Srsf11	0.369814	0.191344	Rbm39	0.211231	0.218877	Gm45507	0.369757	0.286824	Mfap5	0.639604	0.288824	Cd59a	0.425811	0.20318	Glis3	0.0165518	3.86201	Osbp2	0.361718	0.465807	Extl2	0.430939	0.335556	Rpgrip1	0.576504	0.880956
Pdzd9	0.406241	0.632871	Gm17132	0.36991	0.448196	Gpnmb	0.210197	1.51687	B4galt2	0.370063	0.308482	Aifm2	0.640261	0.350592	Zfp280b	0.428149	0.587754	Igsf3	0.0156421	1.15287	Pcdha2	0.362447	1.02907	Gm10501	0.43606	1.69779	Pdia5	0.576642	0.440713
Gm54728	0.406241	0.421398	Myd88	0.369916	0.342887	Ophn1	0.210889	0.438571	Rab3a	0.372987	0.170839	Trmt10b	0.641703	0.218037	Gm50375	0.429096	1.63319	Gm10925	0.0134693	0.857483	Vwa5a	0.362058	0.270854	Ccdc184	0.430919	0.478004	Scfd2	0.576947	0.42314
Pianp	0.406558	0.31969	Gria4	0.371316	0.267106	Fcer1g	0.210775	1.58612	Preb	0.37157	0.178382	Gm10053	0.641983	0.0849244	Fut11	0.428468	0.214415	Socs3	0.015582	2.02856	Pik3cd	0.362294	0.298453	Ltbp3	0.432525	0.506862	H2ax	0.578174	0.274682
Pcdhb3	0.408377	0.762237	Slc30a7	0.371022	0.3519	Mertk	0.211261	1.11473	Slc25a23	0.371705	0.246817	Rnf113a2	0.642099	0.173906	Glul	0.430608	0.22549	Vtn	0.0170299	5.49007	Hemk1	0.362488	0.432387	A430073I11Rik	0.434891	0.752627	Vamp4	0.577269	0.176401
Nudc-ps1	0.410211	1.68495	Clock	0.371844	0.257939	Kpna4	0.211608	0.343497	Pnpo	0.373415	0.223693	Rpl10a	0.642259	0.0911524	Arfgef1	0.43039	0.180856	Adamts4	0.0167377	3.59769	Clk1	0.362284	0.325853	Tsen15	0.434029	0.323868	Lin54	0.577854	0.374974
Frmpd4	0.408699	0.374585	Herpud2	0.372104	0.20943	Rras	0.212188	0.337252	Commd8	0.374418	0.185892	Oscp1	0.643659	0.370348	Psd3	0.430619	0.21513	Gm8186	0.0150391	1.15804	Gm48181	0.367566	2.1435	Anks1b	0.434402	0.461766	Casp8ap2	0.578535	0.367665
St7	0.409044	0.284968	Nek9	0.371667	0.23673	Camk2n1	0.211753	0.413693	Wdr3	0.374351	0.327613	Snrpd1	0.644287	0.103016	Rpl27	0.432075	0.15073	Smg1	0.01622	1.51133	Myl9	0.366958	1.8105	Dlat	0.434363	0.265541	ND6	0.57839	0.210997
Rab18	0.409055	0.130647	Cntnap2	0.37214	0.219898	Tgs1	0.212244	0.351484	Ralgapa1	0.374965	0.204155	Ccdc34	0.645476	0.225445	Pcdha4	0.433037	0.431777	Zcchc2	0.0165936	2.18989	Disc1	0.368926	2.38008	Wee1	0.435533	0.513771	Nutf2	0.578782	0.497766
Mthfs	0.40923	0.28233	Obsl1	0.372952	0.420074	Phldb1	0.212107	0.889178	Ncoa7	0.375844	0.177762	Btf3l4-1	0.645131	0.200481	Mbtps2	0.4331	0.293125	Lgr4	0.0155239	1.46281	Gm48062	0.368811	2.67139	Itga7	0.435088	0.362457	Zeb2os	0.579202	0.8533
Pcdhb10	0.410479	0.867868	Fbxl7	0.373064	0.650168	Pitrm1	0.212687	0.406793	Filip1	0.374798	0.434966	Cox15	0.645627	0.166539	Lrrc4c	0.43361	0.444367	Lpar4	0.017129	4.18245	Net1	0.364835	0.652013	Tnfrsf19	0.442138	2.22254	Ece1	0.579456	0.389
Gm37110	0.410579	0.58947	Tecta	0.373722	0.401831	Sgpl1	0.213919	0.314075	Gpt2	0.377919	0.241977	Bmpr1a	0.645941	0.162432	4933407K13Rik	0.433265	0.967477	Nr4a3	0.0166409	2.50406	Cd59a	0.364683	0.245478	Zfp990	0.435464	1.18104	Nucb2	0.581955	0.531522
Tln1	0.410413	0.155666	Ap3m2	0.374001	0.282874	Entrep1	0.213108	0.509926	Rdh13	0.377997	0.257102	Bvht	0.646645	0.278619	Ckb	0.435365	0.173327	Trp53rka	0.0156744	1.36442	Dhx35	0.366012	0.528318	Akap6	0.436788	0.40476	Cep192	0.58037	0.721155
Unc13a	0.412205	0.36978	Mxd1	0.375515	0.476876	Zfp703	0.214552	0.540755	Gm1673	0.378815	0.17475	H2ac23	0.648102	0.628638	Ephb6	0.43557	0.472143	Gdnf	0.0171302	3.90267	Gga2	0.366034	0.325752	Lmo3	0.438146	1.76773	Sp6	0.581933	0.778315
Syap1	0.410818	0.168382	Gm37758	0.374883	0.462475	Tbc1d8	0.213416	0.52091	Arfgef1	0.380344	0.170249	Cdc42ep4	0.647023	0.187813	Mbd6	0.43672	0.679226	Mapk6	0.0141894	0.869663	Brms1l	0.367523	0.257937	U2af2	0.43705	0.439091	Pum2	0.580704	0.231889
Tmem170	0.412315	0.913329	Nim1k	0.374465	0.310735	Specc1	0.213248	0.860163	Elac2	0.379139	0.242736	Zfp189	0.647821	0.240254	Ide	0.435164	0.203535	Katnbl1	0.0154584	1.37169	Ppa2	0.367254	0.248836	Gm20644	0.43648	1.37787	Gm5165	0.580586	0.590399
Rdh10	0.41174	0.367069	Cyp4x1	0.375225	0.246976	Chst15	0.216151	1.5076	Ssbp3	0.3795	0.166035	Zfp747	0.648222	0.195743	Rpgrip1l	0.435507	0.370152	Mtmr12	0.016305	1.64544	Nmd3	0.367429	0.249288	Gm56451	0.442177	1.90904	Mta3	0.580934	0.250219
Vsnl1	0.412866	0.443148	Trim26	0.375717	0.264715	Leng8	0.214812	0.622826	Sec24c	0.379315	0.217606	Eed	0.648668	0.139199	Wdr73	0.436226	0.254816	Pkd1	0.0158211	1.49235	Acyp2	0.367965	0.208896	Nyap1	0.437696	0.351807	9430081H08Rik	0.581067	1.05319
Bccip	0.412408	0.167947	Dgki	0.376086	0.336867	Rcn3	0.214673	1.13701	Racgap1	0.37977	0.311083	Atg14	0.64878	0.207885	D930028M14Rik	0.436505	0.388033	Gm4739	0.0162077	1.87023	Dclk2	0.368451	0.518656	Dus2	0.439039	0.784806	Cox7b	0.581435	0.192611
Smim43	0.412087	0.457292	Nr6a1	0.37581	0.374846	Gpr160	0.214512	0.852595	Plppr4	0.379925	0.400539	Reep1	0.649265	0.111515	Hycc2	0.436869	0.328514	Tmtc2	0.0169332	2.36199	4921507G05Rik	0.368076	0.865295	Nkain2	0.440102	0.742423	Msantd1	0.583014	0.556003
Acaa2	0.413986	0.197413	Lats2	0.376194	0.272152	Sox2	0.215755	0.831214	Bcas3	0.380192	0.210576	Ikbkb	0.64927	0.161193	Gm31645	0.439942	1.9389	Phf10	0.0162363	1.20062	Gm13523	0.371804	1.51783	Cisd3	0.440998	0.250843	Malsu1	0.582188	0.249637
Gm14681	0.416843	1.8072	Gm37515	0.375709	1.12165	Rsl1d1	0.215119	0.231795	Arl4c	0.381531	0.258139	Tsen54	0.650247	0.201047	Alkbh2	0.441108	0.944844	Fzd7	0.0164434	2.19292	Polr1a	0.368746	0.493017	Pou4f3	0.440054	0.773558	Zdhhc13	0.582271	0.289559
Gm42688	0.416806	1.70227	Klf10	0.375733	0.340153	Uba6	0.215078	0.280647	Pold3	0.381675	0.282713	Clp1	0.650896	0.301152	Entpd5	0.43922	0.222376	Arfip1	0.0163715	1.16742	Fbxo33	0.368613	0.416427	Isl2	0.444253	0.265025	Nelfa	0.582537	0.35465
Polr3c	0.41686	0.195915	Cyp26b1	0.376765	0.85097	Gstt2	0.21503	0.720078	Acad8	0.383159	0.233621	Sdc3	0.653708	0.168807	Ct55	0.440983	0.593431	Gjc1	0.0172822	2.45337	Gm43560	0.373828	2.08219	Yipf1	0.44203	0.234918	Apc	0.583259	0.227753
Gm37183	0.419522	1.6853	Micu2	0.376477	0.259188	Igf1r	0.215041	0.353905	Ttyh3	0.384246	0.449827	Ryr3	0.6535	0.250977	Neb	0.442056	1.07025	Bicc1	0.0159881	1.73751	Nck1	0.369582	0.295329	Lrrc75b	0.443773	0.531761	Gm49369	0.586006	1.18237
Zfp954	0.417184	0.211835	Tln1	0.37856	0.154627	Lpar6	0.217032	1.49226	9330102E08Rik	0.384608	0.503791	Prkn	0.65505	0.36312	Rtn4ip1	0.442628	0.240006	Actl6a	0.0165991	1.11566	Phb1	0.369835	0.234644	Gm12070	0.448753	1.8584	Myo7a	0.583364	0.519194
Tcf4	0.418515	0.301184	Ahdc1	0.378103	0.610001	Syngr2	0.215468	0.439984	Flrt3	0.384091	0.444801	Pcdhb3	0.654208	0.441378	Il2rg	0.443614	1.70111	Runx2	0.0175191	2.79138	Nexmif	0.373659	1.34381	Gm6565	0.443586	1.07887	Heatr1	0.583129	0.438846
	0.418484	0.181806	Gm14391	0.377685	0.691775	Npy2r	0.21559	0.911955	Scn2b	0.384337	0.283807	Mir99ahg	0.65705	0.275856	Gpcpd1	0.441746	0.219318	Plac9	0.0154608	2.88291	Bahcc1	0.374663	2.41397	Apoa2	0.442817	0.860206	Cep112	0.583407	0.675069
Syt12	0.419273	0.490148	Cbll1	0.378344	0.250208	Ngb	0.215359	0.638562	Gm15728	0.385	0.42236	Ampd2	0.657723	0.198394	Ptprf	0.443344	0.19972	Ubiad1	0.0175606	2.75979	Tgfbr2	0.3712	0.656102	Ndufs7	0.443578	0.225805	Gm6793	0.58411	0.376725
Fam120aos	0.421444	0.416568	Zfp169	0.378621	0.925422	Tshz1	0.216738	0.407226	Socs1	0.385195	0.643181	Rps27a-ps3	0.658018	0.234658	Per1	0.444941	0.611185	Slc30a7	0.017171	1.58827	Wdr33	0.369893	0.241783	Gm49413	0.443447	0.962538	Cnih4	0.584527	0.260021
Bok	0.423107	0.319635	Crabp2	0.380396	0.813435	Lipa	0.217392	0.389678	Csmd1	0.384875	0.401647	C230013L11Rik	0.659543	0.47707	Il15ra	0.446043	0.349454	P4ha1	0.0168535	1.16721	Bloc1s4	0.373318	0.626565	Chst1	0.443641	0.853518	Enah	0.585405	0.272081
Brf1	0.424245	0.201247	Zfp618	0.37935	0.862004	Cobll1	0.2179	0.810449	Lss	0.385102	0.379653	Slc29a3	0.659304	0.195056	Gm37738	0.446448	0.725886	Zzz3	0.0165738	1.08269	Dlgap4	0.370669	0.224209	Lgalsl	0.447341	0.747799	Cpeb3	0.585261	0.381298
Xlr4b	0.425719	1.63359	Cstf2t	0.379732	0.300406	Ccdc71l	0.217022	0.478121	Fhl2	0.385818	0.439858	Elf1	0.659754	0.154414	Rfc4	0.446969	0.399385	Snrpg	0.0157753	0.864048	Susd5	0.37083	0.789738	Gm49494	0.447095	1.14906	Gbp2	0.586499	0.457293
1600014C10Rik	0.424655	0.204234	Pknox2	0.379555	0.33225	Ppp2r5a	0.217106	0.575817	Pcdh1	0.385296	0.330021	Tmem216	0.660117	0.226406	Top3b	0.447806	0.391936	Lurap1l	0.0170475	1.47689	Cdon	0.376204	2.76299	Gpc5	0.445184	0.656283	Ivd	0.58658	0.511715
Sat2	0.424667	0.25887	AW112010	0.380703	1.28099	Pknox1	0.217638	0.546847	Mterf2	0.386472	0.287623	Npy5r	0.662246	0.753649	Pop5	0.448385	0.178422	Rab38	0.0176245	3.25285	Anapc7	0.372455	0.297693	Tfrc	0.445439	0.364336	Zfp729b	0.587254	0.334889
Slc25a47	0.427415	1.77711	Yipf1	0.381269	0.166529	Usp24	0.217872	0.456971	A330069E16Rik	0.38711	0.543744	Pde8a	0.662589	0.219428	Pcgf2	0.44918	0.541333	Ifnar2	0.0173116	1.23149	Iftap	0.372017	0.243397	Homer1	0.447249	0.406531	Irgm2	0.587449	0.400704
Yipf1	0.425429	0.145366	Zfp180	0.383226	0.219959	Gnpnat1	0.219143	0.390211	Il6	0.388712	0.755015	Gm14303	0.662921	0.326792	Gm11963	0.451766	1.19967	Zfp948	0.0161945	0.988402	Lyve1	0.373246	0.75246	Gm42727	0.453363	2.08634	Nbas	0.588334	0.294833
Malsu1	0.425551	0.18675	Cenpj	0.38311	0.457934	Procr	0.222546	1.48997	Kcnb1	0.39046	0.206138	Gm43942	0.663829	0.321606	Ttc12	0.449362	0.475701	Trim13	0.016998	1.42259	Samd15	0.374665	0.731685	Cep83	0.447151	0.386319	Pcbp2	0.589423	0.18795
-87	0.428008	0.440846	Map3k7	0.383263	0.243952	Dcaf15	0.220468	0.648284	St8sia3os	0.389902	0.839793	Sdk1	0.664273	0.227352	Homez	0.451571	0.479746	Dysf	0.017066	1.09557	Dhx32	0.374829	0.273341	Cxcl5	0.449461	2.56375	Dus2	0.589246	0.450856
Mtmr7	0.4277	0.181832	Ncapg2	0.383615	0.690067	Mars2	0.219879	0.545692	Mlkl	0.39129	0.574579	Cfap206	0.666537	0.298294	Celsr3	0.453337	0.736134	Tuba1c	0.0149478	1.10272	Hmga1	0.37517	0.278155	Gm15510	0.448411	0.85902	Bpgm	0.591398	0.34372
Ankmy1	0.428152	0.453702	Slc22a15	0.383586	0.337624	Sh3pxd2b	0.220023	0.464834	Ankrd17	0.392175	0.154658	Arf4	0.666449	0.0829248	-331	0.453304	1.27679	Snx5	0.0166331	0.990693	Spdya	0.378978	1.93791	Fam222b	0.44748	0.389664	Laptm4a	0.591589	0.164342
Cd59b	0.430068	0.925285	Tspyl5	0.383638	0.397389	Crtam	0.220358	0.798667	Dpys	0.391831	0.943269	Trim12c	0.667467	0.262541	Dok4	0.451529	0.216935	Il33	0.0169486	3.01967	Gm45501	0.379732	2.55959	Aldh1l2	0.447589	1.09619	Eif1a	0.593586	0.154285
Dhx35	0.429565	0.29605	Smarca5	0.384158	0.180784	Pkp2	0.22032	0.981807	Pdcl3	0.392636	0.17335	Tmem178b	0.667545	0.12688	A530041M06Rik	0.453723	0.920008	Git1	0.0163301	0.956936	Hsbp1l1	0.375452	0.291106	Gm2464	0.449264	0.470218	Las1l	0.592208	0.285099
1700113A16Rik	0.430022	0.26531	Serpina3g	0.384604	0.21672	Mpz	0.220961	0.864628	Ubac2	0.392802	0.204214	Commd2	0.668041	0.182206	Gm42888	0.452188	0.857794	Cnih4	0.0165488	0.990687	Carm1	0.37531	0.356882	Gm43138	0.449173	0.821578	Ncl	0.594222	0.15977
Mmaa	0.430795	0.241809	Tubgcp4	0.385457	0.239289	Hmgn1	0.221171	0.378041	Resp18	0.393978	0.451716	Marchf4	0.667535	0.155491	Slx4	0.455153	1.36916	Sntb2	0.0174609	1.47516	Bcdin3d	0.377818	0.617762	Rab36	0.454766	0.845891	Ddx4	0.596887	1.27749
Hnrnph2	0.431039	0.133973	Hnrnpl	0.386544	0.184052	Eml4	0.22208	0.493378	Qrsl1	0.393134	0.229799	Fxyd3	0.668596	0.774402	Fam172a	0.453463	0.192443	Pals2	0.0177572	1.44894	Plcg2	0.376675	0.90218	Snurf	0.450086	0.591633	Rps27a-ps3	0.593641	0.369577
Ptp4a1	0.432573	1.64808	Mvb12b	0.386097	0.261159	Spic	0.221688	1.70122	Gm49494	0.392986	0.678793	Trim24	0.669189	0.281203	A730063M14Rik	0.455793	0.794089	Creg1	0.017829	1.31854	Eif3j1	0.375727	0.288539	Grk3	0.451676	0.592854	Ebna1bp2	0.594988	0.235325
Rps15a-ps6	0.433136	2.41535	AI987944	0.386967	0.47339	Ddx6	0.221977	0.265563	Adam10	0.394491	0.214928	Gm13597	0.668979	0.240335	Usp36	0.456612	0.593146	Seh1l	0.0172913	0.975398	Fgf5	0.377315	0.825744	Sft2d1rt	0.451913	0.875263	Zfp9	0.594547	0.329938
A030001D20Rik	0.432829	0.37416	Zbtb34	0.388687	0.716316	Ipo7	0.221864	0.254558	AU022252	0.393513	0.263621	Trim68	0.670333	0.311935	Cxxc5	0.45479	0.250787	Slc35b2	0.0174646	1.06406	Cadps2	0.378506	0.956904	Edem3	0.452045	0.399075	Gm4294	0.594996	0.490375
Bud23	0.433052	0.258736	0610009L18Rik	0.388234	0.402378	Ccp110	0.222688	0.302623	Mat2b	0.39552	0.141051	Magoh	0.670825	0.106762	Arhgap11a	0.455154	0.562746	Trp53bp2	0.016768	1.30996	Pygo2	0.377037	0.348875	Gm17226	0.453544	0.872878	Krt28	0.597143	1.0594
Maob	0.434733	0.953449	Hmgn3	0.389776	0.275001	Tafa5	0.223056	0.403477	Herpud1	0.394811	0.227363	Iqcb1	0.671697	0.121427	Pnkd	0.454993	0.191341	Gabpa	0.0171838	1.09051	C130075A20Rik	0.381705	2.9612	Gm2810	0.458245	1.83496	Hdac7	0.597294	0.681723
Phf11b	0.435166	0.29181	Tubgcp3	0.38902	0.245309	Jph1	0.224533	1.13839	U2surp	0.396105	0.145824	Pcdha7	0.672041	0.505733	Prdm12	0.455211	0.214847	Tacc1	0.0160881	1.00612	Gm28437	0.377858	0.214518	A330084C13Rik	0.456327	0.514121	-321	0.595951	0.505318
Gm37676	0.436043	0.409299	Iqub	0.391325	1.29381	Rcn1	0.223658	0.569356	Fkbp15	0.395677	0.23884	Gpcpd1	0.672913	0.124148	Csnk2a2	0.456878	0.310114	Pwwp2a	0.0178798	1.60547	Zfp711	0.3806	1.4999	C230031I18Rik	0.45455	1.12485	Fcrl2	0.597339	1.47567
Lrrtm3	0.436505	0.315722	Shf	0.389746	0.486944	Bend4	0.22335	0.682169	Cdk2ap1rt	0.396021	1.32588	Ssh2	0.673407	0.235275	Gm37913	0.455946	1.26406	Heatr1	0.0179735	1.57302	Megf11	0.378814	0.414487	2310022A10Rik	0.455851	0.640665	Lcmt2	0.5971	0.320505
Dusp26	0.438074	0.191634	Egfl7	0.390628	0.21352	Rps16	0.224075	0.21636	Thap1	0.395976	0.314798	Inpp1	0.673053	0.123374	Ccdc112	0.459437	0.565118	Sptssa	0.0170953	0.858157	Maf	0.377962	0.613656	Prr5	0.455236	0.478478	Taf8	0.596842	0.452089
Prr13	0.438386	0.131516	Tcea1-ps1	0.391085	1.23417	Tgif1	0.224045	0.748487	Akap7	0.395468	0.316854	Cilp	0.673294	0.493315	Mfsd8	0.460213	0.378543	Snrpd1	0.0173118	0.763106	Cpox	0.378514	0.277323	Pcbp2	0.457074	0.332344	Rep15	0.596855	0.815213
Hdx	0.438344	0.510738	Tmem132d	0.390587	0.695008	Abi3bp	0.223684	0.79589	Socs4	0.396423	0.244954	Ube2d-ps	0.673941	0.171741	Stat2	0.459264	0.332749	Dmpk	0.017485	2.00005	Nlgn2	0.380598	0.48675	Trim6	0.4569	1.16255	Gm2011-1	0.596896	0.388467
Abhd13	0.439329	0.218303	Slc1a5	0.391266	0.420999	Fyb	0.226886	1.67645	Arhgef17	0.396056	0.212067	Pcdhac2	0.675354	0.143109	Ppil3	0.460383	0.254372	Mag	0.0194109	4.53717	Aifm3	0.378301	0.656106	Slitrk5	0.456843	0.490441	Polh	0.597221	0.733274
Pmm2	0.439587	0.215315	Nck1	0.391244	0.226941	Tmem140	0.224389	0.72348	Trim11	0.396296	0.333558	Gm49369	0.675263	0.390111	Adrm1b	0.462452	1.19853	Tent5c	0.0190478	2.99838	3110056K07Rik	0.382506	1.29795	Ppat	0.460049	0.438102	Rpl10a	0.598648	0.173867
Gm16759	0.442234	1.84329	Tmem147os	0.391911	0.313828	Aspa	0.225623	0.826904	Gbp5	0.396873	0.692131	Mapk3	0.676049	0.0806918	Togaram2	0.461547	0.515029	Zcchc14	0.0167216	1.10291	Syn3	0.381637	1.16874	Efcab14	0.458294	0.318262	Zfp462	0.599589	0.326803
N4bp2l1	0.440545	0.288536	Rusf1	0.392707	0.275547	Sf1	0.226488	0.261455	Tmem170b	0.397132	0.282443	Pkd1l2	0.676265	0.714983	Zan	0.461898	0.748986	Gm9747	0.0191954	3.17426	2810039B14Rik	0.380358	0.684422	Flrt1	0.45952	0.682553	Ifitm10	0.599886	0.304915
Hccs	0.441051	0.184946	Nalf1	0.392285	0.280365	Spry2	0.225131	0.601158	Gtpbp8	0.397536	0.241943	Gnb1l	0.675457	0.252866	Gm44560	0.46412	1.23207	Pcdh1	0.0183414	1.36995	Pdgfrb	0.38119	1.10181	Pakap	0.459137	0.483105	Nus1	0.600173	0.233898
Gm14760	0.442016	0.982557	Nfatc2	0.39284	0.491759	Ppp1cb	0.225418	0.188654	Gm16277	0.398422	0.599266	Atrnl1	0.675971	0.10282	H2ac23	0.462447	0.620084	Shroom2	0.0194486	3.25444	Slc35f1	0.38056	0.556228	Shroom2	0.459435	1.00244	Rec114	0.603184	0.762385
Ube3c	0.442494	0.15193	Fxyd5	0.393065	0.409148	Ccl2	0.226591	1.24236	Grb10	0.399006	0.303871	-208	0.676529	0.42813	Slc29a3	0.463265	0.307457	Lsg1	0.0186462	1.25066	Alkbh8	0.381089	0.372113	Phf6	0.460557	0.427312	Srek1	0.60151	0.272684
Gm13075	0.44529	1.04948	Fndc5	0.394085	0.418739	Csf2rb	0.226066	1.50479	Zfp280b	0.399116	0.352697	Trmt112-ps2	0.676759	0.18733	Enho	0.462655	0.243721	Srgn	0.0171803	2.09103	Htra4	0.385109	2.75706	Ggct	0.461674	0.368425	Zfp607b	0.602928	0.587734
Umad1	0.445273	0.239677	Nyap1	0.39441	0.238325	Ints13	0.2266	0.406582	Casd1	0.399983	0.206841	Vps54	0.677578	0.25807	Ago3	0.463311	0.21826	Zbtb38	0.0174649	0.845293	Tuba4a	0.38052	0.319454	Gm44505	0.464572	1.1062	Mesd	0.602663	0.204529
Cwf19l2	0.446049	0.201003	Zfp934	0.394792	0.428976	Homer3	0.226604	0.436612	Wnt5a	0.399813	0.376466	Kin	0.67722	0.12944	Pde1c	0.464314	0.330571	Dusp18	0.0182162	1.57223	Mlxip	0.381369	0.335431	Psenen-ps	0.462503	0.898125	Gm45507	0.605024	0.249899
Ndufaf2	0.446608	0.151081	Gm48611	0.3956	1.07339	Atp6v1c2	0.226667	0.912864	Gm37065	0.39984	0.514365	Gm9856	0.67787	0.40019	Ubap2l	0.464354	0.158072	Slc39a14	0.0194912	1.93521	Dhrs3	0.385571	1.84734	Zfp39	0.468861	1.35012	Fnbp4	0.605658	0.238769
Pdgfrb	0.447247	0.530605	Tenm2	0.395511	0.33895	Msantd3	0.226887	0.450388	Osbpl6	0.400521	0.251285	Caap1	0.677784	0.166571	Gm43322	0.465383	0.643174	Rnf152	0.018567	2.48777	Zfp365	0.383016	0.372495	Gm4724	0.465029	0.59106	Pxdn	0.605336	0.605369
Chrnb2	0.447253	0.199192	Nap1l5	0.397329	0.186099	P2rx2	0.226349	1.12126	Zfp712	0.400904	0.445683	Frmd5	0.679002	0.319153	Nfkbie	0.466595	0.389458	Cdc73	0.0182463	0.948988	Bccip	0.383418	0.306952	Luc7l3	0.464725	0.292398	Slc4a7	0.605232	0.367274
Lgr4	0.448558	0.278187	Unc13a	0.397269	0.238416	Strn3	0.227182	0.348949	Ppp1r13b	0.400727	0.266468	Ctnnd1	0.678911	0.152039	Pcdhb20	0.467371	0.716922	Arhgap24	0.0176126	1.34474	Arhgap42	0.382645	0.571593	Unc13d	0.46809	0.560429	Psmb8	0.606517	0.260362
Drp2	0.449	0.513303	Oat	0.397615	0.163012	Pip4k2c	0.226911	0.335845	C2cd5	0.401547	0.223026	Atp5mc2	0.67981	0.304682	Pex26	0.470855	1.12841	Zfp593	0.0176025	1.02187	Stk33	0.382739	0.765984	Acat2	0.466142	0.321204	Rsl1d1	0.608212	0.15111
Lgals9	0.449757	0.157856	Dusp11	0.396645	0.239097	Sphkap	0.226638	0.544607	Sema4d	0.401472	0.252155	Mafk	0.680067	0.188109	Prrc2a	0.470122	0.515918	Rhog	0.0187357	1.13728	Gm43322	0.383009	0.810679	Gbe1	0.46746	0.369936	Stat1	0.605777	0.280702
Rptor	0.449459	0.265286	Cpeb3	0.396625	0.308253	Rps13	0.226848	0.218527	Creb5	0.402633	0.404572	Pcdhb8	0.681134	0.728484	Unc13d	0.468531	0.479799	Slc22a4	0.0199205	2.43377	Xist	0.385007	0.949767	Pfdn2	0.468257	0.194467	Mcur1	0.606741	0.292355
Nme4	0.449741	0.998874	Tceal8	0.397864	0.182329	Jmjd1c	0.226946	0.375549	Redrum	0.403258	0.379373	Dhx58	0.681105	0.268744	Esyt2	0.469361	0.260475	Thap12	0.0179613	1.09548	Mapk4	0.384668	0.534639	Cflar	0.468962	0.459392	Mier1	0.606787	0.301227
Txndc16	0.451133	0.257407	Frs2	0.398091	0.267396	Rnf32	0.227138	0.434487	Sirt4	0.403054	0.385637	Sap18	0.681188	0.0907701	Gm14391	0.469655	0.590237	Zfp869	0.0187026	1.12735	Bace1	0.384226	0.273843	Zfp84	0.469213	0.57772	Pakap-2	0.607274	0.32536
Gm9830	0.450739	0.762109	9930021J03Rik	0.399026	0.210442	Krr1	0.228236	0.310012	Mmp24	0.403383	0.338352	Timmdc1	0.681289	0.226849	Prdx6	0.470522	0.173263	Zswim6	0.0186002	1.2237	Wfs1	0.384488	0.329545	Gm13554	0.471901	1.07061	Lurap1l	0.606769	0.375233
Zfp612	0.451267	0.219574	Med11	0.398837	0.210906	Actl6a	0.228281	0.309016	Adnp2	0.403074	0.322796	Gm11175	0.682121	0.285625	Mtln	0.470451	0.167894	Lonrf3	0.0207023	4.47905	Igfbp7	0.385516	1.17624	Galnt18	0.471706	0.435854	Gm49356	0.607738	1.44715
Dph7	0.452195	0.279349	Lrfn5	0.398835	0.263087	Adarb1	0.227982	0.553108	Jund	0.404308	0.165454	Npepl1	0.683123	0.290688	4933439C10Rik	0.471369	0.436901	Smcr8	0.018423	1.19619	Csf2rb	0.387582	1.65523	Gm29394	0.473816	2.04203	Prrc1	0.608083	0.240673
Rps27a-ps2	0.454486	1.21289	Gm48269	0.399153	0.644513	Smarca5	0.228718	0.24226	Uap1	0.403426	0.188389	Pik3c2a	0.68269	0.202952	Narf	0.472827	0.349488	Ephb3	0.0207144	4.34652	Foxo3	0.385119	0.356087	Grhpr	0.472357	0.820011	Tgfa	0.607443	0.617411
Cox16	0.453248	0.127191	Secisbp2l	0.400715	0.200626	Cebpb	0.228159	0.435329	Lysmd1	0.40539	0.20942	Gm10461	0.68366	0.560719	Tbc1d13	0.472776	0.301989	Net1	0.0181112	1.8962	Fbln7	0.389429	2.43887	Zbtb7a	0.472474	0.266628	Pf4	0.608769	1.46383
Larp1b	0.453896	0.179814	Fnbp1	0.400591	0.172291	Gm48604	0.22871	0.884187	Neo1	0.40413	0.293191	Mideas	0.683874	0.214939	Cdk5r1	0.472448	0.262157	Itgb3	0.0190007	2.93014	Kdm1a	0.386131	0.269773	Evi5l	0.473869	0.391457	Dnmt1	0.608188	0.28401
Pagr1a	0.454738	0.404499	Man2b1	0.400241	0.287684	Pcdha7	0.228916	1.26096	Polr1has	0.40449	0.367169	Pip5k1a	0.684284	0.127564	Cpxm1	0.47269	0.502175	Tfap2a	0.0180756	3.17089	Alkbh7	0.387059	0.277604	Rap2b	0.476392	0.688146	Rad52	0.608745	0.288181
Gapdhrt2	0.454915	0.536311	Arid2	0.401861	0.287922	AI597479	0.228709	0.407651	Coq8b	0.405324	0.31429	Akap10	0.685754	0.207693	Hyi	0.47347	0.181974	Ccl2	0.0189903	2.57807	Mrgpra2a	0.386979	0.680202	Qrsl1	0.476865	0.302808	Mthfs	0.608815	0.287475
Zfp523	0.4569	0.248138	Gm48111	0.401516	0.578337	Sgk1	0.229143	0.810922	Entpd3	0.405316	0.24075	Fez1	0.685628	0.10556	Samd15	0.473228	0.655175	Tram1	0.0192651	1.09219	ND4L	0.387205	0.434103	Ptger4	0.476688	0.49176	1700028K03Rik	0.611679	1.23329
Rars2	0.45836	0.228771	Afap1	0.402682	0.35778	Dhcr7	0.228962	0.322849	Thnsl1	0.40642	0.228762	Snrpe	0.685773	0.0813836	Nek6	0.473317	0.278729	Sqstm1	0.0180367	0.538978	Ilrun	0.388127	0.275462	Map2k6	0.478314	1.10317	Srfbp1	0.608958	0.382628
Gm14410	0.459689	0.343882	Haus1	0.403476	0.286093	Uck2	0.230314	0.307399	Gm49450	0.405349	0.284294	Thnsl1	0.686067	0.165406	Nr3c1	0.474613	0.273603	Nfkbie	0.0205023	1.85697	Cys1	0.392445	1.75045	Nudt21	0.478607	0.22219	Cbx5	0.609236	0.207694
Hmgn2	0.460789	0.159026	Gstm7	0.403568	0.374371	Plekha1	0.230404	0.231117	Atg2a	0.406774	0.355988	Gpr146	0.686333	0.177493	Ipp	0.475104	0.493434	Copz2	0.0190661	1.44172	Gm7334	0.392114	1.94816	Gm19000	0.48169	2.03744	Gm11837	0.610226	0.691908
AW209491	0.461392	0.20745	Sp1	0.403535	0.40179	Erbb3	0.229964	1.133	Moxd1	0.40688	0.86475	Tbl1xr1	0.687678	0.169784	Dlg2	0.476057	0.615598	Osbpl11	0.0189145	1.13938	Gm28875	0.392624	1.74325	Slx1b	0.477566	0.636138	Rbm17	0.610753	0.171777
Lrfn2	0.465378	1.51663	Ift25	0.403821	0.249731	Carnmt1	0.230179	0.408137	Pla2g3	0.406511	0.497285	Mettl25	0.687112	0.19494	Syt4	0.477064	0.210452	Cln3	0.0210721	1.76579	-115	0.389081	0.452881	Gm14327	0.47953	0.740043	Gm27029	0.613214	0.697857
Sumo3	0.466237	0.124153	Dhrs13os	0.404704	0.56398	Lrat	0.23052	1.2558	Bbs5	0.406741	0.252262	Negr1	0.687444	0.185544	Ubac2	0.475599	0.196961	Slc16a1	0.0184977	0.887378	Clcn1	0.393788	1.64815	Gm55330	0.479918	0.598777	Rnf141	0.612615	0.23951
Elovl4	0.466562	0.163603	Cdpf1	0.405721	0.266815	Tubb5	0.231963	0.231741	Apeh	0.407531	0.241464	Hnrnpf	0.688253	0.0793884	Gm26871	0.476374	0.422696	Rbak	0.0193344	1.93525	Sobp	0.390615	0.35123	Adgrl2	0.481463	0.568459	Ice1	0.612456	0.261767
Cdk2ap1rt	0.470231	1.22348	Cenpp	0.405244	0.73589	Trim11	0.23125	0.519932	Hs2st1	0.408921	0.204805	Tmeff2	0.688968	0.105868	Eif4ebp2	0.478753	0.680542	Ing1	0.0196636	1.01089	Tubb5	0.390367	0.213287	Synj2bp	0.480452	0.232295	Smc6	0.613033	0.211887
Ache	0.471277	0.17543	Cpt1c	0.405961	0.191493	Plk2	0.23182	0.515039	Plcb4	0.4093	0.317957	Tmem140	0.689449	0.309612	Septin2	0.48001	1.44676	Kdm7a	0.0196098	1.16806	Il34	0.390508	0.661013	Peli3	0.482012	0.473879	Gm9794	0.614033	0.547507
Hk1	0.471911	0.110858	Mmaa	0.407556	0.272304	Tmed5	0.231438	0.278547	Ddx60	0.409147	0.44544	Pin4-ps	0.689526	0.213784	Snx16	0.478752	0.198883	Sh3bp2	0.0211407	2.64078	Psme4	0.390634	0.281674	Rnf170	0.482597	0.322699	Alg6	0.613871	0.446292
Snx15	0.472684	0.137507	Tesk1	0.407575	0.236203	Grhl1	0.231428	0.957326	Nrg1	0.410356	0.175477	Cd55	0.689846	0.158493	Klhl5	0.478027	0.583896	Nhlrc2	0.0197633	1.24364	Tubgcp6	0.391929	0.582439	Osbpl1a	0.482806	0.417055	Exosc1	0.613611	0.236082
Galnt7	0.473226	0.436497	Dnttip2	0.408569	0.170101	Zfp292	0.231773	0.33368	Cbll1	0.409227	0.236903	Pigz	0.690051	0.137359	Gm43107	0.479097	0.698417	Naf1	0.0193239	1.28618	Grk4	0.393243	0.953723	Hsf2bp	0.48713	2.15273	Gm48045	0.61406	0.471478
Rab39	0.473157	0.241936	Ddx3x	0.409285	0.128973	Ttc12	0.232842	0.763251	Apold1	0.409397	0.606041	Rnf115	0.690158	0.0963179	Fkbp15	0.480147	0.217249	Zbtb1	0.0198664	0.999304	Tspan9	0.393117	1.09625	Mgrn1	0.483463	0.345081	Gm14494	0.614822	0.231842
Cenpp	0.473372	0.593511	Srcap	0.407779	0.27605	Magi3	0.232128	0.310292	Kdm5c	0.409798	0.272033	Coil	0.691232	0.226412	Lrrc42	0.479843	0.22277	Pde8a	0.0202093	1.57726	Casp7	0.392348	0.811197	Epyc	0.486693	1.09658	Fam221b	0.615134	0.277751
Hmgn2-ps	0.473418	0.654808	Sowahc	0.408316	0.320601	Pde4c	0.235666	1.63098	Pcdhb12	0.410021	0.850629	Prox1	0.691783	0.810836	Fryl	0.480019	0.240547	Ep400	0.0204104	1.17187	Cant1	0.393651	0.447011	Gm44709	0.488004	0.262736	Rin2	0.616967	0.512997
Lrrc42	0.475152	0.27677	Clxn	0.409092	0.332604	Cebpz	0.233619	0.287187	Pcdha9	0.410505	0.743127	Prex1	0.69192	0.35092	Ccz1	0.479935	0.200151	Dlg3	0.0219178	3.35713	Med17	0.392429	0.386026	Ndufa12	0.488934	0.206105	-203	0.616241	1.60555
Plekha1	0.474995	0.132646	Slc8a1	0.409282	0.418633	Itga3	0.234149	0.314193	Tcerg1l	0.411265	0.356918	Hnmt	0.692084	0.116952	Tmem127	0.481252	0.297712	Ephb6	0.0207182	1.93272	Mtg2	0.391886	0.387669	Rplp1	0.486632	0.218223	Atf3	0.616418	0.324057
Gm45833	0.476299	1.65102	Lnx2	0.41028	0.465379	Trim47	0.233458	0.775131	Ankle2	0.411491	0.267586	Gabrd	0.692396	0.218658	Rad9b	0.480867	0.525712	Snw1	0.020017	0.777721	Znf41-ps	0.392365	0.639751	Rptor	0.486394	0.3789	Lgr4	0.616517	0.401109
Gm12191	0.475717	1.07828	Pcdhgb7	0.411068	1.19794	Frmd8	0.23358	0.464948	Adcyap1	0.411918	0.394288	Zfp982	0.693264	0.296189	Radil	0.481114	0.538334	Tmem11	0.019901	0.772719	Kctd19	0.392325	0.659364	Gm28960	0.486267	0.915165	Apod	0.616518	0.679686
Kat8	0.476344	0.155599	Galnt9	0.410646	0.260946	Slc11a1	0.233586	1.2161	Map3k1	0.411602	0.348887	Mill2	0.693055	0.193961	Dock4	0.481912	0.329041	Upp1	0.0221468	3.33274	Gar1	0.392644	0.445691	Marf1	0.487425	0.557967	Cyp4v3	0.618169	0.423222
Slirp	0.477117	0.127044	Cend1	0.411286	0.172458	Fnip2	0.233778	0.665314	Cep104	0.414894	0.208303	Slc17a6	0.693574	0.100636	Apoo-ps	0.483067	1.08108	Cd302	0.0186301	2.03304	Frrs1	0.395909	1.24305	Siae	0.488035	0.365975	Erp44	0.617962	0.22286
Vps13b	0.477457	0.198691	Fstl1	0.410987	0.226717	Zfp954	0.233963	0.324784	Commd1b	0.415332	0.262168	Bco1	0.694112	0.37778	Lrrc8b	0.482598	0.244141	Gli3	0.022378	5.45033	Esd	0.393295	0.221488	Sass6	0.489651	0.64076	Nhsl2	0.620431	0.784201
Oas1c	0.478055	0.262085	Ptger2	0.411564	0.584667	Hbegf	0.23592	0.643413	2700049A03Rik	0.416019	0.568513	Rbm41	0.69615	0.500809	Gpx3	0.483898	0.450086	Thoc2l	0.0195421	1.00392	Mknk1	0.393254	0.289126	Eif5b	0.488829	0.27128	B230206L02Rik	0.621017	0.723033
Cys1	0.479044	0.629926	Tm9sf1	0.412581	0.198046	Wtip	0.234494	0.567532	Tesk1	0.417354	0.225721	Ccdc117	0.695961	0.144344	Exoc6	0.484078	0.221082	C130071C03Rik	0.0226221	4.62114	Kri1	0.394287	0.323124	Nars2	0.490166	0.540427	Casp1	0.619256	0.41264
Plek	0.481313	0.335285	Gm43031	0.412414	0.561902	Fbxo7	0.23498	0.378744	Wdfy1	0.418926	0.276406	Zfp941	0.695917	0.143397	Txndc15	0.485038	0.139675	Usp6nl	0.0210727	1.26651	Gm16364-1	0.393437	1.11305	Rhoc	0.49248	0.300094	Zbtb17	0.619127	0.309809
Ubtd1	0.481455	0.170813	L3mbtl1	0.412419	0.722951	Rabgef1	0.235125	0.251078	Gm49369	0.418084	0.796184	Nudt8	0.696757	0.151872	Gm10120	0.485101	0.371504	Resf1	0.0203437	1.16173	Aard	0.39787	1.69541	Pbx2	0.492185	0.611143	Por	0.619824	0.2777
Zfp81	0.483293	0.637115	Adissp	0.413323	0.167887	Jmjd8	0.236277	0.311548	Adsl	0.420953	0.173	Rn7s1	0.697074	0.178916	Ndufb4b	0.485417	0.331004	Adnp	0.0210889	2.81531	Fut8	0.394151	0.394285	Gm37738	0.493417	1.03964	Stt3a	0.620104	0.241142
Hs3st1	0.483242	0.514681	Cklf	0.412889	0.355712	Toe1	0.236383	0.577993	Ccdc192	0.420323	0.656542	Sms-ps	0.696754	0.405518	Commd8	0.48606	0.169842	Fibin	0.0228356	4.16808	Xlr4a	0.394706	1.31286	Slc37a1	0.493908	0.492174	Ccl11	0.621106	1.35976
Gm6740	0.482396	0.440271	Akap5	0.413759	0.586546	Fkbp7	0.236689	0.69233	Chn2	0.420904	0.637051	Gtpbp8	0.697541	0.201554	Rnf6	0.486431	0.149889	Egflam	0.0226761	3.14989	Mycbp2	0.394922	0.270128	Gpr37	0.493987	0.593404	Septin9	0.62283	0.457075
Dnajc5	0.482698	0.120032	Rcl1	0.414201	0.205565	Brix1	0.237543	0.295303	Mrpl45	0.422457	0.163627	Stard6	0.699631	0.37429	Eef2k	0.486389	0.290973	Hnrnpa3	0.0196929	0.630972	Ak2	0.395001	0.285003	G0s2	0.495821	1.2089	Slc7a6os	0.621909	0.262297
Ppp1r1c	0.48476	0.137419	Paip1	0.414037	0.209408	St6galnac5	0.235962	0.447239	Trim28	0.423219	0.178881	Zscan30	0.70103	0.954781	Slc6a20b	0.489481	1.1954	Gfpt2	0.0218704	3.11598	Col6a1	0.396117	0.84489	Rpusd1	0.493698	0.357084	8030453O22Rik	0.620975	0.684135
Arhgap5	0.484057	0.162719	Cyp4v3	0.414692	0.313281	2610307P16Rik	0.2383	1.56844	Neurog1	0.422395	1.49605	Psd	0.70137	0.192294	Taok1	0.48789	0.185449	Clk1	0.0209279	1.06434	Eps8	0.396112	0.601556	Gm45236	0.493658	0.355494	Ralgapa1	0.620897	0.246148
Mif4gd	0.485756	0.317285	Wdr76	0.414876	0.905903	Klhl7	0.236377	0.274729	Fbxo45	0.424035	0.151413	Cldn34c1	0.701648	0.259738	Cep192	0.487933	0.59221	Lrrtm2	0.0209248	0.992805	Ndufb9	0.396049	0.176812	Arl4a	0.494312	0.371905	Pcdh15	0.621364	0.811835
Gm12655	0.487609	0.582382	Prxl2a	0.415019	0.170814	Ptpn6	0.239452	1.8291	Fam185a	0.42308	0.354635	Gstt2	0.70165	0.271903	Gm7072	0.488467	0.274926	Gm42929	0.0233894	6.01474	Slc25a13	0.397521	1.15054	Ptpn4	0.494485	0.534047	Vps13b	0.622128	0.23294
Cdk2ap2	0.486542	0.144361	D3Ertd751e	0.415728	0.291342	Scn3a	0.236997	0.552953	Wdtc1	0.423915	0.306279	Zfp948	0.702015	0.109012	Cntfr	0.48861	0.293672	Mcm4	0.0220882	1.38988	Micu3	0.39583	0.227661	Fam151b	0.495018	0.479909	Mtrf1l	0.62387	0.399759
Pcdhb17	0.488188	0.462911	Cc2d1a	0.416453	0.324169	Mknk2	0.238561	0.500117	Ahcy	0.424187	0.208171	Wnt9a	0.702483	0.303067	Gm11525	0.488901	0.801208	Ppic	0.0219328	2.83281	Pex1	0.400827	0.798134	Rnf169	0.49684	0.911523	Amd2	0.622377	0.74798
Rims3	0.490315	0.156214	Nudt16	0.416873	0.238009	Elovl2	0.237387	0.960633	Kansl3	0.425303	0.215761	Wdfy1	0.702682	0.174742	Gm11578	0.488611	0.850426	Arid4b	0.0212026	0.982181	Golm2	0.397288	0.251558	Mtx3	0.494585	0.481159	Gnpnat1	0.622971	0.336615
Mycn	0.490255	0.45165	Nsmaf	0.416653	0.298081	Mob1a	0.238542	0.507213	Plekhf2	0.42609	0.302521	Pknox2	0.703041	0.144355	Nox4	0.490375	0.980574	Pum3	0.0214984	0.888309	Nnat	0.397326	0.837552	Ahcyl	0.495763	1.26875	H2-Eb1	0.625425	1.16906
Fxyd7	0.490601	0.203247	Nup205	0.417145	0.398507	Dcx	0.237631	1.28904	Cntn2	0.427519	0.19751	Brinp2	0.705045	0.167065	Atg2a	0.491259	0.637804	Gsto1	0.0209442	0.980494	Agtrap	0.399981	0.423148	Stambpl1	0.495994	0.291217	Apbb2	0.623391	0.25671
Gper1	0.49294	1.70811	Gm2464	0.418096	0.294831	Fbxl20	0.237928	0.30291	Scyl3	0.427261	0.282648	Fmc1	0.707004	0.0968197	Midn	0.490022	0.638495	Gm26813	0.02338	3.91944	Nyap1	0.401748	0.441519	Pde6g	0.496285	0.565261	Myadm	0.624438	0.219776
Hacd1	0.491684	0.256749	Gp1bb	0.417839	0.485536	Fam193a	0.237793	0.388361	Gm13523	0.426992	0.749808	Lman1	0.707737	0.194188	Rwdd2b	0.489009	0.258429	Stk17b	0.021712	1.78021	Chmp4c	0.403211	1.74452	Brca1	0.49782	1.16633	Ifi207	0.624361	0.981626
Qng1	0.491979	0.250615	Mfng	0.418244	0.928893	Dnah14	0.23955	1.40457	Lrrk1	0.428408	0.430516	Nfyb	0.707243	0.143113	Mycbp2	0.489045	0.177886	ATP8	0.0194643	0.590665	H2ac24	0.401869	0.73058	Adgrb3	0.498984	0.605235	Usp4	0.625982	0.226725
Pla2g6	0.492379	0.209319	Mex3b	0.41862	0.415498	Tgtp1	0.241363	2.3077	Nmnat1	0.428665	0.399849	Pcdhga2	0.708374	0.497692	Pxmp2	0.4914	0.554542	Rpia	0.0232681	2.69187	Lypd6b	0.403894	1.38999	Gm20300	0.499841	0.242572	Rsrc2	0.625382	0.19417
Fmr1	0.492284	0.164529	Gm16638	0.419273	0.770969	Ambra1	0.23856	0.395358	Pde2a	0.429357	0.286772	Iho1	0.709028	0.494727	Ssr1	0.490329	0.169559	Crem	0.0215508	1.0821	Nfe2l2	0.402261	0.273479	Gpt2	0.499408	0.326364	Evi2a	0.626846	1.2795
Atp11c	0.492229	0.188294	Phactr4	0.42033	0.346927	Rusc2	0.238767	0.259015	Ece2	0.429626	0.273862	Ecm1	0.709178	0.29267	Acbd6	0.492317	0.308607	Abl1	0.0230933	1.97365	Satb1	0.4024	0.547794	Ncan	0.501723	0.700692	Peli3	0.627471	0.29685
Gm16638	0.49223	0.584576	Rusc2	0.420656	0.173022	Itih5	0.239151	0.939913	Cbr3	0.430508	0.229328	Cdyl2	0.711151	0.237678	Gm5859	0.491177	0.792258	Ptpn14	0.0236044	4.50064	Itga7	0.402286	0.262508	Ndufab1	0.503835	0.177416	Csf1	0.626159	0.403292
Bcar3	0.493367	0.321776	Zfp963	0.421052	0.504387	-248	0.238809	0.569793	Kctd13	0.431599	0.15815	Vasp	0.714757	0.148487	Cenpw	0.492089	0.550015	Tcf7	0.0232399	3.07432	Oxnad1	0.404545	0.514119	Brsk1	0.501687	0.777916	Npm1	0.62625	0.126306
Rps13	0.493848	0.12024	Mat2b	0.422956	0.129513	Chst11	0.238838	0.407463	Snhg5	0.431266	0.250403	D330050I16Rik	0.715717	0.353833	Arhgef4	0.491617	0.234889	Cfap100	0.0234966	3.87295	Znrf3	0.406345	1.62478	Gpcpd1	0.502312	0.260665	Dmpk	0.628468	0.827561
Phf24	0.494918	0.155326	Spred1	0.422332	0.211934	Ccrl2	0.241401	1.68331	Dact1	0.430399	0.58086	Gm14966	0.71647	0.541339	Dcun1d4	0.492461	0.200794	Birc2	0.0221602	1.24337	Gm37606	0.407085	2.50585	Enox2	0.504734	0.349156	Cspp1	0.627464	0.394146
Gm10037	0.49509	0.415159	Pcdhga2	0.422313	0.91347	2310039H08Rik	0.239104	0.530238	1600012H06Rik	0.431409	0.19225	Nudt10	0.715536	0.118934	Map1a	0.49416	0.16572	Ascc2	0.0202096	1.20041	Gm26760	0.403181	0.630289	Gprin2	0.508075	1.15305	Gm7072	0.627306	0.306098
Zfp668	0.496459	0.392386	S100a11	0.423276	0.305788	Zfp280d	0.240153	0.43128	Plgrkt	0.432234	0.237404	Mxra7	0.716778	0.108452	F2rl2	0.494964	0.19805	Kcnk5	0.0241629	4.8394	6030458C11Rik	0.406268	0.448893	Sdf2	0.50432	0.165172	Rab27a	0.627508	0.33119
Dusp5	0.496611	0.328834	Gm27177	0.423337	0.317214	Ramp2	0.239371	0.477531	2310057M21Rik	0.431872	0.182145	Cenpa	0.717177	0.647369	Ppp1r12c	0.495399	0.23378	Eaf1	0.0214193	0.822467	Kdm5c	0.406876	0.548221	Nr2f2	0.504121	0.272149	Eeig1	0.629054	0.357235
C2cd5	0.496245	0.196284	Hbb-bs	0.426733	2.48288	Ptprj	0.239567	0.68239	Pde12	0.432991	0.179548	Rp2	0.718649	0.170818	Mtrr	0.495689	0.412516	Ndst2	0.0239693	2.68811	2210408I21Rik	0.406504	0.47844	Gm34455	0.505715	1.2274	-61	0.630585	1.15646
Or13a18	0.497441	0.863896	A430018G15Rik	0.424394	0.366483	Ccdc86	0.240224	0.410974	Tmem41b	0.432086	0.159385	Rpl5	0.718865	0.147463	Gm37728	0.499236	1.16422	Apcdd1	0.0241513	4.30279	Lrrc40	0.405857	0.340502	Dok6	0.50667	0.438458	Zc3h13	0.628606	0.231952
Fam149b	0.497773	0.16894	Acyp1	0.425541	0.183414	Edem3	0.239771	0.363574	Pbx4	0.43292	0.228763	Vrk1	0.720245	0.127838	Mon2	0.496314	0.219682	Gm20559	0.022032	1.46819	Rasd2	0.40557	0.800364	Pcdhb10	0.506685	1.15881	Snrpd1	0.629174	0.161517
Ccl3	0.498945	0.700511	Pld2	0.42511	0.479627	AI480526	0.242465	1.16072	Htr4	0.433221	0.904864	Efnb1	0.721433	0.318466	Rflnb	0.497118	0.446415	Il17rd	0.0241203	3.75185	Smcr8	0.406357	0.442519	Tsen2	0.505692	0.344421	Stk3	0.630617	0.397285
Rpa1	0.49928	0.146796	Gm12338	0.426067	0.412295	Ugt1a6a	0.24065	0.850901	Gapdhrt2	0.43644	0.884147	Mef2c	0.720881	0.147998	Erg28	0.497366	0.272022	Mgrn1	0.0220518	0.923067	Pcp4	0.405919	0.774798	Vopp1	0.506306	0.307709	Kbtbd3	0.629979	0.260109
Klhdc8a	0.500014	0.472804	Gpalpp1	0.426032	0.237414	Zfp955b	0.240567	0.448988	Sbf2	0.435578	0.237729	Tmt1a3	0.721403	0.159385	5330434G04Rik	0.49853	0.236509	Ndrg2	0.0205954	1.08212	Mrip-ps	0.407997	0.981843	Fkbp1b	0.511713	0.231686	Btaf1	0.630384	0.32294
Pcdhga12	0.501515	1.00806	Qpct	0.426565	0.564505	Ets2	0.241181	0.444242	H2ac19	0.435445	0.242495	Gm10925	0.721716	0.112996	Zfp574	0.499931	0.48141	Gm26716	0.0227337	1.47517	Rnf44	0.408305	0.387165	Kcnt1	0.508378	0.382171	Pcdhb9	0.630484	0.497919
Nelfa	0.502628	0.220034	Narf	0.426994	0.251544	Phactr4	0.241395	0.497258	Mgat4a	0.436231	0.200811	Pik3r1	0.721739	0.122222	Atpaf2	0.499417	0.225809	Herpud1	0.0213065	0.864278	Usp20	0.407342	0.287351	Gm38047	0.507906	1.1259	Fcho2	0.630355	0.283742
Zfp874b	0.502783	0.268433	Efnb1	0.427175	0.431895	Tyrp1	0.241796	1.13276	Inip	0.436969	0.213997	Gm6565	0.722863	0.334984	D6Wsu163e	0.49955	0.202463	Gabpb1	0.0237053	1.51147	Sugp2	0.407541	0.275856	Gm49383	0.506635	0.637576	Il11ra1	0.631441	0.451316
Gm9385	0.503224	0.575438	Lrrn2	0.427257	0.290682	Ms4a6c	0.242863	1.74896	Fgf1	0.436157	0.331378	Tmem263	0.723825	0.148527	Anln	0.500085	0.579687	Mtmr10	0.0241525	2.43362	Bbs10	0.408806	0.559888	Bcar3	0.508574	0.672054	Cacna1h	0.631656	0.398133
-67	0.503714	0.356776	Zbtb1	0.427884	0.203765	Susd2	0.241756	0.377128	Bzw2	0.437826	0.198545	Gm15542	0.72439	0.418431	Rgl1	0.501185	0.263309	Gpm6a	0.0213941	1.54582	Clint1	0.408366	0.260437	Lrfn2	0.509374	1.19346	Fam177a2	0.630988	0.26005
Palm3	0.503868	0.322857	Cdk2ap2	0.428039	0.170798	Ttbk1	0.242034	0.438237	Osbpl10	0.437079	0.459745	Uspl1	0.725786	0.187443	1810009A15Rik	0.501707	0.216508	Atp8b1	0.0218842	3.18414	Preb	0.408842	0.274748	Wwox	0.51227	0.399458	Rpusd4	0.63294	0.278273
Rfk	0.504407	0.10541	Isl2	0.428811	0.18604	Slc22a18	0.242076	0.653031	A630023A22Rik	0.437929	0.634517	Cbll1	0.725055	0.108271	Cdyl2	0.502428	0.434463	Shtn1	0.0243055	2.10136	Erich1	0.408583	0.36768	Gm48368	0.50992	0.90181	Stard13	0.632993	0.357235
Gid4	0.505512	0.196091	Eif4enif1	0.428565	0.201678	Igtp	0.242688	0.361021	Oscp1	0.438581	0.321123	Pdik1l	0.7253	0.231851	Cilp	0.502036	0.771486	Tapt1	0.0227832	1.13772	Glrb	0.40874	0.256575	Capza1-ps1	0.512915	1.15859	Cebpd	0.632356	0.530606
Insr	0.505873	0.23768	Fyb	0.429412	0.857416	Zswim4	0.24213	0.59771	Fam135a	0.438711	0.276326	Thap1	0.726118	0.240964	Gusb	0.502804	0.336578	Insig1	0.0218	0.959073	Gm42899	0.413481	2.55192	Slc37a4	0.513102	0.498067	Cpb1	0.633303	0.498971
Gm21596	0.506615	0.450486	Tnfrsf11a	0.429965	0.33351	Akap6	0.243759	0.259108	5330406M23Rik	0.441451	0.462263	Pcdha9	0.725414	0.353248	Kcng1	0.502405	0.693432	Rnf216	0.0239835	1.19402	Ift80	0.409931	0.342379	Chrm2	0.513071	1.30711	Elfn1	0.635339	0.508815
Pcdhb20	0.507372	0.584074	Dysf	0.431086	0.211797	Trim13	0.242632	0.447593	Mmp16	0.441405	0.405348	Tor3a	0.726257	0.259515	1700113A16Rik	0.503637	0.313312	Dusp7	0.0245264	1.86535	Tha1	0.410457	0.888994	Rab21	0.511534	0.195902	Plaur	0.634332	0.482286
Hmgcll1	0.508114	0.263329	Gzf1	0.431482	0.23618	Nudt4	0.244035	0.215859	Trim24	0.442401	0.289427	Cda	0.726902	0.110498	Elac2	0.504391	0.263339	Cln8	0.0246621	1.5122	Grk3	0.409775	0.457191	Gm37335	0.513049	0.423712	Tmed4	0.635427	0.136487
Zfp316	0.509073	0.604869	Snw1	0.43158	0.154512	Nrn1l	0.243591	0.46965	Yipf1	0.444154	0.141061	Lamb1	0.728481	0.229198	Itgb6	0.504242	0.453744	Gclm	0.0232512	0.776987	Lyrm4	0.409814	0.262454	Myo1h	0.512238	0.624819	Ly6a	0.636279	1.20556
Samd10	0.509592	0.227406	Eif1a	0.432237	0.136369	Utp14a	0.24379	0.382705	Larp1b	0.443951	0.200395	Mad2l2	0.728564	0.120425	Med27	0.504712	0.168787	Lrrc32	0.0242278	3.41708	Gm15496	0.413101	1.2467	Jun	0.512786	0.277963	Mxd3	0.637481	0.769582
Xlr3b	0.510999	0.6309	Tgfa	0.432016	0.643575	Cd302	0.247098	1.47402	Arhgef7	0.444418	0.185477	Niban2	0.728687	0.118944	Fam91a1	0.504635	0.194675	Ercc8	0.0250922	2.01779	Endog	0.410433	0.361913	Gm37254	0.513216	0.782648	Gnpda1	0.637107	0.366384
Mycbp2	0.510803	0.135101	Zfp182	0.433022	0.53251	Asxl3	0.244614	0.666325	Pcp4l1	0.44441	0.401443	Zfp420	0.72935	0.192671	Ndufaf2	0.505164	0.158259	Rbm34	0.0238146	0.887184	2810032G03Rik	0.412204	0.589465	Gm43766	0.514157	0.469817	Rasgef1b	0.637688	0.377551
Ormdl1	0.512135	0.285961	Qprt	0.434299	1.28453	Resf1	0.244114	0.39858	Ctxn3	0.444573	0.453309	Spx	0.729559	0.438765	Rep15	0.506578	0.949737	Gm19817	0.0249577	2.82793	Kcnab2	0.410947	0.241306	Tpst1	0.515641	0.27058	Oas1g	0.639191	0.778734
Rrp8	0.512406	0.2187	Chd1	0.433823	0.257706	Trim41	0.244197	0.493282	Gm34455	0.444474	0.985783	Gon7	0.729726	0.13802	Trmo	0.50583	0.369826	Fap	0.0257692	4.56203	Cox6b2	0.415171	2.38046	Zfp598	0.51628	0.714252	Ak5	0.637559	0.363693
Trappc3	0.514653	0.133512	Gm29084	0.433722	0.400087	Tob1	0.245202	0.500035	Lrrc28	0.444993	0.211166	Mexis	0.730075	0.313556	Adissp	0.506069	0.173155	Aloxe3	0.0257065	3.58306	Dusp6	0.411678	0.582961	B3galt1	0.515736	0.347634	Cables2	0.639864	0.475645
Alms1	0.514364	0.39463	Xpo1	0.434405	0.167242	Ets1	0.245405	0.720847	Mok	0.44588	0.450329	Hnrnpdl	0.731347	0.0859995	Rad51d	0.507011	0.256843	Akap1	0.0255405	1.82483	Ar	0.411594	0.400537	Dlgap4	0.514716	0.233941	Pms2-1	0.63822	0.410461
Sap18	0.514686	0.130678	2300009A05Rik	0.434413	0.270565	Gnpda1	0.244188	0.420995	Gm43461	0.445341	0.479979	Sez6l	0.731677	0.242056	Ccdc127	0.508482	0.141673	Gm48182	0.025884	3.94791	Atp5pf	0.41185	0.179573	Cox7c-ps1	0.515607	0.364324	Acot6	0.639114	0.592387
Atf6	0.516387	0.165331	Rps12-ps3	0.434364	0.462743	Ccdc148	0.244448	0.685102	Samd8	0.446486	0.165474	Scyl2	0.731924	0.141418	Rhov	0.508322	0.343039	Sec61g	0.0226875	1.09014	Scin	0.412848	1.0431	Tafa3	0.516411	0.898882	Pde12	0.639051	0.21442
Trmt1	0.516333	0.150505	Fam217b	0.434776	0.215802	Ccnd3	0.244798	0.548683	Fbxo32	0.446318	0.362991	Idh2	0.732046	0.130861	Ahcy	0.508766	0.176594	Nat10	0.0247255	1.3731	Pcdh9	0.413361	0.353425	Tifa	0.516628	0.352254	Ranbp2	0.639879	0.207229
Cthrc1	0.516329	0.228158	Hmgcr	0.435201	0.19282	Med12	0.244909	0.480648	Fzd7	0.446991	0.498867	Prlr	0.732192	0.302659	Fam89a	0.509047	0.230955	Bclaf3	0.0252499	1.44375	Pcdhac1	0.413994	0.635357	Zswim6	0.516673	0.376564	Polr1c	0.639223	0.223203
Gm10030	0.516956	0.559232	Dram2	0.435503	0.156853	Ccl7	0.246512	1.67689	Pygb	0.447485	0.175466	-101	0.732305	0.131338	Herc4	0.510055	0.386813	Mlip	0.0263978	4.10378	Tspyl5	0.415646	0.621787	Vac14	0.516595	0.33996	BC065397	0.639781	0.750354
Rtn4ip1	0.517294	0.227092	Zscan26	0.435294	0.252641	Steap2	0.245577	0.509714	Cenpw	0.448544	0.547596	Ablim1	0.733934	0.0846634	Trmt6	0.509492	0.206367	Sap18b	0.0237964	0.729129	Ank2	0.414872	0.270092	Gm9320	0.517673	1.14008	Carmil1	0.639625	0.479267
Bckdk	0.517559	0.158921	Hcn1	0.436235	0.176385	Pam	0.245951	0.283658	Mcm4	0.448228	0.258913	Jpx	0.73446	0.225485	Gm50388	0.511417	0.36976	Chrdl1	0.0256073	3.01534	Uqcrc2	0.415342	0.220029	Fchsd2	0.520841	0.524368	-257	0.640221	0.460557
BC065397	0.518019	0.529212	Pcdhb21	0.436309	0.566593	Prkci	0.245921	0.326946	Gsdmd	0.447954	0.905776	Gm14539	0.736217	0.342437	AW209491	0.511431	0.213116	Hk2	0.0246418	1.64262	Gins4	0.415346	0.345006	Tsga10	0.518169	0.48011	Pinx1	0.640438	0.440131
Paip2b	0.518558	0.131092	Ecpas	0.437148	0.15698	Ctsh	0.250376	2.06592	Gm40518	0.450179	2.26297	Lyset	0.7361	0.0974593	Ttc33	0.51211	0.142966	Desi2	0.023215	0.924576	Ngf	0.418408	1.80584	Agfg2	0.518201	0.382128	Loxl2	0.641841	0.803175
Naf1	0.518443	0.275282	Cox7c-ps1	0.436716	0.272447	Usp1	0.247215	0.486984	Gp1bb	0.448572	0.487653	Srsf4	0.736402	0.106644	Pnkp	0.512798	0.276107	Erap1	0.0250093	1.42412	Oma1	0.418638	0.739884	Stk11	0.519292	0.376848	Sqle	0.641036	0.184779
Arfgef1	0.518713	0.13333	Oser1	0.436731	0.190324	Frmd6	0.248857	0.75174	Oasl1	0.449395	0.494381	Atp5me	0.736984	0.0744034	Mamdc4	0.512539	0.988202	Gbp7	0.0244454	1.31981	Creb3l1	0.416853	0.618286	Fat3	0.518256	0.794838	Ifih1	0.641194	0.443352
Pls3	0.521166	0.12993	Gm10222	0.436707	0.311338	Phf10	0.247927	0.321324	Fads1	0.45024	0.176894	Cpt1c	0.738326	0.0875302	Cd164	0.512716	0.141099	Fjx1	0.0266259	4.09014	5033406O09Rik	0.416279	0.940304	Faf1	0.518265	0.246336	Rapgef6	0.640978	0.233114
Zfp507	0.521222	0.215067	Ift27	0.438259	0.215824	Ddah1	0.247942	0.31466	Gm5859	0.450996	0.998367	CYTB	0.739219	0.0740076	Nxpe3	0.513132	0.316834	Wdr3	0.0252597	1.39879	-15	0.420665	2.50808	Kdm2a	0.522313	0.315822	Wbp1	0.641592	0.24814
Gm12671	0.521412	0.432135	Nos1	0.439147	0.434123	Baz2b	0.247142	0.452118	Tmtc3	0.450106	0.316176	Supv3l1	0.741346	0.174781	Wnt4	0.513847	0.597952	Gm50083	0.0267355	3.74835	Stard8	0.419817	1.59868	Gm18517	0.52339	0.810421	Pcdha7	0.643735	1.11319
Smarcd2	0.522163	0.224969	Polr1c	0.439296	0.206734	Icam1	0.249473	1.71447	Gm21596	0.450218	0.431643	1810037I17Rik	0.74127	0.0742754	Satb1	0.514197	0.343155	Snhg8	0.0249879	1.28952	Slc29a1	0.41737	0.361406	Akap10	0.523138	0.386441	Gm16536	0.641896	0.363512
Pax8	0.522735	0.418951	Top3b	0.440605	0.279589	Calhm5	0.247602	0.431459	Twf2	0.451088	0.198488	Tes	0.741531	0.169764	Zfp941	0.514017	0.307161	D5Ertd579e	0.0249393	1.07798	Ccno	0.418778	0.718786	Rhot2	0.523998	0.343257	Gm20559	0.642326	0.38122
Naif1	0.524307	0.564693	Gm38329	0.440603	0.858295	Zfp800	0.247818	0.416185	Dmtf1	0.451844	0.174898	Fanci	0.741866	0.355398	Rock2	0.514385	0.192836	Irgm2	0.024625	1.37649	Tnk2	0.419559	0.373548	Hopxos	0.525543	1.15854	Aatf	0.642721	0.223616
Wnt9a	0.525927	0.701255	Clu	0.440931	0.245262	Ghdc	0.248023	0.479732	-256	0.45322	0.348182	Kdm1a	0.74358	0.108745	Erdr1x-1	0.51719	0.419734	Cmpk2	0.025048	1.2956	Sptbn2	0.419139	0.295306	Zfp367	0.526408	0.336842	B3glct	0.642834	0.316421
Sclt1	0.525966	0.277809	Gm37673	0.441967	1.10068	Pdss1	0.248216	0.454348	Traf3	0.453297	0.251616	Rps27rt	0.744941	0.102289	Rpl38-ps2	0.517835	0.179771	Znrf3	0.0243399	2.61014	Tgfbrap1	0.421314	0.521225	Mrpl45	0.526618	0.263703	Tma16	0.643404	0.390805
Nr2f2	0.52717	0.137529	Malt1	0.441745	0.541939	Slc7a5	0.248291	0.414313	Fbxl20	0.453807	0.190718	Camk2a	0.745187	0.128409	Ift80	0.518933	0.210957	Bmp2k	0.0269088	2.13196	Ndufa2	0.419626	0.156242	Ccdc62	0.527258	0.615757	Mxd1	0.6455	0.446284
Ankrd9	0.528067	0.228122	Akap6	0.442662	0.176534	Pcdhga10	0.249456	1.4945	Vac14	0.455272	0.211811	Efcab7	0.746128	0.326198	Nek9	0.520026	0.254651	Rbm25	0.0243513	0.680286	Myadm	0.420717	0.28115	Slc2a12	0.527519	1.27829	Ifit3	0.644937	0.537803
Rbm10	0.52929	0.259568	Zfp384	0.442307	0.245272	Kmt2e	0.248243	0.311717	Cwc27	0.454944	0.199967	Asic3	0.747	0.168799	Zmynd8	0.520775	0.242347	Nupr1	0.0237238	2.70888	Pcdhb20	0.422164	0.808412	Bcor	0.5272	0.36141	Aldh18a1	0.645025	0.268845
Smad6	0.530585	1.48658	Gfod1	0.442624	0.198166	Chrnb1	0.251893	1.40299	Camkmt	0.456018	0.204433	Nadk2	0.747361	0.177336	Pabpc4	0.520733	0.247466	Exosc6	0.0253481	2.45692	Dmpk	0.424185	0.573233	Gm42923	0.529848	1.58192	Mllt6	0.645117	0.278684
Cdca3	0.529309	0.664496	Ebf2	0.442575	0.569148	Rbm48	0.248857	0.428151	Exoc3	0.455862	0.126073	Fgf18	0.748097	0.297171	Hsf2bp	0.521857	1.42893	Slc35d1	0.0256454	1.44343	Lhcgr	0.427965	1.95133	Gm14295	0.52988	0.411698	Ank2	0.645252	0.229487
Gpr176	0.529998	0.449572	Zfp991	0.443334	0.337676	Mtfr2	0.25209	1.71574	Oxnad1	0.454959	0.27197	Trim46	0.748363	0.108032	Gm14966	0.520867	0.60353	Rps19bp1	0.0264102	1.14919	Septin11	0.424122	0.29224	Efcab6	0.528948	1.51216	Dusp12	0.648174	0.391438
Zfp113	0.530675	0.376711	Traf3ip3	0.443371	0.445465	Ifi207	0.249242	1.41168	A030001D20Rik	0.455146	0.270378	Slc2a1	0.748946	0.110813	Gtpbp8	0.522407	0.200258	Samd8	0.0248726	0.814343	Sh3bgrl3	0.426248	0.216047	Cpb1	0.529064	0.64355	Shroom3	0.647031	0.451795
B230312C02Rik	0.531659	0.455704	Uspl1	0.444774	0.209605	Sema3b	0.250961	0.701653	Lyrm1	0.455097	0.228033	Mageh1	0.74921	0.100016	Lpcat1	0.52211	0.203308	Steap4	0.0245775	3.24377	Shroom3	0.427511	0.511991	Bcl3	0.529565	0.411236	Ldlr	0.646421	0.237055
Cyp4x1	0.532183	0.208421	Zfp979	0.444332	0.359946	Rnf2	0.249912	0.37795	Dleu2	0.455804	0.845533	Gm37899	0.749247	0.194444	Pou4f3	0.523274	0.650696	Stard8	0.0249744	2.84225	Mrps6	0.426346	0.210299	D430036J16Rik	0.53022	0.592553	Flad1	0.647044	0.247242
-121	0.532676	0.422603	Slc52a2	0.444764	0.269262	Pcdhb17	0.250223	0.711852	Matcap1	0.456384	0.191406	Cd83	0.75	0.275147	Mid2	0.523819	0.229313	Tgfb2	0.0263789	2.08055	Emid1	0.430404	2.34319	Glt1d1	0.532852	0.90946	Gm13772	0.648539	1.0203
Tha1	0.535182	0.631747	Apeh	0.445748	0.208291	Wdr3	0.250368	0.469649	Ccnk	0.456465	0.329341	Slc25a22	0.750398	0.0783447	Map7	0.524191	0.163191	Gm44777	0.0253184	1.43264	Socs1	0.427321	0.566471	Pold1	0.534835	1.29688	Cxxc4	0.648674	0.37944
Sla2	0.535018	1.08574	Rassf2	0.446855	0.830019	Slc6a8	0.250581	0.490421	Stard10	0.456893	0.238694	Pkp2	0.751965	0.26371	Gemin5	0.524998	0.403965	Prickle1	0.0270887	2.66093	Ttbk1	0.427501	0.321516	Wfs1	0.531909	0.291981	Tmem196	0.649214	0.494045
Gm9493	0.537725	1.06996	Alms1	0.447343	0.425319	Mest	0.250957	0.370357	Mdm2	0.456542	0.187291	Selenom	0.751962	0.0717358	Mirg	0.524391	0.607706	Tbx2	0.0275246	3.8554	Cdk1	0.430454	2.18236	Satb1	0.533336	0.462349	Ank1	0.648553	0.274551
6330409D20Rik	0.538849	0.449014	Ormdl1	0.447445	0.254873	Pros1	0.251418	0.670441	B3galt5	0.457692	0.623762	Pdhx	0.752593	0.126517	Psenen-ps	0.524885	0.470586	Sgcd	0.0271046	2.37777	Rnaseh2a	0.428609	0.269876	2900079G21Rik	0.532486	0.41893	Met	0.649313	0.610314
Parp3	0.539711	0.247375	Tent4b	0.447776	0.251641	Bend7	0.253317	1.36633	Spred1	0.458298	0.187181	Psph	0.753461	0.183675	Xlr4a	0.525538	0.946087	Kmt2d	0.0247101	0.902031	Cep164	0.431656	0.596683	Gm44503	0.535022	1.44719	Gm10705	0.649451	0.702323
Ccdc159	0.541231	0.254628	Saal1	0.448144	0.304179	Cyp4v3	0.251889	0.49032	Prxl2b	0.458286	0.185127	Fam120aos	0.753471	0.157797	Bin3	0.52613	0.174934	Cdc42ep5	0.0246899	2.82774	Slc22a4	0.429872	0.571289	Tollip	0.53494	0.205467	Thoc2l	0.651503	0.223301
Yju2b	0.54203	0.289819	Phf14	0.449086	0.209348	Elapor2	0.252029	0.290693	Sh3rf1	0.458984	0.467725	Faxc	0.754308	0.266929	Bfsp1	0.527724	0.572929	Itpr2	0.0266524	2.64508	Gm9856	0.433493	1.49052	Gm20768	0.535048	0.717127	Vcl	0.650855	0.260474
C030014I23Rik	0.543413	0.560869	Pcdhga7	0.448425	0.634903	Cpt1c	0.252553	0.268964	Idi1	0.45888	0.194375	Bmi1	0.754928	0.181006	Uty	0.529014	0.628859	Fmr1	0.0252956	0.761534	Pdpr	0.429693	0.665205	Gab1	0.538866	0.367701	Saxo2	0.651027	0.376966
Miat	0.542569	0.228514	Rps27a-ps2	0.449418	1.00928	Gm43882	0.256068	2.40066	Gstm1	0.459668	0.197065	Enho	0.754981	0.130026	Ttc13	0.529357	0.17002	Rps16-ps2	0.0244348	0.689473	Gm10037	0.432625	0.9254	Rfc5	0.53943	0.622247	Slc24a3	0.651863	0.28178
Ranbp1	0.543298	0.0995007	Churc1	0.450109	0.13517	Peli2	0.252252	0.699989	Gm20939	0.459918	0.389235	Gm10163	0.755345	0.421258	Tfrc	0.529319	0.197375	Dennd2b	0.0266024	1.89628	Tgfb2	0.431704	0.623493	Aqr	0.5366	0.323636	Slc18b1	0.653676	0.451422
Grb14	0.544356	0.196573	B230216N24Rik	0.449825	0.46861	Ppp4r3b	0.252173	0.326966	Cmpk1	0.461751	0.127358	Ccng2	0.755083	0.105113	Nynrin	0.52942	0.728647	Rrp12	0.0265226	1.45876	Gpx8	0.432096	0.302307	Rab11fip2	0.537608	0.315433	2410006H16Rik	0.653057	0.204844
Eaf2	0.544526	0.548207	Fam162a	0.450997	0.136048	Tex2	0.252814	0.24437	Gm28960	0.460104	0.787372	Hs3st5	0.756406	0.195414	Pirb	0.530883	0.656778	Fbrsl1	0.0243308	1.35849	Fzd6	0.432475	0.916954	Map7	0.54	0.204931	Ddr1	0.655144	0.308155
Gm21983	0.547287	0.59397	Zbed6	0.451221	0.501792	Ly96	0.252825	0.866719	Pnkp	0.460589	0.192349	Gm20559	0.756144	0.174111	Spred3	0.531635	0.600065	Mospd2	0.0263473	1.13065	Man2b1	0.432692	0.327815	Gemin2	0.538328	0.560394	Gm2810	0.656037	0.874012
Prpf40b	0.549381	0.174269	Ddx5	0.454918	0.119114	Mfsd4b4	0.256182	1.25085	Pbx2	0.46084	0.29809	B4galt1	0.757618	0.144901	Gm2011-1	0.531634	0.293414	Mxd1	0.0262282	1.86128	Timp3	0.43289	0.599499	Asah2	0.540495	0.400605	Wnt9a	0.656673	0.62765
Pard6b	0.549456	0.28722	Galnt13	0.453291	0.232102	Gm17835	0.256088	1.84183	Lrrc8d	0.463267	0.159011	Xist	0.759026	0.227124	Tmem68	0.532481	0.168861	Lratd2	0.0281093	3.85456	Vgll4	0.433301	0.561058	Gm49677	0.540346	0.821473	Gm17711	0.656539	0.79142
Ltbr	0.551502	0.260955	Zfp273	0.45361	0.68819	Trim24	0.253913	0.389585	Asb3	0.463632	0.201072	Ar	0.759483	0.139656	Gm37234	0.532968	1.04739	Bend3	0.0274747	2.04756	Cox11	0.434496	0.327026	Bc1	0.542502	0.518108	Mrpl30	0.657485	0.129419
Zbed6	0.552448	0.420726	Inpp5a	0.454221	0.244604	Tmprss5	0.253781	1.1723	Pcdha5	0.463843	0.788212	Nme3	0.759772	0.14499	Slc39a10	0.533509	0.215599	Cstf2t	0.0271186	1.32236	Sesn3	0.434049	0.435087	Map2k4	0.543493	0.171432	Egfl7	0.65779	0.196275
Gm11175	0.553497	0.584364	Fam20a	0.454224	0.447955	Rras2	0.254244	0.380715	Mob2	0.46527	0.145127	Slc25a30	0.759873	0.12836	Timp1	0.534193	0.453715	Mllt3	0.0272235	1.19492	Trim6	0.435681	0.849762	Trnp1	0.544736	0.210007	Cdr2	0.658011	0.222181
Zfp771	0.552792	0.133658	AI597479	0.455028	0.248188	Cdk7	0.253285	0.301072	Bend6	0.466438	0.17082	H2-T23	0.76039	0.118033	Agmo	0.534107	0.865321	Helz2	0.0279096	2.72038	Tnik	0.434287	0.305212	Fkbp2	0.542508	0.179825	Sox9	0.657318	0.748809
Snhg8	0.554247	0.214222	Slc6a7	0.455475	0.491391	Srpx	0.255157	1.48421	Smarcb1	0.465983	0.147084	Ccsap	0.760554	0.167901	Hoxd8	0.534701	0.81984	Tyrp1	0.0280589	3.32972	Map1b	0.435162	0.229341	Gm16973	0.54542	1.03823	Ddx3x	0.659898	0.122389
Ago3	0.555271	0.156713	Ms4a6c	0.456639	1.22242	Fstl1	0.254077	0.314734	Panx1	0.466257	0.144422	Tshz1	0.760823	0.123158	Prickle3	0.535565	0.756235	Rigi	0.0258064	1.22053	Slc6a17	0.435151	0.289208	Actn1	0.545814	0.443911	Ube2d1	0.658654	0.165189
Fgf13	0.556524	0.139697	Mepce	0.455836	0.214012	Sertad1	0.25535	0.432473	Tmco1	0.466255	0.131374	Rpl36a-ps2	0.761496	0.152819	Rars2	0.536831	0.187159	Kmt5a	0.0275186	0.961563	Gm42878	0.439061	1.93844	Rassf9	0.546299	1.37749	Snip1	0.658652	0.337313
Fbxo2	0.559237	0.161232	Terf2	0.456509	0.226859	Tasor2	0.254564	0.449296	Slc29a3	0.466817	0.297256	Csrp1	0.761497	0.167307	Fuom	0.537616	0.17036	Agrn	0.026711	1.34412	Elavl3	0.435795	0.201665	Rep15	0.547425	0.772033	Cyp51	0.658884	0.234386
B4galt7	0.558602	0.193387	Flad1	0.456663	0.181083	Atp8a1	0.254127	0.311801	Pik3cb	0.466937	0.215477	Sdc2	0.761515	0.131136	Gm49353	0.537222	0.245439	Hyal2	0.028019	1.85527	Vac14	0.436488	0.34678	Mgst1	0.547573	0.514978	Smpd2	0.660488	0.595479
Prnp	0.559597	0.093123	Ccnl2	0.457147	0.232311	Usp18	0.254228	0.721321	Gm44709	0.467751	0.18969	Ivd	0.762544	0.149034	Cant1	0.537136	0.211316	Herc6	0.0279126	1.79184	Gm45236	0.436535	0.30812	Tenm2	0.549123	0.375829	Galnt2	0.659331	0.364769
Myo1h	0.559166	0.442114	H2-K1	0.457251	0.258925	Tent5c	0.254096	0.954137	Zfp365	0.468018	0.20057	Insig1	0.762295	0.111898	Rnf170	0.538831	0.206302	Zfp503	0.0282155	2.39536	Asnsd1	0.437208	0.242988	Parp3	0.549488	0.491152	Gm8624	0.662037	0.20868
Gm4724-1	0.560075	0.21765	Rnf112	0.457246	0.337437	Cdc42ep2	0.254962	0.365125	Pkp4	0.468014	0.254903	U2surp	0.762859	0.0841194	Zfp934	0.539488	0.329474	Snx8	0.0271586	1.49703	Dcx	0.437504	1.02737	Gm3788	0.551793	0.92618	Htra4	0.662354	1.05891
[truncated: 5,777 more rows]
